# Supplementary material for: Amplification of a broad transcriptional program by a common factor triggers the meiotic cell cycle in mice
Source: eLife. 2019 Feb 27;8:e43738. doi: 10.7554/eLife.43738 (PMC6392498; doi:10.7554/eLife.43738)
Supplement: Figure 1—source data 1. [file elife-43738-fig1-data1.xlsx]

## Sheet: Sheet1
Source data - Figure 1
Figure 1C
	% of cells that are preleptotene spermatocytes expressing STRA8
Adult testis	0.014
Synchronized testis - Rep. 1	0.406
Synchronized testis - Rep. 2	0.456
Synchronized testis - Rep. 3	0.471
See Materials and Methods for calculation of the percentage of cells in the adult testis that are preleptotene spermatocytes expressing STRA8.
Counts for the cells in synchronized testes are available in Figure 3 - figure supplement 4.
Figure 1F	TPM values of 2,361 upregulated genes
	median	1st quartile	3rd quartile
Expression in KO preleps	37.86	14.31	83.79
Expression in high STRA8 preleps	63.168	26.436	134.486
Figure 1 - figure supplement 2B
	Stra8 TPM
Stra8 KO - Rep. 1	17.9715
Stra8 KO - Rep. 2	22.811
Stra8 KO - Rep. 3	5.15623
Stra8 het, high STRA8 - Rep. 1	1099.37
Stra8 het, high STRA8 - Rep. 2	1247.59
Stra8 het, low STRA8 - Rep. 1	315.349
Stra8 het, low STRA8 - Rep. 2	235.926
