# Supplementary material for: Amplification of a broad transcriptional program by a common factor triggers the meiotic cell cycle in mice
Source: eLife. 2019 Feb 27;8:e43738. doi: 10.7554/eLife.43738 (PMC6392498; doi:10.7554/eLife.43738)
Supplement: Figure 2—source data 1. [file elife-43738-fig2-data1.xlsx]

## Sheet: Sheet1
Source data - Figure 2
Figure 2C
	% of FLAG ChIP-seq peaks at promoter
Stra8 +/+, Rep. 1	11.6
Stra8 +/+, Rep. 2	12.5
Stra8 +/+, Rep. 3	10.4
Stra8 FLAG/FLAG, Rep. 1	78.8
Stra8 FLAG/FLAG, Rep. 2	87.9
Stra8 FLAG/FLAG, Rep. 3	82.4
See also Figure 2 - Figure Supplement 4
