# Supplementary material for: Amplification of a broad transcriptional program by a common factor triggers the meiotic cell cycle in mice
Source: eLife. 2019 Feb 27;8:e43738. doi: 10.7554/eLife.43738 (PMC6392498; doi:10.7554/eLife.43738)
Supplement: Figure 3—source data 1. [file elife-43738-fig3-data1.xlsx]

## Sheet: Sheet1
Source data - Figure 3
Figure 3A
Expressed STRA8-bound genes	2809
Upregulated genes	2361
Overlap	1351
Total (all expressed genes)	12545
P-value (for overenrichment)	6.8 × 10-322, one-tailed hypergeometric test
Figure 3B
Expressed STRA8-bound genes	2809
Upregulated genes	2278
Overlap	165
Total (all expressed genes)	12545
P-value (for underenrichment)	7.5 × 10-99, one-tailed hypergeometric test
Figure 3E
		Log2 (fold change) high STRA8 / KO
	Number of genes (n)	median	1st quartile	3rd quartile
Expressed STRA8-bound genes	2809	0.34333	0.02161	0.76692
Other expressed genes	9736	-0.1127	-0.5003	0.2552
Figure 3 - figure supplement 1A
		Log2 (fold change) high STRA8 / KO
Number of ChIP-seq reps in which a gene was STRA8-bound	Number of genes (n)	median	1st quartile	3rd quartile
0 of 3	7760	-0.1539	-0.5751	0.238
1 of 3	1976	0.001314	-0.274446	0.304412
2 of 3	1.325	0.1898	-0.101	0.5153
3 of 3	1484	0.5233	0.1486	0.9288
