# Supplementary material for: Amplification of a broad transcriptional program by a common factor triggers the meiotic cell cycle in mice
Source: eLife. 2019 Feb 27;8:e43738. doi: 10.7554/eLife.43738 (PMC6392498; doi:10.7554/eLife.43738)
Supplement: Figure 4—source data 1. [file elife-43738-fig4-data1.xlsx]

## Sheet: Sheet1
Source data - Figure 4
Figure 4A
	TPM values
	Median	1st quartile	3rd quartile
Expression in KO preleps of STRA8-bound genes	53.42	22.53	110.57
Expression in high-STRA8 preleps of STRA8-bound genes	66.75	29.57	135.72
Expression in KO preleps of genes not STRA8-bound	0.542	0.011	19.305
Expression in high-STRA8 preleps of genes not STRA8-bound	0.483	0	16.148
Figure 4C
	Input-subtracted ChIP signal (rpm)
	Median	1st quartile	3rd quartile
0 motifs	0.28356	0.08949	0.9669
1 motif	0.425	0.1355	1.4663
2 motif	0.5233	0.1477	2.1526
3 motifs	0.7964	0.1666	3.494
4 motifs	2.23813	0.43761	5.95023
5+ motifs	6.9201	3.1576	18.2657
Figure 4D
	Log2 (high STRA8 / KO)
	Median	1st quartile	3rd quartile
0 motifs	-0.1066	-0.6395	0.3534
1 motif	0.0216	-0.5414	0.494
2 motif	0.12044	-0.53807	0.61759
3 motifs	0.1932	-0.3327	0.7631
4 motifs	0.4289	-0.114	0.8743
5+ motifs	1.117	0.3072	1.7707
Figure 4 - figure supplement 1D
	-Log10 of ChIP-seq p-value
	Median	1st quartile	3rd quartile
0 motifs	32.422	21.11	55.958
1 motif	47.09	30.63	80.38
2 motif	65.67	44.9	106.51
3+ motifs	223.2	187.7	343.8
Figure 4 - figure supplement 1F
	Input-subtracted ChIP signal			Log2 (high STRA8 / KO)
	Median	1st quartile	3rd quartile	Median	1st quartile	3rd quartile
CGI - 0 motifs	0.8987	0.3835	1.8211	-0.1087	-0.5035	0.2542
CGI - 1 motif	1.0944	0.4584	2.5264	0.02212	-0.42028	0.42765
CGI - 2 motifs	1.5015	0.5451	3.7383	0.1616	-0.2949	0.5958
CGI - 3 motifs	2.1326	0.8136	5.6295	0.2997	-0.1834	0.7836
CGI - 4 motifs	3.38976	1.64752	6.62475	0.47798	0.08775	0.89676
CGI - 5+ motifs	9.0875	4.9858	20.1572	1.3124	0.5651	1.7733
no CGI - 0 motifs	0.10753	0.02649	0.23059	-0.0959	-0.793	0.674
no CGI - 1 motif	0.1336	0.0474	0.27	0.0154	-0.7811	0.7115
no CGI - 2 motifs	0.13256	0.04824	0.2735	-0.0765	-0.824	0.6616
no CGI - 3 motifs	0.12825	0.04598	0.27602	-0.09793	-0.77906	0.68236
no CGI - 4 motifs	0.21269	0.11581	0.79015	-0.02539	-0.78109	0.70448
no CGI - 5+ motifs	1.4486	0.2559	4.5232	0.7469	-3.2534	1.0942
Figure 4 - figure supplement 2B
	-Log10 of ChIP-seq p-value
Number of AP-2 motifs (GCCNNNGGC)	Median	1st quartile	3rd quartile
0 motifs	22.2933	37.0103	63.1179
1 motif	23.2775	33.975	58.1972
2 motif	23.2311	29.4425	40.5835
3 motifs	N/A	40.7277	N/A	<-- note: only 1 region with 3 GCCNNNGGC motifs
