# Supplementary material for: Amplification of a broad transcriptional program by a common factor triggers the meiotic cell cycle in mice
Source: eLife. 2019 Feb 27;8:e43738. doi: 10.7554/eLife.43738 (PMC6392498; doi:10.7554/eLife.43738)
Supplement: Figure 5—source data 1. [file elife-43738-fig5-data1.xlsx]

## Sheet: Sheet1
Source data - Figure 5
Figure 5A
GO biological process	-Log10 (p-value)	Fold enrichment
cell cycle process (GO:0022402)	2.71e-17	2.24
cell cycle (GO:0007049)	7.2e-17	1.94
DNA metabolic process (GO:0006259)	1.93e-14	2.21
chromosome organization (GO:0051276)	9.22e-12	1.92
nucleic acid metabolic process (GO:0090304)	1.04e-11	1.44
macromolecule metabolic process (GO:0043170)	7.38e-11	1.27
meiotic cell cycle (GO:0051321)	8.46e-11	3.01
meiosis I cell cycle process (GO:0061982)	9.63e-10	3.84
meiotic nuclear division (GO:0140013)	2.14e-09	3.34
meiotic cell cycle process (GO:1903046)	3.04e-09	3.17
meiosis I (GO:0007127)	4.37e-09	3.81
cellular response to DNA damage stimulus (GO:0006974)	4.66e-09	1.99
nuclear chromosome segregation (GO:0098813)	1.08e-08	2.89
chromosome segregation (GO:0007059)	1.11e-08	2.62
meiotic chromosome segregation (GO:0045132)	1.32e-08	4
