# Supplementary material for: Amplification of a broad transcriptional program by a common factor triggers the meiotic cell cycle in mice
Source: eLife. 2019 Feb 27;8:e43738. doi: 10.7554/eLife.43738 (PMC6392498; doi:10.7554/eLife.43738)
Supplement: Figure 6—source data 1. [file elife-43738-fig6-data1.xlsx]

## Sheet: Sheet1
Source data - Figure 6
Figure 6 - figure supplement 2A
	meiotic prophase (n=85)	all other genes (n=15871)
mouse	0.776471	0.457564
human	0.8	0.570033
Figure 6 - figure supplement 2B
Mouse genes
	meiotic prophase genes (n=85)		all other genes (n=15871)
# of motifs at the promoter	# of genes	fraction of genes	# of genes	fraction of genes
0 motifs	19	0.223529	8609	0.542436
1 motif	26	0.305882	5174	0.326003
2 motifs	15	0.176471	1605	0.101128
3 motifs	12	0.141176	371	0.023376
4 motifs	3	0.0352941	92	0.00579674
5 motifs	5	0.0588235	15	0.00094512
6 motifs	2	0.0235294	3	0.000189024
7 motifs	1	0.0117647	0	0
8 motifs	1	0.0117647	0	0
12 motifs	0	0	1	6.3008e-05
14 motifs	1	0.0117647	0	0
17 motifs	0	0	1	6.3008e-05
Human genes
	meiotic prophase genes (n=85)		all other genes (n=15871)
# of motifs at the promoter	# of genes	fraction of genes	# of genes	fraction of genes
0 motifs	17	0.2	6824	0.429967
1 motif	30	0.352941	5652	0.356121
2 motifs	20	0.235294	2435	0.153424
3 motifs	9	0.105882	705	0.0444206
4 motifs	4	0.0470588	191	0.0120345
5 motifs	2	0.0235294	38	0.0023943
6 motifs	2	0.0235294	14	0.000882112
7 motifs	1	0.0117647	5	0.00031504
8 motifs	0	0	3	0.000189024
9 motifs	0	0	1	6.3008e-05
10 motifs	0	0	3	0.000189024
