# Supplementary material for: Amplification of a broad transcriptional program by a common factor triggers the meiotic cell cycle in mice
Source: eLife. 2019 Feb 27;8:e43738. doi: 10.7554/eLife.43738 (PMC6392498; doi:10.7554/eLife.43738)
Supplement: Supplementary file 1. [file elife-43738-supp1.xlsx]

## Sheet: description
Supplementary File 1
See individual tabs for different gene lists described below
"Preleptotene-expressed" genes
12545 genes
Genes expressed at TPM > 1 in at least one of the seven preleptotene samples
Genes upregulated at meiotic initiation
2361 genes
Expressed genes that were at significantly higher levels in high-STRA8 preleptotenes than in KO preleptotenes (FDR < 0.05)
Genes downregulated at meiotic initiaiton
2278 genes
Expressed genes that were at significantly lower levels in high-STRA8 preleptotenes than in KO preleptotenes (FDR < 0.05)
ChIP-seq
4884 genes
Genes that were identified as STRA8-bound in at least 1 of the 3 ChIP-seq replicates
The second column indicates the number of replicates in which its promoter was called as STRA8-bound
"STRA8-bound" genes
2845 genes
Genes bound by STRA8 in at least 2 of 3 ChIP-seq samples
"STRA8-activated" genes
1351 genes
Expressed STRA8-bound genes that are significantly upregulated at meiotic initiation
"Off-to-on" "STRA8-activated" genes
15 genes (a subset of the 1351 STRA8-activated genes above)
Genes that are "off" in Stra8-deficient (KO) preleptotenes but that are significantly upregulated at meiotic initiation by STRA8
A gene was considered to be "off" in the Stra8 KO if its average expression level across the three KO samples was <1 TPM
STRA8-activated, testis fraction > 50%
214 genes
STRA8-activated genes that are testis-biased; at least half of total expression of gene across the body comes from testis
Testis bias calculated using mouse RNA-seq data from Merkin et al. Science (2012)
STRA8-activated, testis fraction > 90%
59 genes (a subset of the 214 genes above)
STRA8-activated genes that are HIGHLY testis-biased; at least 90% of total expression of gene across the body comes from testis
Testis bias calculated using mouse RNA-seq data from Merkin et al. Science (2012)
Some of these genes are not characterized but are very likely to be involved in meiotic prophase
Genes with CGI-containing promoters
12256 genes
All protein-coding genes whose promoters overlap a CpG island

## Sheet: Prelep. expressed
0610009B22Rik
0610009O20Rik
0610010F05Rik
0610010K14Rik
0610012G03Rik
0610030E20Rik
0610037L13Rik
1110004E09Rik
1110004F10Rik
1110008F13Rik
1110008L16Rik
1110008P14Rik
1110012L19Rik
1110032A03Rik
1110034G24Rik
1110038F14Rik
1110051M20Rik
1110059E24Rik
1110059G10Rik
1110065P20Rik
1190002N15Rik
1190005I06Rik
1190007I07Rik
1300017J02Rik
1500009L16Rik
1500011B03Rik
1500011K16Rik
1600002H07Rik
1600002K03Rik
1600012H06Rik
1600014C10Rik
1600014C23Rik
1700001C19Rik
1700003E16Rik
1700003F12Rik
1700007G11Rik
1700008O03Rik
1700010I14Rik
1700011M02Rik
1700012B07Rik
1700013F07Rik
1700013H16Rik
1700014D04Rik
1700015F17Rik
1700016K19Rik
1700017B05Rik
1700018B08Rik
1700018G05Rik
1700019A02Rik
1700020D05Rik
1700020L24Rik
1700020N01Rik
1700021F05Rik
1700024B05Rik
1700025G04Rik
1700028J19Rik
1700028K03Rik
1700029I15Rik
1700029J07Rik
1700029P11Rik
1700030J22Rik
1700030K09Rik
1700031F05Rik
1700037C18Rik
1700037H04Rik
1700040L02Rik
1700066M21Rik
1700067K01Rik
1700080O16Rik
1700086D15Rik
1700088E04Rik
1700092M07Rik
1700093K21Rik
1700102P08Rik
1700123O20Rik
1700125H20Rik
1810009A15Rik
1810010H24Rik
1810013L24Rik
1810022K09Rik
1810030O07Rik
1810032O08Rik
1810037I17Rik
1810043G02Rik
1810049J17Rik
1810055G02Rik
2010107E04Rik
2010107G23Rik
2010111I01Rik
2010300C02Rik
2010315B03Rik
2200002D01Rik
2200002J24Rik
2210011C24Rik
2210013O21Rik
2210016F16Rik
2210016L21Rik
2210408I21Rik
2210418O10Rik
2300009A05Rik
2310009B15Rik
2310011J03Rik
2310022A10Rik
2310022B05Rik
2310030G06Rik
2310033P09Rik
2310035C23Rik
2310039H08Rik
2310057M21Rik
2310061I04Rik
2410002F23Rik
2410004B18Rik
2410004P03Rik
2410015M20Rik
2410089E03Rik
2410131K14Rik
2410141K09Rik
2510002D24Rik
2510039O18Rik
2610001J05Rik
2610002M06Rik
2610008E11Rik
2610021A01Rik
2610044O15Rik8
2610301B20Rik
2610318N02Rik
2610507B11Rik
2610524H06Rik
2700049A03Rik
2700060E02Rik
2700062C07Rik
2700081O15Rik
2700097O09Rik
2810004N23Rik
2810006K23Rik
2810021J22Rik
2810403A07Rik
2810408A11Rik
2810428I15Rik
2810474O19Rik
2900026A02Rik
3110001I22Rik
3110002H16Rik
3110009E18Rik
3110021N24Rik
3110035E14Rik
3110040N11Rik
3110043O21Rik
3110062M04Rik
3110070M22Rik
3110082I17Rik
3110082J24Rik
3300002I08Rik
3830403N18Rik
3830406C13Rik
3830417A13Rik
4430402I18Rik
4833420G17Rik
4833439L19Rik
4921507P07Rik
4921524J17Rik
4921536K21Rik
4930402H24Rik
4930415F15Rik
4930427A07Rik
4930430F08Rik
4930432K21Rik
4930447C04Rik
4930451G09Rik
4930452B06Rik
4930453N24Rik
4930469K13Rik
4930486L24Rik
4930502E18Rik
4930503L19Rik
4930504O13Rik
4930507D05Rik
4930522L14Rik
4930523C07Rik
4930524B15Rik
4930524J08Rik
4930533O14Rik
4930539E08Rik
4930550C14Rik
4930550L24Rik
4930579G24Rik
4931406C07Rik
4931406P16Rik
4931414P19Rik
4931422A03Rik
4931428F04Rik
4931428L18Rik
4932438A13Rik
4933402E13Rik
4933402J07Rik
4933403O08Rik
4933416C03Rik
4933425L06Rik
4933427D14Rik
4933427I04Rik
4933428M09Rik
4933430I17Rik
4933434E20Rik
5031439G07Rik
5430403G16Rik
5730409E04Rik
5730455P16Rik
5730480H06Rik
5730507C01Rik
5730508B09Rik
5730522E02Rik
6030458C11Rik
6330408A02Rik
6430548M08Rik
6430550D23Rik
6430571L13Rik
6820408C15Rik
8030411F24Rik
8030462N17Rik
8030474K03Rik
9030624G23Rik
9030624J02Rik
9130011E15Rik
9130019O22Rik
9130023H24Rik
9130213A22Rik
9130401M01Rik
9230110C19Rik
9330182L06Rik
9430015G10Rik
9430038I01Rik
9530002B09Rik
9530068E07Rik
9530077C05Rik
9930021J03Rik
A130010J15Rik
A230065H16Rik
A430005L14Rik
A430033K04Rik
A430078G23Rik
A430105I19Rik
A630073D07Rik
A730015C16Rik
A730017C20Rik
A830080D01Rik
A930002H24Rik
AA467197
Aaas
Aacs
Aaed1
Aagab
Aak1
Aamdc
Aamp
Aar2
Aard
Aars
Aars2
Aarsd1
Aasdh
Aasdhppt
Aass
Aatf
Abat
Abca1
Abca16
Abca17
Abca2
Abca3
Abca5
Abca6
Abca7
Abcb10
Abcb6
Abcb7
Abcb8
Abcb9
Abcc1
Abcc10
Abcc4
Abcc5
Abcc8
Abcd1
Abcd2
Abcd3
Abcd4
Abce1
Abcf1
Abcf2
Abcf3
Abcg1
Abcg2
Abhd10
Abhd11
Abhd12
Abhd13
Abhd14a
Abhd14b
Abhd16a
Abhd17a
Abhd17b
Abhd17c
Abhd18
Abhd2
Abhd3
Abhd4
Abhd5
Abhd6
Abhd8
Abi1
Abi2
Abi3
Abl1
Abl2
Ablim2
Abo
Abr
Abracl
Abraxas1
Abraxas2
Abt1
Abtb1
Abtb2
AC034099.1
AC099934.3
AC124712.1
AC125444.6
AC134869.3
AC152453.1
AC154550.1
AC154682.1
AC157931.1
AC172027.3
AC175538.2
Acaa1a
Acaa1b
Acaa2
Acaca
Acacb
Acad10
Acad11
Acad12
Acad8
Acad9
Acadl
Acadm
Acads
Acadsb
Acadvl
Acap2
Acap3
Acat1
Acat2
Acat3
Acbd3
Acbd4
Acbd5
Acbd6
Acbd7
Accs
Acd
Ace
Acer2
Acer3
Acin1
Ackr3
Acly
Aco1
Aco2
Acot1
Acot13
Acot2
Acot6
Acot7
Acot8
Acot9
Acox1
Acox3
Acp1
Acp2
Acp5
Acp6
Acp7
Acpp
Acrbp
Acsbg1
Acsf2
Acsf3
Acsl1
Acsl3
Acsl4
Acsl6
Acss1
Acss2
Acta2
Actb
Actg1
Actg2
Actl6a
Actn1
Actn2
Actn3
Actn4
Actr10
Actr1a
Actr1b
Actr2
Actr3
Actr3b
Actr5
Actr6
Actr8
Acvr1
Acvr1b
Acvr2a
Acvr2b
Acvrl1
Acy1
Acy3
Acyp1
Acyp2
Adad1
Adad2
Adal
Adam10
Adam11
Adam15
Adam17
Adam22
Adam9
Adamts10
Adamts17
Adamts4
Adamts6
Adamts7
Adamts9
Adap1
Adar
Adarb1
Adat1
Adat2
Adat3
Adck1
Adck2
Adck5
Adcy10
Adcy3
Adcy5
Adcy7
Adcy9
Add1
Add2
Add3
Adgra2
Adgra3
Adgrb1
Adgrb2
Adgre5
Adgrg1
Adgrl1
Adgrl2
Adh1
Adh4
Adh5
Adi1
Adipor1
Adipor2
Adk
Adnp
Adnp2
Ado
Adora1
Adora2a
Adora2b
Adpgk
Adprh
Adprhl2
Adprm
Adrm1
Adsl
Adss
Adssl1
Aebp1
Aebp2
Aen
Aes
Afap1
Afdn
Aff1
Aff3
Aff4
Afg1l
Afg3l1
Afg3l2
Afmid
Afp
Aftph
Aga
Agap1
Agap3
Agbl2
Agbl3
Agbl4
Agbl5
Agfg1
Agfg2
Aggf1
Agk
Agl
Agmo
Ago1
Ago2
Ago3
Ago4
Agpat1
Agpat2
Agpat3
Agpat4
Agpat5
Agps
Agrn
Agrp
Agtpbp1
Agtrap
Ahctf1
Ahcy
Ahcyl1
Ahcyl2
Ahdc1
Ahi1
Ahnak
Ahr
Ahsa1
Ahsa2
Ahsg
AI182371
AI314180
AI413582
AI481877
AI597479
AI606181
AI661453
AI837181
AI846148
AI854703
AI987944
Aida
Aif1
Aif1l
Aifm1
Aifm2
Aifm3
Aig1
Aimp1
Aimp2
Aip
Ajuba
Ak1
Ak2
Ak3
Ak4
Ak6
Ak8
Ak9
Akap1
Akap10
Akap11
Akap12
Akap13
Akap17b
Akap5
Akap7
Akap8
Akap8l
Akap9
Akip1
Akirin1
Akirin2
Akna
Akp3
Akr1a1
Akr1b10
Akr1b3
Akr1b7
Akr1b8
Akr1c13
Akr1cl
Akr1e1
Akr7a5
Akt1
Akt1s1
Akt2
Akt3
Aktip
AL607105.1
AL670603.1
Alad
Alas1
Alcam
Aldh16a1
Aldh18a1
Aldh1a1
Aldh1a2
Aldh1a3
Aldh1a7
Aldh1b1
Aldh1l1
Aldh2
Aldh3a2
Aldh3b1
Aldh4a1
Aldh5a1
Aldh6a1
Aldh7a1
Aldh9a1
Aldoa
Aldoc
Alg1
Alg10b
Alg11
Alg12
Alg13
Alg14
Alg2
Alg3
Alg5
Alg6
Alg8
Alg9
Alkbh1
Alkbh2
Alkbh3
Alkbh4
Alkbh5
Alkbh6
Alkbh7
Alkbh8
Alms1
Alox5ap
Aloxe3
Alpl
Als2
Als2cl
Alyref
Alyref2
Amacr
Ambra1
Amd1
Amd2
Amdhd2
Amer1
Amfr
Amh
Amhr2
Amigo1
Amigo2
Ammecr1
Ammecr1l
Amn
Amn1
Amot
Amotl1
Amotl2
Ampd2
Amt
Amz2
Anapc1
Anapc10
Anapc11
Anapc13
Anapc15
Anapc15-ps
Anapc16
Anapc2
Anapc4
Anapc5
Anapc7
Angel1
Angel2
Angptl4
Angptl6
Ank
Ank2
Ank3
Ankfy1
Ankhd1
Ankib1
Ankle1
Ankle2
Ankmy2
Ankra2
Ankrd10
Ankrd11
Ankrd12
Ankrd13a
Ankrd13b
Ankrd13c
Ankrd13d
Ankrd16
Ankrd17
Ankrd23
Ankrd24
Ankrd26
Ankrd27
Ankrd28
Ankrd29
Ankrd31
Ankrd37
Ankrd39
Ankrd40
Ankrd42
Ankrd44
Ankrd45
Ankrd46
Ankrd49
Ankrd50
Ankrd52
Ankrd54
Ankrd6
Ankrd61
Ankrd9
Anks1
Anks1b
Anks3
Anks6
Ankzf1
Anln
Ano1
Ano10
Ano6
Ano8
Anp32a
Anp32b
Anp32e
Anpep
Antxr1
Anxa1
Anxa11
Anxa2
Anxa3
Anxa4
Anxa5
Anxa6
Anxa7
Anxa9
Aoc2
Aoc3
Ap1ar
Ap1b1
Ap1g1
Ap1g2
Ap1m1
Ap1m2
Ap1s1
Ap1s2
Ap1s3
Ap2a1
Ap2a2
Ap2b1
Ap2m1
Ap2s1
Ap3b1
Ap3d1
Ap3m1
Ap3m2
Ap3s1
Ap3s2
Ap4b1
Ap4e1
Ap4m1
Ap4s1
Ap5b1
Ap5m1
Ap5s1
Ap5z1
Apaf1
Apba1
Apba2
Apba3
Apbb1
Apbb2
Apc
Apc2
Apcdd1
Apeh
Apex1
Apex2
Aph1a
Aph1b
Aph1c
Api5
Apip
Apitd1
Aplf
Apln
Aplp1
Aplp2
Apmap
Apoa2
Apobec1
Apobec3
Apobr
Apoc1
Apoc2
Apoe
Apoo
Apool
Apopt1
App
Appbp2
Appl1
Appl2
Aprt
Aptx
Aqp11
Aqp5
Aqp8
Aqr
Ar
Araf
Arap1
Arap2
Arap3
Arc
Arcn1
Arel1
Arf1
Arf2
Arf3
Arf4
Arf5
Arf6
Arfgap1
Arfgap2
Arfgap3
Arfgef1
Arfgef2
Arfip1
Arfip2
Arfrp1
Arglu1
Arhgap1
Arhgap10
Arhgap11a
Arhgap12
Arhgap17
Arhgap18
Arhgap19
Arhgap20
Arhgap21
Arhgap22
Arhgap23
Arhgap26
Arhgap27
Arhgap29
Arhgap31
Arhgap32
Arhgap33
Arhgap35
Arhgap39
Arhgap4
Arhgap42
Arhgap44
Arhgap5
Arhgdia
Arhgdib
Arhgdig
Arhgef1
Arhgef10
Arhgef11
Arhgef12
Arhgef15
Arhgef16
Arhgef17
Arhgef18
Arhgef2
Arhgef25
Arhgef26
Arhgef3
Arhgef33
Arhgef39
Arhgef4
Arhgef40
Arhgef7
Arid1a
Arid1b
Arid2
Arid3a
Arid3b
Arid4a
Arid4b
Arid5a
Arid5b
Arih1
Arih2
Arl1
Arl10
Arl13b
Arl14ep
Arl14epl
Arl15
Arl16
Arl2
Arl2bp
Arl3
Arl4a
Arl4c
Arl4d
Arl5a
Arl5b
Arl5c
Arl6
Arl6ip1
Arl6ip4
Arl6ip5
Arl6ip6
Arl8a
Arl8b
Arl9
Armc1
Armc10
Armc5
Armc6
Armc7
Armc8
Armc9
Armcx1
Armcx2
Armcx3
Armcx4
Armcx5
Armt1
Arnt
Arnt2
Arntl
Arpc1a
Arpc1b
Arpc2
Arpc3
Arpc4
Arpc5
Arpc5l
Arpp19
Arrb2
Arrdc1
Arrdc2
Arrdc3
Arrdc4
Arsb
Arsg
Arsk
Art1
Art3
Art5
Artn
Arv1
Arvcf
Arxes1
Arxes2
As3mt
Asah1
Asah2
Asap1
Asap2
Asap3
Asb1
Asb16
Asb2
Asb3
Asb5
Asb6
Asb7
Asb8
Asb9
Ascc1
Ascc2
Ascc3
Ascl2
Asf1a
Asf1b
Ash1l
Ash2l
Asic1
Asic4
Asl
Asna1
Asns
Asnsd1
Aspa
Asph
Asphd1
Asphd2
Aspm
Aspn
Aspscr1
Asrgl1
Ass1
Aste1
Asxl1
Asxl2
Asz1
Atad1
Atad2
Atad2b
Atad3a
Atad5
Atat1
Ate1
Atf1
Atf2
Atf3
Atf4
Atf5
Atf6
Atf6b
Atf7
Atf7ip
Atf7ip2
Atg10
Atg101
Atg12
Atg13
Atg14
Atg16l1
Atg16l2
Atg2a
Atg2b
Atg3
Atg4a
Atg4b
Atg4c
Atg4d
Atg5
Atg7
Atg9a
Atg9b
Atic
Atl1
Atl2
Atl3
Atm
Atmin
Atn1
Atoh8
Atox1
Atp10a
Atp11a
Atp11b
Atp11c
Atp13a1
Atp13a2
Atp13a3
Atp13a4
Atp1a1
Atp1a2
Atp1b1
Atp1b2
Atp1b3
Atp23
Atp2a2
Atp2a3
Atp2b1
Atp2b4
Atp2c1
Atp5a1
Atp5b
Atp5c1
Atp5d
Atp5e
Atp5f1
Atp5g1
Atp5g2
Atp5g3
Atp5h
Atp5j
Atp5j2
Atp5k
Atp5l
Atp5o
Atp5s
Atp5sl
Atp6ap1
Atp6ap2
Atp6v0a1
Atp6v0a2
Atp6v0b
Atp6v0c
Atp6v0d1
Atp6v0e
Atp6v0e2
Atp6v1a
Atp6v1b2
Atp6v1c1
Atp6v1c2
Atp6v1d
Atp6v1e1
Atp6v1f
Atp6v1g1
Atp6v1g2
Atp6v1h
Atp7a
Atp7b
Atp8a1
Atp8a2
Atp8b2
Atp8b5
Atp9a
Atp9b
Atpaf1
Atpaf2
Atpif1
Atr
Atraid
Atrip
Atrn
Atrnl1
Atrx
Atxn10
Atxn1l
Atxn2
Atxn2l
Atxn3
Atxn7
Atxn7l1
Atxn7l2
Atxn7l3
Atxn7l3b
AU015836
AU019823
AU021092
AU022252
AU022751
AU040320
AU041133
Auh
Aunip
Aup1
Aurka
Aurkaip1
Aurkb
Aurkc
Auts2
AV320801
Aven
Avil
Avl9
Avp
Avpi1
AW146154
AW209491
AW549877
AW554918
Axin1
Axin2
Axl
AY074887
Azi2
Azin1
Azin2
B230118H07Rik
B230219D22Rik
B2m
B3galnt1
B3galnt2
B3galt4
B3galt6
B3gat2
B3gat3
B3glct
B3gnt2
B3gnt4
B3gnt7
B3gnt8
B3gnt9
B3gntl1
B430218F22Rik
B4galnt1
B4galnt3
B4galt1
B4galt2
B4galt3
B4galt4
B4galt5
B4galt6
B4galt7
B4gat1
B630019K06Rik
B930094E09Rik
B9d1
B9d2
Babam1
Babam2
Bace1
Bach1
Bach2
Bad
Bag1
Bag2
Bag3
Bag4
Bag5
Bag6
Bahcc1
Bahd1
Baiap2
Baiap2l1
Baiap3
Bak1
Bambi
Banf1
Banp
Bap1
Bard1
Basp1
Batf3
Bax
Baz1a
Baz1b
Baz2a
Baz2b
Bbc3
Bbip1
Bbof1
Bbox1
Bbs1
Bbs10
Bbs12
Bbs2
Bbs4
Bbs5
Bbs7
Bbs9
Bbx
BC003331
BC003965
BC004004
BC005537
BC005561
BC005624
BC017158
BC017643
BC022687
BC024978
BC026585
BC028528
BC029722
BC030336
BC030867
BC031181
BC034090
BC037034
BC048403
BC049730
BC049762
BC051019
BC051142
BC052040
BC055324
BC107364
Bcam
Bcan
Bcap29
Bcap31
Bcar1
Bcar3
Bcas2
Bcas3
Bcat2
Bccip
Bcdin3d
Bckdha
Bckdhb
Bckdk
Bcl10
Bcl11a
Bcl11b
Bcl2l1
Bcl2l11
Bcl2l12
Bcl2l13
Bcl2l2
Bcl3
Bcl6
Bcl7a
Bcl7b
Bcl7c
Bcl9
Bcl9l
Bclaf1
Bco2
Bcor
Bcorl1
Bcr
Bcs1l
Bdh1
Bdp1
Becn1
Begain
Bend3
Bend4
Bend5
Bend6
Bend7
Best1
Best2
Bet1
Bet1l
Bex1
Bex2
Bex3
Bex4
Bfar
Bfsp1
Bgn
Bhlha15
Bhlhb9
Bhlhe40
Bhlhe41
Bhmt2
Bicc1
Bicd1
Bicd2
Bicdl1
Bicdl2
Bicra
Bicral
Bid
Bik
Bin1
Bin2
Bin3
Birc2
Birc3
Birc5
Birc6
Bivm
Blcap
Blm
Blmh
Bloc1s1
Bloc1s2
Bloc1s3
Bloc1s4
Bloc1s5
Bloc1s6
Blvra
Blvrb
Blzf1
Bmf
Bmi1
Bmp1
Bmp2k
Bmp7
Bmp8b
Bmpr1a
Bmpr2
Bms1
Bmt2
Bmyc
Bnc1
Bnc2
Bnip1
Bnip2
Bnip3
Bnip3l
Bod1
Bod1l
Bok
Bola1
Bola2
Bola3
Boll
Bop1
Bora
Borcs5
Borcs6
Borcs7
Borcs8
Bpgm
Bphl
Bpifb4
Bpifc
Bpnt1
Bptf
Braf
Brap
Brat1
Brca1
Brca2
Brcc3
Brd1
Brd2
Brd3
Brd4
Brd7
Brd8
Brd9
Brdt
Brf1
Brf2
Bri3
Bri3bp
Bricd5
Brip1
Brix1
Brk1
Brms1
Brms1l
Brox
Brpf1
Brpf3
Brsk1
Brsk2
Brwd1
Brwd3
Bscl2
Bsdc1
Bsg
Bspry
Bst2
Btaf1
Btbd1
Btbd10
Btbd18
Btbd19
Btbd2
Btbd3
Btbd6
Btbd7
Btbd8
Btbd9
Btd
Btf3
Btf3l4
BTF3L4
Btg1
Btg2
Btg3
Btnl10
Btrc
Bub1
Bub1b
Bub3
Bud13
Bud31
Bves
Bysl
Bzw1
Bzw2
C130050O18Rik
C1d
C1galt1
C1galt1c1
C1qa
C1qb
C1qbp
C1qc
C1ql1
C1qtnf12
C1qtnf4
C1qtnf5
C1qtnf6
C1ra
C1s1
C2
C2cd2
C2cd2l
C2cd3
C2cd4c
C2cd5
C2cd6
C330007P06Rik
C330018D20Rik
C330027C09Rik
C730034F03Rik
C77080
C77370
C87436
C8b
C8g
Caap1
Cab39
Cab39l
Cabin1
Cables1
Cables2
Cabp1
Cabyr
Cacfd1
Cachd1
Cacna1a
Cacna1b
Cacna1c
Cacna1d
Cacna1h
Cacna1i
Cacna2d1
Cacna2d2
Cacna2d3
Cacnb1
Cacnb3
Cacng5
Cacng6
Cacng7
Cactin
Cacul1
Cacybp
Cad
Cadm1
Cadm3
Cadm4
Cadps2
Cage1
Calcoco1
Cald1
Calhm2
Calm1
Calm2
Calm3
Calr
Calr3
Calr4
Calu
Camk1
Camk1d
Camk2b
Camk2d
Camk2g
Camk2n1
Camk2n2
Camk4
Camkk1
Camkk2
Camkmt
Camkv
Caml
Camsap1
Camsap2
Camsap3
Camta1
Camta2
Cand1
Cand2
Cant1
Canx
Cap1
Capg
Capn1
Capn10
Capn15
Capn5
Capn6
Capn7
Capns1
Caprin1
Caprin2
Capza1
Capza2
Capzb
Car11
Car13
Car14
Car15
Car5b
Car7
Card10
Card11
Card19
Card6
Carf
Carhsp1
Carm1
Carmil1
Carmil2
Carmil3
Carnmt1
Carns1
Cars
Cars2
Casc3
Casc4
Casd1
Cask
Caskin1
Caskin2
Casp2
Casp3
Casp6
Casp7
Casp8
Casp8ap2
Casp9
Casq2
Cast
Casz1
Cat
Catip
Catsper2
Catsperd
Catsperg1
Catsperg2
Catsperz
Cav1
Cavin1
Cavin2
Cavin4
Cbarp
Cbfa2t2
Cbfa2t3
Cbfb
Cbl
Cblb
Cbll1
Cbln1
Cbln3
Cbr1
Cbr4
Cbwd1
Cbx1
Cbx2
Cbx3
Cbx4
Cbx5
Cbx6
Cbx7
Cbx8
Cby1
Cc2d1a
Cc2d1b
Cc2d2a
Cc2d2b
Ccar1
Ccar2
Ccbe1
Ccdc102a
Ccdc106
Ccdc107
Ccdc112
Ccdc113
Ccdc114
Ccdc115
Ccdc116
Ccdc117
Ccdc12
Ccdc120
Ccdc122
Ccdc124
Ccdc125
Ccdc126
Ccdc127
Ccdc130
Ccdc134
Ccdc136
Ccdc137
Ccdc138
Ccdc14
Ccdc15
Ccdc150
Ccdc151
Ccdc152
Ccdc155
Ccdc157
Ccdc158
Ccdc160
Ccdc163
Ccdc166
Ccdc167
Ccdc169
Ccdc170
Ccdc171
Ccdc172
Ccdc173
Ccdc174
Ccdc18
Ccdc181
Ccdc186
Ccdc189
Ccdc191
Ccdc22
Ccdc24
Ccdc25
Ccdc28a
Ccdc28b
Ccdc32
Ccdc34
Ccdc36
Ccdc40
Ccdc43
Ccdc47
Ccdc50
Ccdc51
Ccdc57
Ccdc58
Ccdc59
Ccdc6
Ccdc61
Ccdc62
Ccdc66
Ccdc68
Ccdc69
Ccdc71
Ccdc71l
Ccdc73
Ccdc74a
Ccdc77
Ccdc82
Ccdc84
Ccdc85b
Ccdc85c
Ccdc86
Ccdc88a
Ccdc88c
Ccdc9
Ccdc90b
Ccdc91
Ccdc92
Ccdc93
Ccdc94
Ccdc96
Ccdc97
Ccer2
Cchcr1
Cck
Ccl17
Ccl2
Ccl25
Ccl27a
Ccl28
Ccl3
Ccl4
Ccm2
Ccna2
Ccnb1
Ccnb1ip1
Ccnb2
Ccnb3
Ccnc
Ccnd1
Ccnd2
Ccnd3
Ccndbp1
Ccne1
Ccne2
Ccnf
Ccng1
Ccng2
Ccnh
Ccni
Ccnj
Ccnjl
Ccnk
Ccnl1
Ccnl2
Ccno
Ccnt1
Ccnt2
Ccny
Ccnyl1
Ccp110
Ccpg1
Ccpg1os
Ccr2
Ccs
Ccsap
Ccser2
Cct2
Cct3
Cct4
Cct5
Cct6b
Cct7
Cct8
Ccz1
Cd14
Cd151
Cd160
Cd164
Cd200
Cd209c
Cd24a
Cd274
Cd276
Cd2ap
Cd2bp2
Cd302
Cd320
Cd34
Cd3e
Cd3eap
Cd3g
Cd40
Cd47
Cd52
Cd55
Cd59a
Cd59b
Cd63
Cd68
Cd7
Cd72
Cd74
Cd79a
Cd81
Cd82
Cd83
Cd9
Cd99l2
Cdadc1
Cdan1
Cdc123
Cdc14a
Cdc14b
Cdc16
Cdc20
Cdc23
Cdc25a
Cdc25b
Cdc25c
Cdc26
Cdc27
Cdc34
Cdc37
Cdc37l1
Cdc40
Cdc42
Cdc42bpa
Cdc42bpb
Cdc42bpg
Cdc42ep1
Cdc42ep2
Cdc42ep3
Cdc42ep4
Cdc42ep5
Cdc42se1
Cdc42se2
Cdc45
Cdc5l
Cdc6
Cdc7
Cdc73
Cdca2
Cdca3
Cdca4
Cdca5
Cdca7
Cdca7l
Cdca8
Cdh1
Cdh15
Cdh17
Cdh2
Cdh23
Cdh24
Cdh3
Cdip1
Cdipt
Cdk1
Cdk10
Cdk11b
Cdk12
Cdk13
Cdk14
Cdk16
Cdk17
Cdk18
Cdk19
Cdk2
Cdk20
Cdk2ap1
Cdk2ap2
Cdk4
Cdk5
Cdk5r1
Cdk5rap1
Cdk5rap2
Cdk5rap3
Cdk6
Cdk7
Cdk8
Cdk9
Cdkal1
Cdkl2
Cdkl3
Cdkl5
Cdkn1a
Cdkn1b
Cdkn1c
Cdkn2a
Cdkn2aip
Cdkn2aipnl
Cdkn2b
Cdkn2c
Cdkn2d
Cdkn3
Cdnf
Cdo1
Cdon
Cdpf1
Cdr2
Cdr2l
Cds1
Cds2
Cdt1
Cdv3
Cdyl
Cdyl2
Cebpa
Cebpb
Cebpd
Cebpg
Cebpz
Cebpzos
Cecr2
Cela2a
Celf1
Celf2
Celf4
Celf5
Celf6
Celsr1
Celsr2
Cemip
Cenpa
Cenpb
Cenpc1
Cenpe
Cenpf
Cenph
Cenpi
Cenpj
Cenpk
Cenpl
Cenpm
Cenpn
Cenpo
Cenpp
Cenpq
Cenpt
Cenpu
Cenpv
Cenpw
Cenpx
Cep104
Cep112
Cep120
Cep126
Cep128
Cep131
Cep135
Cep152
Cep162
Cep164
Cep170
Cep170b
Cep19
Cep192
Cep250
Cep290
Cep295
Cep350
Cep41
Cep44
Cep55
Cep57
Cep57l1
Cep63
Cep68
Cep70
Cep72
Cep76
Cep78
Cep83
Cep85
Cep85l
Cep89
Cep95
Cep97
Cept1
Cercam
Cerk
Cers1
Cers2
Cers5
Cers6
Ces2g
Cetn2
Cetn3
Cetn4
Cfap126
Cfap157
Cfap20
Cfap36
Cfap43
Cfap53
Cfap61
Cfap77
Cfap97
Cfb
Cfdp1
Cfl1
[truncated: 10,545 more rows]

## Sheet: Upreg. genes
0610010F05Rik
0610037L13Rik
1110004F10Rik
1110059G10Rik
1190002N15Rik
1700011M02Rik
1700013H16Rik
1700017B05Rik
1700018G05Rik
1700028K03Rik
1700030K09Rik
1700031F05Rik
1700037C18Rik
2210408I21Rik
2310033P09Rik
2310035C23Rik
2310061I04Rik
2410002F23Rik
2410089E03Rik
2810403A07Rik
2810408A11Rik
2810428I15Rik
3830403N18Rik
4921507P07Rik
4930427A07Rik
4930432K21Rik
4930447C04Rik
4930451G09Rik
4930524B15Rik
4930579G24Rik
4931406P16Rik
4933416C03Rik
4933427I04Rik
5730508B09Rik
6330408A02Rik
6430548M08Rik
6820408C15Rik
8030411F24Rik
8030462N17Rik
9130019O22Rik
9130023H24Rik
A430005L14Rik
Aaed1
Abca5
Abcd1
Abcf2
Abcg2
Abhd12
Abhd16a
Abhd18
Abl1
Abtb2
AC172027.3
Acaca
Acadsb
Acat2
Acer3
Acot7
Acsf3
Acsl1
Acss2
Actn4
Actr10
Adad1
Adal
Adam11
Adam9
Adamts10
Adamts4
Adar
Adarb1
Adat3
Adcy7
Add3
Adk
Adnp
Adss
Afap1
Aff4
Afmid
Agfg2
Ago3
Ago4
Agpat5
Ahcyl1
AI481877
Aida
Aimp2
Akap12
Akap13
Akap8
Akr1cl
Alcam
Aldh1a2
Aldh1b1
Aldh6a1
Alg13
Alkbh3
Alkbh5
Alms1
Amd2
Anapc10
Anapc15
Anapc5
Angel1
Ankhd1
Ankle1
Ankrd44
Ankrd49
Ankrd50
Ankrd6
Anks1
Ankzf1
Anxa5
Anxa9
Ap1m1
Ap1s2
Ap1s3
Ap3m1
Ap5m1
Apaf1
Apcdd1
Aph1b
Aph1c
Api5
Apitd1
Arf2
Arf4
Arfgap3
Arfgef2
Arfip2
Arfrp1
Arhgap12
Arhgap20
Arhgap26
Arhgap29
Arhgap33
Arhgap35
Arhgap39
Arhgap5
Arhgef10
Arhgef40
Arid4b
Arl13b
Arl4a
Arl6ip6
Arpc1a
Arpp19
Asap2
Asb1
Asb16
Asb7
Ascc2
Ascc3
Asf1b
Asphd1
Atad2
Atad5
Ate1
Atf5
Atf6b
Atf7
Atf7ip2
Atg4b
Atl3
Atm
Atp11c
Atp1b2
Atp1b3
Atp6v1g1
Atp8a1
Atp9b
Atpaf2
Atr
AU040320
Aunip
Avl9
AW549877
B230118H07Rik
B230219D22Rik
B3gat2
B3gnt7
B4galt5
Babam2
Bag4
Baiap2
Baiap2l1
Bard1
Baz1a
Baz2a
Bbox1
Bbs7
Bbx
BC005537
BC005624
BC048403
BC051142
BC055324
Bcap29
Bcar1
Bckdha
Bcl2l1
Bcs1l
Bet1
Bhmt2
Bicdl1
Birc5
Blm
Blmh
Bloc1s6
Bmp2k
Bmpr2
Bod1l
Boll
Brap
Brca1
Brca2
Brdt
Brip1
Brpf1
Brpf3
Bscl2
Btaf1
Btbd10
BTF3L4
Bub1
Bub1b
Bud31
Bzw2
C2cd4c
C2cd6
C330027C09Rik
Cacul1
Calcoco1
Calr3
Camkmt
Camsap1
Capn15
Capn7
Caprin2
Car13
Carm1
Carnmt1
Carns1
Casp2
Casp3
Casp7
Casp8ap2
Cbwd1
Cbx1
Cbx3
Cbx5
Cc2d1a
Ccdc117
Ccdc122
Ccdc127
Ccdc138
Ccdc155
Ccdc157
Ccdc158
Ccdc174
Ccdc181
Ccdc25
Ccdc28a
Ccdc34
Ccdc36
Ccdc73
Ccdc82
Ccdc92
Ccdc93
Ccdc94
Ccdc96
Cchcr1
Ccna2
Ccnb1ip1
Ccnb3
Ccne1
Ccne2
Ccnf
Ccng2
Ccni
Ccnk
Ccp110
Cct3
Cd209c
Cd2bp2
Cd320
Cd3e
Cdan1
Cdc14b
Cdc16
Cdc25a
Cdc42
Cdc42ep3
Cdc42se2
Cdc45
Cdc6
Cdc7
Cdca4
Cdca8
Cdh17
Cdip1
Cdk11b
Cdk12
Cdk17
Cdk2
Cdk20
Cdkl2
Cdkn1b
Cdkn2a
Cdkn2c
Cdkn3
Cdr2
Cdv3
Celf2
Celf4
Celf5
Celf6
Cemip
Cenpc1
Cenpf
Cenph
Cenpi
Cenpk
Cenpl
Cenpm
Cenpo
Cenpp
Cenpq
Cenpx
Cep112
Cep126
Cep162
Cep250
Cep290
Cep295
Cep41
Cep55
Cep57
Cep76
Cep83
Cep85
Cep97
Cercam
Cers5
Ces2g
Cetn4
Cfap20
Cfap61
Cfb
Chaf1a
Chaf1b
Chchd4
Chchd6
Chchd7
Chek1
Cherp
Chml
Chn1
Chp2
Chpf2
Chtf18
Chuk
Ciao1
Cidea
Cinp
Cipc
Cirbp
Cited1
Ckap2l
Ckap5
Cklf
Clasrp
Clca3a2
Clcc1
Clcn2
Clcn4
Cldn34b1
Clic4
Clk4
Clock
Clspn
Clstn3
Cnbd2
Cnbp
Cnih4
Cnnm2
Cnot11
Cnot6
Cnot6l
Cnot9
Cntd1
Cntln
Cntrl
Cog3
Col28a1
Col6a2
Cops5
Coro1c
Coro2b
Coro7
Cox10
Cox15
Cox5a
Cpeb2
Cpeb3
Cpeb4
Cpne3
Cpsf4
Cpsf7
Cpt2
Creb3
Crebl2
Crebrf
Crem
Crip2
Cript
Crtac1
Crtc2
Cry1
Cry2
Cs
Cse1l
Csf2ra
Csnk1g3
Cspg5
Cspp1
Csrnp2
Cstf2
Cstf2t
Ctc1
Ctdspl2
Cth
Ctif
Ctnna1
Ctns
Ctps
Ctr9
Ctu2
Cul1
Cul4b
Cutc
Cux1
Cwc15
Cyb561d1
Cyld
Cyp2r1
Cyp39a1
Cyp51
Cystm1
Cyth1
Cyth2
Cyth3
D1Pas1
D230025D16Rik
D3Ertd751e
D5Ertd579e
D6Wsu163e
Daam1
Dazap2
Dazl
Dcaf6
Dcbld2
Dchs1
Dck
Dcp2
Dcps
Dctn5
Dctpp1
Dcun1d2
Dcun1d3
Ddb2
Ddx10
Ddx17
Ddx21
Ddx24
Ddx27
Ddx3x
Ddx3y
Ddx42
Ddx43
Ddx5
Dek
Dennd1a
Dennd3
Dennd4a
Dennd4b
Dennd6b
Depdc5
Derl3
Desi1
Desi2
Dgat1
Dgcr8
Dgkd
Dhfr
Dhps
Dhrs13
Dhx16
Dhx33
Dhx37
Dhx40
Diaph3
Dimt1
Dip2c
Dis3l
Dixdc1
Dleu7
Dmap1
Dmc1
Dmrtc1c1
Dmrtc1c2
Dmrtc2
Dna2
Dnaaf1
Dnajb1
Dnajb11
Dnajc14
Dnajc18
Dnajc21
Dnajc3
Dnajc5g
Dnajc9
Dnhd1
Dnm1l
Dnmbp
Dnmt1
Dnpep
Dock3
Dock6
Donson
Dopey1
Dot1l
Dpf1
Dpf2
Drc3
Dscc1
Dsel
Dsn1
Dtl
Dtnb
Dtx3
Dtymk
Dusp16
Dvl1
Dxo
Dzank1
E030030I06Rik
E130308A19Rik
E2f1
E2f4
E2f7
E2f8
Eaf2
Ebna1bp2
Echdc1
Echdc2
Ecsit
Ect2
Eef1akmt2
Eef1b2
Eepd1
Efcab5
Efnb2
Efr3b
Ehd2
Eif1a
Eif1ad
Eif2b3
Eif2s1
Eif2s2
Eif2s3y
Eif4e2
Eif4ebp3
Eif4enif1
Eif4h
Eif5
Elac2
Elavl1
Elavl2
Elavl4
Elf4
Ell3
Elp5
Emc2
Emc7
Emc8
Emd
Eml5
Emp2
Emsy
Enkd1
Eno2
Entpd2
Ep400
Epb41l2
Epc2
Epg5
Epha1
Ephb1
Eps15
Eps8l2
Eras
Erc1
Ercc6l
Ercc6l2
Ercc8
Erlec1
Erlin1
Ero1lb
Erp44
Errfi1
Esco1
Esco2
Esf1
Esyt1
Esyt2
Etf1
Etnk1
Evi5l
Evl
Exd2
Exo1
Exoc5
Exoc6b
Exosc1
Exosc2
Extl3
Ezh2
Faap100
Fadd
Faf2
Fam107b
Fam122b
Fam126a
Fam135a
Fam13b
Fam160a2
Fam161b
Fam167a
Fam168a
Fam186b
Fam193b
Fam204a
Fam205c
Fam206a
Fam208a
Fam20b
Fam219a
Fam221a
Fam228a
Fam72a
Fam83g
Fam90a1b
Fam92a
Fam98a
Fancc
Fanci
Fancl
Far1
Farp2
Fastkd2
Fbxl15
Fbxl18
Fbxl2
Fbxl21
Fbxl5
Fbxo10
Fbxo15
Fbxo21
Fbxo42
Fbxo45
Fbxo46
Fbxo47
Fbxo48
Fbxo5
Fbxw2
Fbxw9
Fcho2
Fchsd1
Fchsd2
Fdx1
Fem1a
Fen1
Fgd6
Fgf11
Fgfr1op2
Fgfr3
Fhl4
Fhod1
Fig4
Fignl1
Fitm2
Fkbp15
Fkbpl
Flot1
Flot2
Flt3l
Fmnl3
Fmr1
Fmr1nb
Fnbp1l
Fnbp4
Fndc1
Fnip1
Focad
Foxj3
Foxm1
Foxo4
Foxred1
Frg1
Fsbp
Fsip1
Fubp1
Fus
Fut8
Fxr2
Fyco1
Fzd5
G6pc3
G6pdx
Gab2
Gabbr1
Gabpb1
Gabpb2
Gadd45b
Gal3st1
Gapvd1
Garem1
Garnl3
Gata1
Gatad2b
Gbf1
Gcna
Gdpd2
Gdpd4
Gemin2
Gfm1
Gfpt1
Gfy
Gga3
Ghitm
Gid4
Gins1
Gins2
Gins3
Gja6
Gjc1
Gjc3
Gk
Glb1l2
Glce
Gli3
Glmn
Gm10644
Gm10778
Gm11273
Gm1140
Gm14692
Gm14698
Gm15097
Gm15262
Gm20425
Gm20498
Gm20604
Gm21704
Gm21887
Gm29666
Gm3055
Gm3604
Gm364
Gm38394
Gm3854
Gm42421
Gm42669
Gm42742
Gm45194
Gm4767
Gm4969
Gm5141
Gm648
Gm773
Gm8334
Gm960
Gm9803
Gmcl1
Gmeb2
Gml
Gml2
Gmnn
Gmps
Gna12
Gnai3
Gng5
Gng8
Gnl2
Gnpda2
Golga1
Golga2
Golga5
Gon4l
Gorab
Gpaa1
Gpank1
Gpat2
Gpatch11
Gpcpd1
Gpkow
Gpr155
Gpr160
Gpr19
Gpr89
Gpsm2
Greb1l
Grk5
Grpel1
Gtf2a2
Gtf2e1
Gtf2e2
Gtf2f1
Gtf2f2
Gtf2h2
Gtf3c4
Gtpbp8
Guf1
H1f0
H1fx
H2-Ab1
H2afz
H2-D1
H2-DMa
H2-K1
H3f3b
Hacd2
Hadhb
Hat1
Haus2
Haus3
Haus4
Haus5
Haus6
Haus7
Haus8
Hccs
Hdac6
Hdgfl2
Heatr1
Heatr3
Heatr5b
Hectd2
Hectd3
Hectd4
Hells
Helq
Hemk1
Herc4
Hexdc
Hexim1
Hey1
Hey2
Heyl
Hfm1
Hibadh
Hic1
Hic2
Hif1a
Higd1a
Hinfp
Hint1
Hint3
Hipk2
Hira
Hirip3
Hist1h1a
Hist1h2ah
Hist1h2bq
Hist1h2br
Hltf
Hmgb1
Hmgb2
Hmgn2
Hmmr
Hmox2
Hn1l
Hnrnpa2b1
Hnrnpab
Hnrnpdl
Hnrnpf
Hnrnph1
Hnrnph3
Hnrnpll
Hnrnpul1
Homer3
Hook1
Hopx
Hormad1
Hormad2
Hpf1
Hprt
Hps5
Hpse2
Hsf2bp
Hsp90aa1
Hspa2
Hspa5
Hspb11
Htra2
Hus1b
Hykk
Ibtk
Ice2
Idi1
Ier5
Ifnar1
Ifngr1
Ift122
Ift74
Ift80
Ift81
Igf2
Igsf8
Ikzf4
Ikzf5
Il11ra1
Il18bp
Impa2
Inca1
Ing2
Ing3
Ing5
Inip
Ino80e
Inpp4a
Inpp5b
Ints13
Ints5
Ints6
Ints6l
Ints7
Ints8
Ipo13
Ipo5
Ipo7
Ipo9
Ipp
Ippk
Iqcb1
Iqcg
Iqgap2
Iqsec1
Irak2
Iscu
Itfg2
Itpripl1
Itsn1
Ivns1abp
Iws1
Jade3
Jak2
Jcad
Jrkl
Katnb1
Katnbl1
Kbtbd12
Kbtbd3
Kbtbd6
Kbtbd7
Kcnj11
Kcnk5
Kctd13
Kctd3
Kctd6
Kctd9
Kdm2a
Kdm2b
Kdm3a
Kdm4b
Kdm5a
Kdm6a
Khsrp
Kif11
Kif13b
Kif15
Kif16b
Kif18a
Kif1b
Kif23
Kif24
Kif26a
Kif27
Kif2a
Kif4
Kif5b
Kiz
Klc2
Klf1
Klhdc7a
Klhl11
Klhl22
Klhl36
Klhl7
Kmt2c
Kmt5b
Kmt5c
Knl1
Kntc1
Kpna3
Kptn
Kras
Kremen1
Krt79
Lacc1
Lamb2
Lamtor5
Larp1b
Larp4
Larp7
Lars
Lars2
Lcmt1
Lig1
Limk2
Lin52
Lin9
Lipe
Lipo3
Llph
Lman2l
Lmbr1
Lmbr1l
Lmbrd2
Lmf2
Lmna
Lmntd2
Lmtk2
Lnpk
Lnx2
Lpar2
Lpgat1
Lpin2
Lrch4
Lrif1
Lrig1
Lrig2
Lrr1
Lrrc1
Lrrc27
Lrrc40
Lrrc42
Lrrc45
Lrrc46
Lrrc57
Lrrc6
Lrrc8b
Lrrk2
Lsm14a
Lsm2
Lss
Ltn1
Ltv1
Luc7l
Luc7l2
Luzp1
Ly6k
Lypd4
Lysmd1
Lyst
Lztfl1
Lzts3
M1ap
M6pr
Macrod2
Mad1l1
Madd
Mageb3
Magee1
Magi3
Majin
Malt1
Man1a2
Manf
Maoa
Map3k3
Map4
Map7d3
Mapk8ip3
Mapk9
March3
March5
March6
March8
Mark1
Mars2
Mast2
Mat2a
Matr3
Mau2
Max
Mbd4
Mcm10
Mcm2
Mcm3
Mcm4
Mcm5
Mcm6
Mcm7
Mcmbp
Mcmdc2
Mcoln1
Mcph1
Mdc1
Me2
Mecp2
Mecr
Med12
Med14
Med15
Med21
Med26
Med27
Med7
Mef2a
Megf9
Mei1
Mei4
Meikin
Meiob
Meioc
Meltf
Memo1
Mettl14
Mettl26
Mfap1a
Mfap1b
Mfap3
Mfn2
Mfsd10
Mfsd9
Mga
Mgat5b
Micu1
Mief1
Mif4gd
Mink1
Mis12
Mis18a
Mis18bp1
Mki67
Mknk2
Mlf1
Mlh1
Mlxip
Mmgt1
Mms22l
Moap1
Mob2
Mob4
Morc2a
Morc4
Mphosph10
Mphosph8
Mplkip
Mpp5
Mpv17l
Mpv17l2
Mpzl1
Mrc1
Mre11a
Mrgbp
Mrm1
Mrpl17
Mrpl18
Mrpl35
Mrpl48
Mrpl50
Mrpl55
Mrps11
Mrps17
Mrps18a
Mrps25
Mrps6
Msh2
Msh3
Msh5
Msmo1
Msra
Mtbp
Mtch2
Mthfd1l
Mthfd2
Mtmr14
Mtmr4
Mtmr6
Mtpn
Mtx1
Mum1l1
Mxd1
Mxd3
Mybl1
Mybl2
Mycbp
Mycn
Myh7b
Myh9
Myl7
Myo19
Myo1d
Myo5a
Myo9a
Myo9b
Myof
Myrf
Myrip
Mysm1
Myt1l
N4bp2l2
Naa20
Naa40
Naa50
Nabp1
Nacad
Nae1
Naf1
Nampt
Napa
Narf
Nars
Nasp
Nat8f4
Nbn
Ncapd2
Ncapd3
Ncapg
Ncapg2
Nckap1
Ncl
Ncoa3
Ncoa5
Ndor1
Ndufb6
Ndufs1
Nectin1
Nedd1
Nefh
Neil3
Nek1
Nek2
Nelfe
Nemp1
Nemp2
Neto2
Nf2
Nfat5
Nfatc2ip
Nfatc3
Nfx1
Nfxl1
Nfya
Nfyc
Ngly1
Nid1
Nif3l1
Nipbl
Nkd1
Nkd2
Nkiras2
Nktr
Nlk
Nmd3
Nmt2
Noct
Nom1
Nosip
Npat
Nphp1
Nphp3
Npl
Npm1
Npnt
Npr2
Nptx2
Nr0b1
Nr1d2
Nr2c2
Nradd
Nrbp1
Nrd1
Nrde2
Nrf1
Nrip3
Nrm
Nrtn
Nsd2
Nsd3
Nsl1
Nsmce2
Nsmce4a
Nt5c2
Ntf5
Nucks1
Nudcd3
Nudt17
Nuf2
Nufip2
Numa1
Numb
Nup107
Nup133
Nup153
Nup188
Nup210
Nup214
Nup50
Nup62
Nup85
Nup93
Nupl1
Nusap1
Nvl
Nxf2
Nxt1
Oaz2
Ocel1
Odc1
Odf2l
Ofd1
Oip5
Orc1
Orc4
Orc6
Ormdl2
Osbpl1a
Osbpl2
Osbpl5
Osbpl8
Oser1
Otud1
Otud5
Otud7b
Oxtr
P2rx2
Pabpn1
Pacs1
Pacs2
Paf1
Pag1
Paics
Paip2
Paip2b
Pak1
Palb2
Pan2
Pank3
Papola
Papolb
Papolg
Paqr3
Pard6g
Park2
Parp12
Pask
Patl1
Patl2
Paxbp1
Pbdc1
Pbk
Pbld1
Pbx3
Pcbp2
Pcbp3
Pced1a
Pcgf3
Pcgf6
Pclaf
Pcna
Pcsk6
Pcsk7
Pcx
Pcyt1a
Pde3b
Pde4dip
Pde5a
Pde6d
Pde8a
Pdgfra
Pdik1l
Pdlim5
Pdp1
Pdp2
Pdpk1
Pdpr
Pdxdc1
Pdzd2
Pdzd8
Peak1
Peg3
Peli1
Peli3
Pemt
Pepd
Per3
Pes1
Pex19
Pex3
Pfas
Pfdn6
Pgd
Pgk1
Pgm2l1
Pgm3
Pgrmc1
Phactr1
Phc1
Phf24
Phf8
Phlpp1
Phrf1
Phtf1
Phyhipl
Pi4k2a
Pi4k2b
Pi4ka
Pias1
Pias2
Pigf
Pign
Pigp
Pigu
Pih1d2
Pik3c2a
Pik3r1
Pik3r3
Pikfyve
Pim1
Pink1
Pip5k1a
Pitpna
Pitpnb
Pitpnm2
Pitrm1
Pkd1
Pkmyt1
Pkn2
Pkn3
Pknox1
Pla2g4c
Plaa
Platr25
Plcxd2
Plekha1
Plk4
Plpp1
Plxna2
Pmf1
Pms2
Pnisr
Poc1b
Pola1
Pola2
Polb
Pold1
Pold3
Pole
Pole2
Pole3
Pole4
Polh
Poln
Polr1a
Polr2a
Polr2k
Polr3f
Pomt2
Por
Pot1b
Ppa1
Pparg
Ppat
Ppfibp1
Pphln1
Ppia
Ppip5k2
Ppm1g
Ppp1r12b
Ppp1r13b
Ppp1r13l
Ppp1r18
Ppp1r2
Ppp1r3e
Ppp1r8
Ppp2r3a
Ppp2r5a
Ppp2r5e
Ppp3cb
Ppp3cc
Ppp4r3a
Ppp4r4
Ppwd1
Pradc1
Pramel1
Prcc
Prdm1
Prdm4
Prdm9
Prelid3b
Prelp
Prepl
Prim1
Prim2
Primpol
Prkd3
Prpf19
Prpf3
Prpf31
Prpf40a
Prpf40b
Prr11
Prr23a1
Prrg3
Prss41
Prss42
Prss45
Prx
Psen1
Psmb4
Psmc3
Psmc3ip
Psmd1
Psmd12
Psmg2
Ptbp3
Ptcd1
Ptch2
Ptdss2
Ptges3
Pth2
Ptk2
Ptma
Ptpdc1
Ptpn12
Ptpn13
Ptpn2
Ptpn9
Ptpra
Pttg1ip
Pura
Purb
Pwwp2a
Pxmp2
Pyurf
Qdpr
Qk
Qrich1
R3hdm1
Rab11b
Rab14
Rab22a
Rab35
Rab39
Rab40c
Rab43
Rab5a
Rab5b
Rab6a
Rab8a
Rab9b
Rabep1
Rabgap1l
Rabl3
Racgap1
Rad18
Rad21l
Rad51
Rad51ap1
Rad51ap2
Rad51b
Rad51c
Rad51d
Rad54b
Rad54l
Radil
Rae1
Raf1
Rai1
Ralgapa2
Ralgapb
Ralgps2
Raly
Ranbp1
Ranbp6
Rapgef5
Rapgef6
Rapgefl1
Raph1
Rasa3
Rasal2
Rassf10
Rassf2
Rassf3
Rassf7
Rbak
Rbbp7
Rbbp8
Rbfox2
Rbks
Rbl1
Rbl2
Rbm12
Rbm12b2
Rbm15
Rbm27
Rbm39
Rbm44
Rbm4b
Rbm6
Rbmx2
Rbmxl1
Rbpj
Rbpms2
Rbsn
Rdh10
Reck
Recql
Reep5
Rel
Relb
Relt
Rep15
Rexo5
Rfc2
Rfc3
Rfc4
Rfwd3
Rfx7
Rgs12
Rhcg
Rhd
Rhox11
Rhox3a2
Rhox3e
Rhox3h
Rhox7b
Ribc2
Rida
Rimbp3
Rimklb
Ripk1
Ripk2
Rmi2
Rnaset2a
Rnf103
Rnf11
Rnf111
Rnf114
Rnf121
Rnf123
Rnf138
Rnf141
Rnf144a
Rnf149
Rnf157
Rnf17
Rnf185
Rnf19a
Rnf19b
Rnf20
Rnf214
Rnf216
Rnf24
Rnf34
Rnf4
Rnf44
Rnls
Rnps1
Rock2
Rpa1
Rpa2
Rpain
Rpgr
Rpgrip1l
Rpl35
Rpp21
Rpp40
Rprd1b
Rprd2
Rps6ka5
Rps6ka6
Rps6kb1
Rps6kb2
Rptor
Rpusd2
Rragc
Rrm1
Rrm2
Rrm2b
Rrnad1
Rrp1b
Rrp8
Rspry1
Rsrc2
Rtn3
Rubcn
Rundc3b
Rybp
S100pbp
Sacs
Safb
Safb2
Samd15
Samd4b
Samhd1
Sap25
Sarnp
Sbf1
Sbno1
Sbno2
Scai
Scamp4
Scap
Scarf2
Scfd2
Sclt1
Scmh1
Scml2
Scoc
Sdf2l1
Sdhc
Sdk1
Sdk2
Sec1
Sec11c
Sec22b
Sec23b
Sec61a2
Sec62
Sec63
Selenok
Selenoo
Senp1
Senp2
Senp8
Serac1
Serf1
Serinc3
Serpina16
Serpina1f
Sertad2
Sesn1
Sesn2
Set
Setd1a
Setd3
Setdb1
Setdb2
Sf3a1
Sf3b1
Sfmbt1
Sfn
Sfr1
Sgce
Sgf29
Sgk2
Sgo2a
Sgpl1
Sgsm3
Sgtb
Sh3bgrl2
Sh3rf1
Shank1
Shank2
Shcbp1
Shprh
Siah1a
Siah1b
Sik2
Simc1
Sipa1l3
Sirt1
Sirt6
Sirt7
Siva1
Ska2
Skp1a
Slbp
Slc10a3
Slc11a2
Slc12a7
Slc16a1
Slc17a9
Slc1a4
Slc20a1
Slc22a21
Slc22a4
Slc22a5
Slc25a14
Slc25a16
Slc25a17
Slc25a19
Slc25a25
Slc25a28
Slc25a31
Slc25a32
Slc25a33
Slc25a42
Slc27a4
Slc29a1
Slc29a2
Slc2a1
Slc2a4
Slc30a4
Slc31a1
Slc31a2
Slc35a3
Slc35b2
Slc35f5
Slc36a4
Slc37a3
Slc38a10
Slc44a3
Slc4a1ap
Slc4a7
Slc5a6
Slc7a6
Slc9a5
Slf1
Slf2
Slit2
Slk
Slmap
Slx4
Smad5
Smap2
Smarca4
Smarca5
Smarcad1
Smarcd3
Smc1b
Smc3
Smc6
Smcr8
Smg1
Smg9
Smndc1
Smpd3
Smpd4
Smpdl3b
Smurf2
Smyd3
Smyd4
Snap23
Snapin
Snrnp70
Snrpd1
Sntb2
Snu13
Snx11
Snx12
Snx14
Snx16
Snx21
Snx8
Socs4
Sod2
Sos2
Sowahc
Sp1
Sp2
Spag4
Spata1
Spata22
Spata5
Spata6
Spats2l
Spc24
Spc25
Spcs3
Spdya
Specc1
Specc1l
Spef2
Spg20
Spidr
Spop
Spred1
Sprtn
Spryd3
Spryd7
Sptan1
Sqle
Srbd1
Src
Srcap
Srgap2
Srl
Srpr
Srrm2
Srsf1
Srsf10
Srsf2
Srsf3
Srsf4
Srsf7
Srsf9
Ssb
Ssr4
St7
Stac2
Stag3
Stard7
Stard8
Stard9
Stat3
Stim2
Stip1
Stk17b
Stk25
Stk31
Stk33
Stk38
Stk38l
Stk4
Stmn1
Stom
Stra8
Stradb
Strbp
Strip2
Strn
Stt3a
Stt3b
Stx12
Stx16
Stx18
Stxbp2
Stxbp5l
Suco
Sufu
Sugp1
Sumo1
Sumo2
Sun1
Susd6
Suv39h1
Suz12
Svil
Swap70
Swsap1
Swt1
Syce1
Syce2
Sycp2
Sycp3
Syf2
Syn1
Syngr2
Syngr4
Synj1
Synj2bp
Synpo
Sypl
Syt14
Syt7
Tacc3
Tada2b
Taf1
Taf11
Taf12
Taf15
Taf1a
Taf3
Taf4b
Taf6
Taf6l
Taf7l
Tanc2
Taok2
Tarbp2
Tars2
Tarsl2
Tatdn2
Tax1bp3
Tbc1d1
Tbc1d10a
Tbc1d10b
Tbc1d14
Tbc1d20
Tbc1d31
Tbc1d8b
Tbl2
Tc2n
Tcaim
Tcea1
Tcf12
Tcf19
Tcf20
Tchh
Tdp2
Tdrd7
Tdrkh
Tecpr2
[truncated: 361 more rows]

## Sheet: Downreg. genes
1110008L16Rik
1110008P14Rik
1110012L19Rik
1110065P20Rik
1500011B03Rik
1600002H07Rik
1600012H06Rik
1810010H24Rik
2010107G23Rik
2210013O21Rik
2210016F16Rik
2210016L21Rik
2310011J03Rik
2510039O18Rik
2610001J05Rik
2810004N23Rik
2810474O19Rik
2900026A02Rik
4833439L19Rik
4930402H24Rik
4930452B06Rik
4930522L14Rik
4930533O14Rik
4931414P19Rik
4933425L06Rik
4933428M09Rik
5031439G07Rik
5730409E04Rik
6430571L13Rik
9130011E15Rik
9330182L06Rik
9530068E07Rik
A430033K04Rik
Aacs
Aagab
Aars2
Abca1
Abca7
Abcb10
Abcc1
Abcc4
Abcc8
Abcd3
Abcf3
Abcg1
Abhd11
Abhd14a
Abhd17a
Abhd17c
Abhd2
Abhd5
Acaa1a
Acaa1b
Acad11
Acad12
Acadl
Acadm
Acap2
Acat1
Ace
Acly
Aco1
Acot2
Acp2
Actb
Actr1b
Actr3
Actr5
Acvr1b
Acy1
Adam22
Adap1
Adcy3
Adcy5
Adgra3
Adgrb2
Adgre5
Adi1
Adprh
Adprhl2
Adprm
Aebp1
Aff3
Afg3l1
Agap1
Agap3
Aggf1
Agl
Ago1
Ago2
Agpat2
Agtrap
Ahcy
Ahdc1
Ahi1
AI854703
Aifm2
Aig1
Ajuba
Ak4
Ak8
Akap1
Akap17b
Akr1b10
Akr1e1
Akr7a5
Akt1
Akt1s1
Akt2
Alas1
Aldh16a1
Aldh18a1
Aldh4a1
Aldh9a1
Aldoa
Aldoc
Alg11
Alg2
Alg9
Alkbh4
Als2cl
Ambra1
Amigo2
Amotl1
Ankrd10
Ankrd13c
Ankrd27
Anks6
Anp32a
Anxa11
Anxa4
Anxa7
Ap1b1
Ap2a1
Ap2a2
Ap3m2
Apba1
Apba3
Apbb1
Apbb2
Apeh
Aph1a
Aplf
Aprt
Arf3
Arhgap1
Arhgap10
Arhgap17
Arhgap23
Arhgdig
Arhgef1
Arhgef16
Arhgef17
Arhgef18
Arhgef25
Arhgef4
Arid3a
Arid3b
Arid5a
Arl2bp
Arl5a
Arl5c
Armc10
Armc9
Armcx1
Armcx2
Arnt
Arntl
Arpc3
Arpc5
Arrb2
Arrdc3
Arrdc4
Art5
Arxes1
Asap3
Asb2
Ascl2
Ash2l
Asl
Asna1
Asns
Ass1
Atf4
Atf7ip
Atg14
Atic
Atmin
Atoh8
Atp10a
Atp13a2
Atp23
Atp5a1
Atp5c1
Atp5g1
Atp5sl
Atp6v0a1
Atp6v0a2
Atp6v0e2
Atp6v1b2
Atp6v1c2
Atp6v1f
Atp8b2
Atp9a
Atpif1
Atxn7
Atxn7l1
AU022252
Aurka
Aurkb
Avpi1
Axin2
Azin2
B4galt2
B4gat1
Bach1
Bad
Bag2
Bag3
Bahcc1
Bahd1
Bax
Baz2b
Bbc3
BC017643
BC037034
Bcas2
Bccip
Bcl11a
Bcl6
Bcl7a
Bcl9l
Bcr
Bend4
Bfar
Bfsp1
Bhlha15
Bhlhe41
Bicd1
Bicdl2
Bicral
Bid
Bin1
Bloc1s2
Bloc1s3
Bmf
Bmp7
Bmp8b
Bola1
Bora
Borcs6
Bpgm
Brat1
Brd1
Bri3bp
Brsk1
Bsdc1
Bspry
Bst2
Btbd2
Btbd3
Btg1
Btg2
Bub3
Bzw1
C1galt1
C1qbp
C1qc
C1ra
C2cd2
C2cd2l
C77080
Cabin1
Cables1
Cacfd1
Cachd1
Cacna1i
Cacnb3
Cadm4
Cage1
Calu
Camk1d
Camk2d
Camk2g
Camk2n1
Camk4
Camkv
Capg
Capn1
Capn10
Capn5
Car14
Car15
Card6
Carf
Caskin2
Casp9
Cat
Cbr1
Cbx2
Cbx4
Cbx6
Cbx8
Cby1
Ccdc102a
Ccdc114
Ccdc125
Ccdc126
Ccdc186
Ccdc22
Ccdc32
Ccdc40
Ccdc50
Ccdc6
Ccdc71
Ccdc85b
Ccdc91
Ccnb1
Ccnb2
Ccnd1
Ccng1
Ccnl1
Ccno
Ccny
Cct2
Cct5
Cd274
Cd34
Cd55
Cd82
Cd9
Cd99l2
Cdc20
Cdc23
Cdc25c
Cdc26
Cdc27
Cdc37
Cdc40
Cdc42bpb
Cdc42ep1
Cdc42ep4
Cdca7l
Cdh15
Cdh2
Cdipt
Cdk7
Cdk9
Cdkl5
Cdkn2aipnl
Cdpf1
Cdr2l
Cds1
Cdyl2
Cebpb
Celsr1
Celsr2
Cenpa
Cenpt
Cep19
Cep350
Cers1
Cers6
Cetn2
Cfap53
Cfap97
Chchd3
Chd3os
Chd7
Chek2
Chfr
Chga
Chmp1a
Chpt1
Chst11
Chst12
Cib1
Cilp2
Ckap4
Ckb
Cks1b
Cks2
Cldn3
Cldn6
Clip1
Clip2
Cln3
Clstn1
Clstn2
Clta
Cluh
Clybl
Cmc1
Cnih1
Cnih2
Cnksr3
Cnn2
Cnn3
Cnp
Cntfr
Cntn3
Coasy
Cog7
Cog8
Col22a1
Col5a1
Commd4
Commd5
Commd6
Commd7
Cops6
Copz1
Copz2
Coq4
Coq7
Coq8a
Coro2a
Cotl1
Cox16
Cox4i1
Cox6b1
Cox7b
Cox8a
Cpne1
Cpne2
Cpne5
Cpsf6
Cpt1a
Cpt1c
Cpxm1
Crabp2
Cradd
Creb1
Creb3l1
Creb3l2
Creb3l4
Creld1
Crim1
Crispld2
Crk
Crkl
Crtap
Crtc1
Crybg2
Csad
Csk
Csnk1d
Csnk1e
Cstf1
Cstf3
Ctage5
Ctbp2
Ctdsp1
Ctdsp2
Ctnnd2
Ctsb
Ctss
Cttn
Cttnbp2nl
Ctu1
Cul4a
Cul7
Cux2
Cwc22
Cwf19l2
Cx3cl1
Cxadr
Cxxc5
Cyb561
Cyb5d1
Cyba
Cyfip1
Cyfip2
Cyhr1
Cyp20a1
Cyp26b1
D16Ertd472e
D330045A20Rik
D630045J12Rik
D8Ertd738e
Dab1
Dact3
Dag1
Dand5
Dapk3
Dazap1
Dbndd2
Dbr1
Dcaf11
Dcaf5
Dcaf7
Dcaf8
Dcp1b
Dctd
Dctn2
Ddit4
Ddx19a
Ddx19b
Ddx41
Ddx54
Decr2
Dedd2
Degs1
Dennd1b
Dennd5b
Denr
Det1
Dgcr6
Dhcr24
Dhcr7
Dhrs3
Dhx35
Dip2a
Diras1
Dirc2
Dlg4
Dlg5
Dlgap3
Dlk1
Dlst
Dmrt1
Dmrtb1
Dnaaf3
Dnaaf5
Dnaja4
Dnajb12
Dnajb2
Dnajb4
Dnajb5
Dnajc12
Dnajc5
Dnd1
Dner
Dnlz
Dnmt3a
Dnmt3b
Dnph1
Dock1
Dok1
Dolpp1
Dpagt1
Dph1
Dpm1
Dpp8
Dppa4
Dpy19l2
Dpy19l3
Dpy30
Dpysl3
Drap1
Dscr3
Dse
Dstyk
Dtd2
Dtwd1
Dusp12
Dusp14
Dusp2
Dusp22
Dusp3
Dusp7
Dusp8
Dvl2
Dvl3
Dzip1
Dzip1l
E130309D02Rik
E2f3
E2f5
E330009J07Rik
Eaf1
Ece1
Ece2
Ecel1
Ech1
Echs1
Eci1
Eci2
Edem1
Eef1a1
Eef1e1
Eef2
Eef2k
Efhc2
Efna1
Efna2
Efna3
Efna4
Efnb1
Efs
Egln1
Egln2
Egln3
Egr4
Ehd1
Ehmt2
Ei24
Eid1
Eif1
Eif2b5
Eif3d
Eif3f
Eif3g
Eif4a1
Eif4a3
Eif4ebp1
Eif4g1
Eif5a2
Elk1
Elmsan1
Elovl5
Elp6
Eme1
Emilin3
Eml1
Eml6
Engase
Enkur
Eno1
Eno4
Enox1
Entpd4
Entpd4b
Entpd5
Eogt
Epb41l1
Epc1
Epha8
Ephb4
Ephb6
Epm2a
Epn1
Eral1
Erbb2
Ercc3
Ercc4
Erf
Eri2
Ermp1
Esrp1
Esrp2
Esyt3
Etv6
Evpl
Exoc6
Exosc4
Ext1
Extl2
F2
Faah
Faap20
Faim
Fam109a
Fam110a
Fam117a
Fam120b
Fam120c
Fam160b2
Fam162a
Fam168b
Fam171a1
Fam171b
Fam174b
Fam177a
Fam184a
Fam19a5
Fam214a
Fam217b
Fam220a
Fam32a
Fam46b
Fam53a
Fam53b
Fam58b
Fam69b
Fam76a
Fam78a
Fam78b
Fam83d
Fam83f
Fam89b
Fam96a
Fasn
Fat1
Faxc
Fbln5
Fbn2
Fbxl12
Fbxl14
Fbxl6
Fbxo18
Fbxo25
Fbxo31
Fbxo32
Fbxo41
Fbxo6
Fbxw11
Fbxw4
Fbxw5
Fcho1
Fdx1l
Fgd1
Fgfr1op
Fhl3
Fiz1
Fjx1
Fkbp4
Fkbp9
Fkrp
Flad1
Flcn
Flii
Flywch1
Fmnl1
Fosb
Fosl1
Fosl2
Foxf1
Foxj2
Foxk1
Foxk2
Foxn3
Foxo1
Foxo3
Foxp1
Foxr1
Foxred2
Fpgs
Frmd8
Frmpd3
Frs3
Fscn1
Fsd1
Ftl1-ps1
Fubp3
Fuk
Furin
Fyttd1
Fzd6
Fzd9
Fzr1
G3bp1
G3bp2
Gab1
Gabra4
Gadd45a
Gadd45gip1
Galk1
Galk2
Galnt10
Galnt11
Galnt6
Ganab
Garem2
Gart
Gas2
Gas8
Gatsl2
Gatsl3
Gcc1
Gcsh
Gdf11
Gdpd1
Gdpd5
Gfra3
Gga2
Ghr
Gigyf1
Ginm1
Git1
Gja3
Gja4
Glb1
Glis1
Glis3
Glo1
Glod4
Glrx5
Glt1d1
Glud1
Gm10256
Gm10332
Gm1141
Gm11992
Gm12184
Gm15023
Gm15080
Gm16286
Gm17018
Gm21708
Gm21992
Gm26602
Gm28778
Gm29289
Gm3376
Gm44
Gm4737
Gm527
Gm6576
Gm7903
Gmppa
Gmpr
Gnai2
Gnao1
Gnb2
Gnb4
Gne
Gng13
Golph3l
Gorasp1
Gorasp2
Got1
Gpatch4
Gpc3
Gpn2
Gpr137
Gpr153
Gprasp1
Gpsm1
Gpx1
Gramd4
Grb2
Grb7
Grhl3
Grhpr
Grik3
Grik4
Grina
Grk6
Grn
Grtp1
Gse1
Gsg1l
Gskip
Gspt2
Gsr
Gss
Gstm4
Gsto1
Gstp1
Gstt3
Gtf2a1
Gtf2i
Gtf2ird1
Gtf3c6
Gtpbp1
Gtpbp3
Gtpbp6
Gtse1
Guk1
Gzf1
H2afj
H2afx
H2afy2
H3f3a
H6pd
Hacd3
Hap1
Hapln4
Harbi1
Hars
Hars2
Hbb-bs
Hcfc1r1
Hcn2
Hdac11
Hdac2
Hdac5
Hdhd2
Heg1
Henmt1
Herpud1
Hgh1
Hhex
Hibch
Hid1
Higd2a
Hilpda
Hip1
Hist2h2aa2
Hivep2
Hk1
Hk2
Hlcs
Hlf
Hmbs
Hmgb3
Hmgcr
Hmgn3
Hmgxb3
Hmgxb4
Hmox1
Hmx1
Hnrnph2
Homer2
Homez
Hook2
Hoxa4
Hp1bp3
Hps1
Hps6
Hs1bp3
Hs6st1
Hsbp1
Hsd17b10
Hsp90ab1
Hspa12a
Hspa4
Hspbap1
Hspg2
Htatip2
Hyal2
Hyi
Hyls1
Hyou1
Hypk
Icam1
Idh3b
Ier5l
Iffo1
Iffo2
Ifrd2
Ift46
Igbp1
Igdcc3
Igf2bp1
Igf2bp3
Igfbp2
Igfbp6
Igsf11
Igsf3
Il17ra
Il17rd
Il6ra
Imp3
Impact
Impdh1
Incenp
Inf2
Ing4
Ints10
Ip6k1
Ip6k2
Ipmk
Ipo4
Ipo8
Iqce
Iqch
Iqsec2
Irak1bp1
Ireb2
Irf1
Irf2bp2
Irf2bpl
Irgq
Isl2
Isoc1
Isy1
Isyna1
Itgav
Itgb5
Itih4
Itpkc
Itpr3
Itpripl2
Jade2
Jkamp
Jmjd6
Jmjd8
Josd1
Jph1
Jph4
Junb
Kat2a
Kat8
Katnal1
Kbtbd4
Kcnab2
Kcnb1
Kcnj4
Kcnn1
Kcnq4
Kcns1
Kctd1
Kctd10
Kctd15
Kctd2
Kctd21
Kctd7
Kdelc1
Kdelr3
Kdf1
Kdm4a
Kdm5d
Kdm6b
Keap1
Khdrbs2
Kif13a
Kif17
Kif21b
Kif3b
Kif5a
Kif5c
Kif7
Kin
Klc4
Klf16
Klf6
Klf7
Klhdc8b
Klhl10
Klhl12
Klhl13
Klhl21
Klhl25
Klhl9
Klrg2
Kmt5a
Ksr1
Kti12
Kyat1
Lage3
Lamb1
Lamtor4
Large1
Large2
Larp1
Lats2
Ldlrap1
Ldoc1l
Lfng
Lgals1
Lgalsl
Lgmn
Lhpp
Lhx6
Lifr
Lig4
Lin28a
Lin37
Lin54
Lin7c
Lipt1
Lman1
Lmo1
Lmo4
Lmtk3
Lpcat2
Lpp
Lrfn4
Lrp10
Lrp12
Lrp8
Lrrc20
Lrrc47
Lrrc61
Lrrc73
Lrrc8d
Lrrc9
Lrsam1
Lrwd1
Lsm10
Lurap1
Lypla1
Lypla2
Lyrm2
Lyrm9
Lysmd4
Lyz2
Lztr1
Lzts2
Maea
Mafk
Magt1
Mak16
Maml1
Man1c1
Maneal
Map1lc3a
Map1lc3b
Map2k5
Map3k1
Map3k12
Map3k14
Map3k20
Map3k9
Map4k3
Map7d1
Map9
Mapk13
Mapk1ip1l
Mapk8ip1
Mapkapk2
Mapre3
Marc2
March2
March7
March9
Mark4
Marveld1
Marveld2
Mavs
Mb21d2
Mblac1
Mbtps1
Mcam
Mcat
Mcc
Mcfd2
Mcm3ap
Mcur1
Mdga2
Mdh2
Med1
Med24
Med25
Met
Metap1
Mettl13
Mettl17
Mettl23
Mettl8
Mex3a
Mex3d
Mfap2
Mfsd14a
Mgat1
Mgea5
Mgll
Micall1
Micu2
Mid2
Midn
Mief2
Mien1
Mier1
Mier3
Miip
Minpp1
Mipep
Mks1
Mlf2
Mlh3
Mllt3
Mlx
Mlycd
Mmd
Mns1
Mnt
Mob3a
Mobp
Mocs3
Morc1
Morf4l1
Mospd3
Mov10
Mpg
Mphosph6
Mpi
Mpnd
Mpp1
Mpp3
Mpv17
Mrc2
Mreg
Mri1
Mroh2a
Mrpl22
Mrpl32
Mrpl34
Mrpl38
Mrpl43
Mrpl44
Mrpl45
Mrpl53
Mrps14
Mrps21
Mrps24
Mrps26
Mrps30
Mrps35
Msi2
Msl1
Msl3l2
Msrb1
Mt1
Mta1
Mta2
Mtch1
Mterf2
Mtf1
Mtmr7
Mtmr9
Mttp
Mturn
Mtus2
Mvb12b
Mvd
Mvk
Mxd4
Mxra7
Myg1
Myh3
Myh6
Myl12b
Myl6
Myl9
Myo1b
Myod1
Myrfl
N4bp2
N4bp3
Naa10
Naa25
Naa35
Naca
Nacc2
Nadsyn1
Nanos1
Nans
Nat8l
Nav2
Ncbp2
Ncdn
Nckap5l
Ncoa4
Ncoa7
Ncor2
Nde1
Ndrg1
Ndst1
Ndufa13
Ndufa4l2
Ndufa7
Ndufaf4
Ndufs8
Necab2
Necab3
Necap1
Nedd4
Nedd4l
Neil1
Neil2
Nek3
Nek6
Nepro
Nes
Net1
Neurl1b
Neurog3
Nfasc
Nfatc2
Nfe2l2
Nfic
Nfix
Nfkb2
Nfkbid
Nfu1
Nfyb
Ngdn
Ngrn
Nhp2
Nhsl2
Nicn1
Nid2
Ninj1
Nip7
Nipal3
Nipsnap1
Nipsnap2
Nisch
Nit2
Nkain1
Nle1
Nlgn2
Nlrp4c
Nlrx1
Nme4
Nme7
Nmnat3
Nmrk1
Nnat
Noc2l
Nol3
Nol6
Nol9
Nono
Nop14
Nop53
Notch2
Npc2
Npffr1
Nphp4
Nr1d1
Nr2c2ap
Nr2f6
Nr3c2
Nr4a1
Nrbf2
Nrip1
Nsdhl
Nsun2
Nsun3
Nt5c
Nt5c3b
Nt5dc3
Ntan1
Nthl1
Ntpcr
Nuak1
Nudt12
Nudt16l1
Nudt18
Nudt22
Numbl
Nup35
Nup37
Nup62cl
Odf2
Ogdhl
Ogfod1
Ogfrl1
Ogg1
Olfm1
Olfml2a
Olfr316
Ophn1
Orai1
Orai2
Ormdl3
Osbp2
Oscp1
Ostm1
Otud7a
Otx1
Ovca2
Oxnad1
P4ha2
Pabpc4
Pacsin1
Padi3
Palm
Palm3
Pam
Panx1
Paqr4
Parn
Parp16
Parp8
Parpbp
Patz1
Pbx2
Pbxip1
Pcbp4
Pccb
Pced1b
Pck2
Pcnp
Pcnx4
Pctp
Pcyox1
Pcyt2
Pdcd4
Pdcd7
Pde4a
Pdgfb
Pdk1
Pdk2
Pdxk
Pdzrn3
Pebp1
Peli2
Perp
Pex11a
Pex5
Pex6
Pfdn1
Pfkfb4
Pfn1
Pgm2
Pgp
Pgpep1
Phax
Phb
Phb2
Phc2
Phf1
Phf2
Phf3
Phgdh
Phlda3
Phldb1
Phldb3
Phospho1
Phyhip
Pias3
Pigl
Pigq
Pigx
Pigyl
Pik3ap1
Pik3c2b
Pik3r2
Pik3r4
Pip5k1c
Pja1
Pkp2
Pla2g15
Pla2g16
Plcg2
Plch2
Pld6
Plekha6
Plekhb2
Plekhg3
Plekhg5
Plekhm2
Plk1
Pllp
Plod1
Plppr3
Pls1
Pls3
Plscr3
Plxna1
Plxnd1
Pmaip1
Pnkp
Pnma3
Pnma5
Pnmal2
Pnpla6
Pnpo
Pnrc1
Pnrc2
Podxl
Pofut2
Poglut1
Pogz
Pold2
Poldip3
Polg
Poll
Polm
Polr1c
Polr1d
Polr2c
Polr2e
Polr3d
Polr3e
Polr3g
Polr3h
Pomk
Pomp
Pop5
Pop7
Pot1a
Pou3f1
Pou4f1
Pou6f1
Ppa2
Ppan
Ppcs
Ppdpf
Ppid
Ppie
Ppil1
Ppm1a
Ppm1d
Ppp1r14a
Ppp1r14b
Ppp1r1b
Ppp1r35
Ppp1r36
Ppp1r3c
Ppp1r9b
Ppp2ca
Ppp2cb
Ppp2r1a
Ppp2r1b
Ppp2r5b
Ppp4r1
Ppp4r3b
Ppp6r2
Pqlc2
Praf2
Pramef12
Pramef8
Pramel3
Prcp
Prdm10
Prdm11
Prdm15
Prdm16
Prdx2
Prelid1
Prelid3a
Prep
Prex1
Prkab1
Prkacb
Prkar1b
Prkcd
Prkcq
Prkcz
Prkd1
Prmt5
Prmt6
Prmt7
Prnp
Prorsd1
Proser2
Prpf6
Prpsap1
Prr12
Prr14
Prr5
Prr7
Prrc1
Prss36
Prtg
Prtn3
Psat1
Psma4
Psma7
Psmb1
Psmc1
Psmd2
Psmd3
Psmd5
Psmd9
Psme1
Psme2
Ptbp1
Ptgfrn
Pth1r
Ptk2b
Ptk7
Ptms
Ptpn14
Ptpn3
Ptprf
Ptprj
Ptprt
Ptpru
Pttg1
Pus1
Pus7
Pusl1
Pwp1
Pwp2
Pxdn
Pxmp4
Pycr2
Pycrl
Pygl
Pygo1
Pygo2
R3hdm4
Rab11fip4
Rab11fip5
Rab30
Rab34
Rab3a
Rab3il1
Rab3ip
Rab6b
Rabep2
Rad9a
Rai14
Ralb
Ralbp1
Ralgds
Ralgps1
Ranbp10
Rangap1
Rangrf
Rap1gap
Rara
Rasa4
Rasal1
Rasd2
Rasef
Raver2
Rbbp6
Rbbp9
Rbfa
Rbm14
Rbm33
Rbm38
Rbmy
Rcan1
Rcan3
Rcc1
Rcc2
Rccd1
Rce1
Rcl1
Rdh11
Rdh13
Rec8
Reep4
Reep6
Rell2
Reln
Repin1
Reps1
Reps2
Rest
Ret
Rexo2
Rfesd
Rfk
Rflna
Rflnb
Rfng
Rftn1
Rfx5
Rgl2
Rgmb
Rhbdd1
Rhbdf1
Rhbdf2
Rhobtb2
Rhod
Rhox2a
Rhox2b
Rhox2d
Ric3
Ric8a
Rilpl1
Rilpl2
Rimkla
Rims1
Rims4
Rint1
Riox1
Ripk3
Ripk4
Ripor1
Rita1
Rnaseh2a
Rnd2
Rnf113a2
Rnf126
Rnf128
Rnf145
Rnf166
Rnf169
Rnf170
Rnf187
Rnf215
Rnf25
Rnf40
Rnf41
Rnf5
Robo1
Rpap1
Rpf2
Rpl18
Rpl22l1
Rpl29
Rpl36al
Rpl37
Rpl39l
Rpl7l1
Rpl8
Rpl9
Rps2
Rps3
Rps3a1
Rps6ka1
Rps6kc1
Rpsa
Rpusd3
Rpusd4
Rras
Rrp9
Rsad1
Rsf1
Rsl24d1
Rsph3a
Rsph3b
Rspo1
Rspo4
Rsu1
Rtcb
Rtkn
Rtkn2
Rtn2
Rufy1
Runx3
Rwdd3
Rxra
S1pr2
Sac3d1
Sall1
Sall4
Samd1
Samd10
Sap18b
Sarm1
Sash1
Satb1
Sbk1
Scamp1
Scamp2
Scamp3
Scamp5
Scand1
Scd3
Scn5a
Sco1
Sco2
Scpep1
Scrn3
Scube1
Scube3
Scyl1
Scyl2
Sdc3
Sdccag3
Sdf2
Sdhaf4
Sec14l1
Sec22a
Sec22c
Sec23ip
Sec61b
Selenom
Selenon
Sema4b
Sema4d
Sema6b
Sema6d
Sephs2
Sergef
Serpine1
Sertad1
Sertad3
Sertad4
Sesn3
Sestd1
Setd7
Sfmbt2
Sgcb
Sgms1
Sgms2
Sh2b3
Sh2d3c
Sh2d5
Sh3bp1
Shkbp1
Shmt2
Sidt2
Sigmar1
Sik3
Sipa1
Sirt3
Sirt4
Ska3
Ski
Skor1
Slain1
Slc12a2
Slc12a4
Slc12a9
Slc16a6
Slc17a7
Slc23a2
Slc25a15
Slc25a20
Slc25a23
Slc25a3
Slc25a35
Slc25a37
Slc25a38
Slc25a39
Slc25a44
Slc29a4
Slc30a2
Slc30a6
Slc30a9
Slc35a1
Slc35a4
Slc35c1
Slc35d2
Slc35e4
Slc37a4
Slc38a7
Slc39a11
Slc39a14
Slc39a7
Slc44a1
Slc45a3
Slc50a1
Slc52a2
Slc6a9
Slc9a3r2
Slit3
Smad4
Smad6
Smad7
Smagp
Smarcal1
Smarcb1
Smarcc1
Smim14
Smim15
Smim20
Smim7
Smo
Smoc1
Smox
Smtn
Smtnl2
Smug1
Smurf1
Smyd2
Smyd5
Snai3
Snapc4
Snd1
Snrnp25
Snrpa
Snta1
Snx10
Snx17
Snx18
Snx6
Snx9
Soat1
Socs1
Socs5
Sohlh1
Sorcs2
Sort1
Sox10
Sox12
Sox18
Sox4
Sp6
Sp9
Sphk1
Spocd1
Sppl2b
Spr
Sptbn2
Sqstm1
Sra1
Srd5a3
Srebf1
Srebf2
Srf
Srfbp1
Srgap1
Srm
Srp68
Srp72
Srrt
Ssbp1
Ssbp2
Ssbp3
St3gal3
St6galnac3
St6galnac4
Stam2
Star
Stard3nl
Stat2
Stat5a
Stat5b
Steap2
Stk3
Stk36
Stk39
Ston2
Stpg1
Strip1
Stx17
Stx1a
Stx1b
Stx2
Styxl1
Suds3
Sult4a1
Sumf1
Sumf2
Supt20
Supt7l
Surf1
Surf2
Surf6
Susd4
Sv2a
Svbp
Syn2
Synrg
Syt17
Tacc2
Tada1
Taf4
Taf5
Taf5l
Tagln2
Tamm41
Tanc1
Tango2
Tars
Tbc1d16
Tbc1d17
Tbcc
Tbkbp1
Tbrg1
Tbxa2r
Tcam1
Tcea3
Tceal6
Tcf3
Tcf7
Tcf7l1
Tcf7l2
Tcn2
Tcta
Tctex1d2
Tdgf1
Tdrd1
Tdrd3
Tdrd5
Tead1
Tecpr1
Terf2
Terf2ip
Tert
Tes
Tex261
Tfap2e
Tfe3
Tfeb
Tgfbr3
Tgif2
Tgoln1
Thap11
Thap3
Thap4
Them6
Thra
Thsd4
Thtpa
Thumpd3
Tigar
Tigd2
Timm17a
Timm44
Timm8a2
Tk2
Tldc1
Tle1
Tle3
Tle4
Tle6
Tln1
Tln2
Tm2d3
Tm7sf3
Tmbim1
Tmc7
Tmc8
Tmcc2
Tmed9
Tmem104
Tmem120a
Tmem126b
Tmem131
Tmem14c
Tmem150a
Tmem170
Tmem18
Tmem181a
Tmem184c
Tmem189
Tmem2
Tmem230
Tmem242
Tmem25
Tmem260
Tmem266
Tmem38a
Tmem50a
Tmem55a
Tmem56
Tmem63b
Tmem8b
Tmem9
Tmem97
Tmod2
Tmub1
Tnfaip1
Tnfrsf10b
Tnfrsf12a
[truncated: 278 more rows]

## Sheet: ChIP-seq
Gene	Replicates	<-- Number of ChIP-seq replicates in which a gene was identified as being STRA8-bound
0610009B22Rik	2
0610010F05Rik	2
0610012G03Rik	1
0610037L13Rik	1
1110004E09Rik	1
1110008F13Rik	2
1110032A03Rik	1
1110059E24Rik	1
1110059G10Rik	1
1190002N15Rik	1
1190007I07Rik	1
1500011K16Rik	1
1700003F12Rik	2
1700013F07Rik	1
1700013H16Rik	2
1700017B05Rik	2
1700028K03Rik	3
1700029J07Rik	2
1700030K09Rik	1
1700037C18Rik	3
1700123O20Rik	3
1810013L24Rik	3
1810037I17Rik	1
1810049J17Rik	2
2010107E04Rik	1
2010109A12Rik	1
2210408I21Rik	2
2300009A05Rik	3
2310035C23Rik	2
2310057M21Rik	1
2310061I04Rik	3
2410002F23Rik	2
2410089E03Rik	3
2610301B20Rik	1
2610507B11Rik	2
2700081O15Rik	1
2810006K23Rik	3
2810403A07Rik	2
2810408A11Rik	3
2810428I15Rik	3
3110043O21Rik	1
3110062M04Rik	1
3830406C13Rik	3
4430402I18Rik	1
4921507P07Rik	3
4921524J17Rik	1
4921536K21Rik	1
4930404H24Rik	3
4930427A07Rik	2
4930432K21Rik	3
4930447C04Rik	3
4930507D05Rik	1
4930519P11Rik	3
4930524B15Rik	3
4930524J08Rik	2
4930535I16Rik	3
4930579G24Rik	1
4931406P16Rik	3
4931422A03Rik	1
4933416C03Rik	3
4933425L06Rik	1
4933427D14Rik	1
4933430I17Rik	2
5330417C22Rik	1
5730508B09Rik	2
5730522E02Rik	1
6030458C11Rik	1
6330408A02Rik	3
6430548M08Rik	2
6820408C15Rik	2
8030462N17Rik	3
9130011E15Rik	2
9130023H24Rik	1
9130213A22Rik	2
9530068E07Rik	1
9930021J03Rik	3
A130010J15Rik	1
A430005L14Rik	3
A730071L15Rik	1
A830080D01Rik	3
A930002H24Rik	3
Aaed1	1
Aak1	3
Aamdc	2
Aamp	1
Aarsd1	1
Aasdhppt	3
Aatf	2
Abca17	2
Abca2	2
Abca3	2
Abca5	1
Abcb7	1
Abcd1	1
Abce1	3
Abcf2	1
Abhd10	2
Abhd12	2
Abhd13	1
Abhd17b	1
Abhd17c	1
Abhd18	1
Abhd4	1
Abhd5	3
Abi1	1
Abi2	3
Abl2	1
Abraxas2	1
Abt1	1
Abtb2	2
AC125444.6	2
AC138214.1	2
AC154682.1	3
AC161180.1	2
Acad10	3
Acadsb	3
Acat2	3
Acbd3	1
Acbd6	1
Acd	1
Acer3	3
Acin1	3
Acot13	3
Acot7	2
Acox1	1
Acsf3	1
Acsl1	1
Acsl3	2
Acss2	3
Actb	2
Actg1	1
Actl6a	2
Actn4	3
Actr10	1
Actr2	2
Actr3	1
Acvr2a	2
Acvr2b	2
Acyp2	1
Adad1	3
Adal	1
Adam10	3
Adam17	2
Adam9	2
Adamts10	1
Adarb1	3
Adcy7	2
Adcy9	1
Add1	2
Adgrl1	1
Adh5	2
Adi1	1
Adipor1	2
Adipor2	2
Adk	3
Adnp	3
Adnp2	1
Ado	3
Adpgk	1
Adprhl2	1
Adrm1	1
Adss	3
Aebp2	2
Aff4	3
Afg1l	3
Afmid	2
Aftph	1
Agap1	1
Agap3	1
Agbl3	3
Agbl4	3
Agbl5	1
Agfg1	1
Agfg2	2
Agk	1
Ago1	2
Ago2	1
Ago3	2
Ago4	1
Agpat5	2
Agps	1
Agtpbp1	1
Ahctf1	1
Ahcyl1	2
Ahcyl2	3
Ahdc1	2
Ahi1	1
AI314180	3
AI597479	2
Aida	1
Aifm1	1
Aimp1	1
Aimp2	3
Aip	2
Ak4	1
Ak6	2
Ak9	1
Akain1	1
Akap10	1
Akap11	1
Akap13	3
Akap8	2
Akap9	2
Akip1	3
Akirin2	2
Akt2	1
Akt3	3
Alad	2
Alcam	2
Aldh16a1	1
Aldh1a2	2
Aldh3a2	2
Aldh7a1	2
Alg12	1
Alg13	1
Alg5	1
Alg6	1
Alg9	1
Alkbh3	1
Alkbh5	3
Alms1	3
Alyref	1
Alyref2	1
Amacr	1
Ambra1	1
Amd1	3
Amfr	3
Amigo1	1
Amigo2	1
Anapc1	1
Anapc10	3
Anapc11	1
Anapc13	1
Anapc16	3
Anapc5	3
Angel1	3
Angel2	3
Angptl4	1
Ankhd1	2
Ankib1	2
Ankle2	3
Ankrd10	3
Ankrd11	1
Ankrd12	2
Ankrd17	2
Ankrd24	1
Ankrd28	3
Ankrd29	2
Ankrd31	2
Ankrd39	1
Ankrd40	1
Ankrd44	1
Ankrd45	2
Ankrd49	3
Ankrd50	1
Ankrd52	1
Anks1	1
Anks3	1
Ankzf1	3
Anln	2
Ano10	1
Anp32a	1
Anp32b	3
Anp32e	2
Ap1g1	1
Ap1m1	3
Ap1s1	2
Ap1s2	2
Ap1s3	1
Ap3b1	2
Ap3d1	3
Ap3m1	3
Ap3s1	2
Ap4b1	1
Ap4s1	2
Ap5m1	3
Ap5z1	1
Apaf1	2
Apba1	1
Apbb1	2
Apbb2	3
Apc	2
Apcdd1	2
Aph1b	3
Aph1c	1
Apitd1	3
Aplp2	1
Apoo	3
Apopt1	1
App	2
Appbp2	2
Appl1	2
Aqp11	3
Arap2	1
Arcn1	2
Arf1	2
Arf2	3
Arf4	2
Arf6	3
Arfgap1	1
Arfgef1	2
Arfgef2	2
Arfip1	1
Arfrp1	3
Arglu1	2
Arhgap1	1
Arhgap11a	1
Arhgap12	3
Arhgap17	1
Arhgap20	1
Arhgap21	3
Arhgap22	1
Arhgap23	1
Arhgap26	2
Arhgap27	1
Arhgap29	2
Arhgap33	1
Arhgap35	3
Arhgap39	3
Arhgap5	3
Arhgdia	3
Arhgef11	1
Arhgef12	2
Arid1a	3
Arid1b	1
Arid2	2
Arid3b	1
Arih1	1
Arl1	1
Arl10	2
Arl15	2
Arl16	1
Arl2	1
Arl4a	2
Arl5b	1
Arl6	1
Arl6ip6	2
Armc5	1
Armc6	2
Armc8	1
Arnt	2
Arntl	1
Arpc1a	3
Arpc2	2
Arpc5	1
Arpp19	3
Arrdc2	2
Arrdc3	1
Arv1	1
Arvcf	1
Asap1	1
Asap2	1
Asb1	2
Asb7	2
Ascc1	3
Ascc3	2
Ascl4	1
Asf1a	1
Asf1b	3
Asmt	2
Asns	1
Aspa	3
Aspscr1	1
Aste1	2
Asxl1	1
Asxl2	3
Atad1	1
Atad2	3
Atad2b	3
Atad3a	1
Atad5	3
Ate1	3
Atf1	2
Atf2	2
Atf5	3
Atf6	2
Atf6b	3
Atf7	3
Atf7ip2	3
Atg10	1
Atg12	2
Atg13	1
Atg16l1	1
Atg16l2	1
Atg3	2
Atg4b	3
Atg4c	2
Atg5	1
Atg9a	3
Atl1	1
Atl2	2
Atl3	3
Atm	3
Atp11a	1
Atp11b	1
Atp11c	2
Atp1b3	1
Atp2a2	2
Atp2b1	3
Atp2c1	1
Atp5c1	1
Atp5f1	1
Atp5g2	3
Atp5h	1
Atp5j	1
Atp6v0c	1
Atp6v0d1	2
Atp6v1a	1
Atp6v1c1	1
Atp6v1d	3
Atp6v1g1	2
Atp6v1g2	1
Atp6v1h	2
Atp8b2	2
Atp9b	3
Atpaf1	1
Atpaf2	3
Atr	3
Atraid	3
Atrn	2
Atrx	2
Atxn10	3
Atxn2l	3
Atxn3	1
Atxn7	1
Atxn7l2	2
Atxn7l3	1
AU019823	1
AU040320	3
Auh	1
Aunip	3
Aup1	3
Avl9	3
AW549877	2
AW554918	3
Axin1	2
Axin2	1
AY074887	1
Azi2	3
Azin1	1
B230219D22Rik	2
B3galnt2	2
B3glct	1
B430218F22Rik	2
B4galt1	1
B4galt2	1
B4galt5	2
Babam2	2
Bach2	1
Bag1	1
Bag2	1
Bag4	2
Bag5	1
Bahd1	2
Baiap2	3
Baiap2l1	2
Bambi	1
Banf1	3
Banp	2
Bap1	2
Bard1	3
Baz1a	2
Baz1b	3
Baz2a	2
Baz2b	1
Bbip1	2
Bbof1	3
Bbs2	1
Bbs7	2
Bbs9	3
Bbx	2
BC003331	3
BC004004	1
BC005537	2
BC049715	2
BC049762	3
BC051142	3
Bcap31	1
Bcar1	3
Bccip	1
Bckdha	2
Bcl11a	1
Bcl2	1
Bcl2l1	3
Bcl2l13	2
Bcl7b	1
Bcl7c	1
Bcl9	1
Bclaf1	2
Bcor	1
Bcorl1	1
Bcs1l	2
Bend3	2
Bend4	1
Best2	1
Bhlhb9	1
Bicd1	3
Bicdl1	3
Bid	1
Bin2	1
Birc2	2
Birc5	3
Birc6	3
Blcap	1
Blm	2
Blmh	2
Bloc1s6	1
Bmi1	3
Bmp2k	1
Bmpr1a	2
Bmpr2	3
Bms1	2
Bmt2	1
Bmyc	1
Bnc1	2
Bnc2	2
Bnip3	1
Bod1l	3
Boll	3
Bora	1
Bptf	3
Braf	1
Brap	3
Brca1	3
Brca2	3
Brcc3	1
Brd1	1
Brd2	3
Brd3	1
Brd4	1
Brd7	1
Brd9	1
Brdt	3
Brf1	1
Bri3	1
Brip1	3
Brix1	1
Brk1	1
Brox	1
Brpf1	3
Brpf3	2
Brwd1	2
Bscl2	1
Bsn	1
Btaf1	3
Btbd1	3
Btbd10	3
Btbd7	3
Btbd8	2
Btbd9	2
Btf3	1
Btf3l4	3
Btg3	1
Btrc	1
Bub1	3
Bud13	2
Bud31	1
Bzw1	1
C1galt1	1
C1qbp	1
C2cd6	2
C330027C09Rik	3
C77370	1
Cab39	3
Cab39l	3
Cables1	1
Cabp1	1
Cacna1h	1
Cacna2d1	1
Cacnb3	3
Cactin	1
Cacul1	3
Cacybp	3
Cadm1	1
Cage1	1
Calm1	2
Calm2	1
Calm3	1
Calr3	1
Camk2n2	1
Camkmt	3
Camkv	1
Caml	1
Camsap1	2
Camsap2	3
Camta1	3
Camta2	3
Cand1	1
Cand2	1
Capn15	2
Capn7	3
Caprin1	2
Caprin2	2
Capza1	2
Capza2	2
Capzb	1
Car7	3
Carm1	2
Casc3	3
Casc4	3
Casd1	2
Cask	1
Caskin1	1
Casp2	1
Casp3	3
Casp7	2
Casp8ap2	3
Catsper2	3
Cbfb	3
Cbl	3
Cbln1	1
Cbwd1	3
Cbx1	3
Cbx3	3
Cbx5	3
Cbx6	1
Cbx8	2
Cc2d1a	3
Cc2d1b	3
Cc2d2b	1
Ccar1	3
Ccar2	1
Ccdc103	1
Ccdc117	2
Ccdc122	3
Ccdc124	1
Ccdc126	1
Ccdc127	3
Ccdc138	3
Ccdc142	1
Ccdc146	1
Ccdc155	3
Ccdc157	2
Ccdc158	2
Ccdc171	1
Ccdc172	1
Ccdc173	1
Ccdc174	3
Ccdc18	3
Ccdc181	2
Ccdc191	1
Ccdc25	3
Ccdc34	2
Ccdc47	3
Ccdc50	1
Ccdc59	2
Ccdc6	1
Ccdc71l	3
Ccdc82	2
Ccdc88a	3
Ccdc88c	3
Ccdc90b	2
Ccdc91	1
Ccdc92	3
Ccdc96	3
Cchcr1	2
Ccm2	1
Ccna2	2
Ccnb3	1
Ccnc	1
Ccne1	2
Ccne2	3
Ccnf	2
Ccng2	1
Ccni	1
Ccnk	3
Ccnl2	1
Ccnt1	1
Ccny	1
Ccnyl1	1
Ccp110	3
Ccpg1	1
Ccpg1os	1
Cct3	1
Cct4	2
Cct5	1
Cct6b	2
Cct7	2
Cd164	2
Cd2ap	3
Cd320	1
Cd47	2
Cdan1	3
Cdc123	1
Cdc14b	2
Cdc25a	3
Cdc34	1
Cdc37l1	1
Cdc40	2
Cdc42	3
Cdc42bpa	2
Cdc42ep3	1
Cdc42se1	2
Cdc42se2	3
Cdc45	1
Cdc5l	3
Cdc6	2
Cdc7	3
Cdc73	1
Cdca2	2
Cdca4	2
Cdca5	1
Cdca7	1
Cdh2	1
Cdip1	3
Cdk11b	3
Cdk12	3
Cdk13	1
Cdk14	1
Cdk16	2
Cdk17	3
Cdk19	1
Cdk2	2
Cdk20	3
Cdk2ap1	1
Cdk2ap2	1
Cdk4	1
Cdk5r1	2
Cdk6	1
Cdk8	3
Cdkl2	2
Cdkl3	2
Cdkn2a	3
Cdkn2aip	2
Cdkn2aipnl	2
Cdkn2b	1
Cdkn2c	3
Cdkn2d	3
Cdkn3	2
Cdon	1
Cdr2	2
Cdt1	1
Cdv3	3
Cdyl	1
Cebpg	1
Cecr2	3
Celf1	2
Celf5	1
Celf6	2
Cenpf	3
Cenpi	1
Cenpk	3
Cenpl	1
Cenpm	3
Cenpo	1
Cenpq	1
Cenpv	1
Cenpw	3
Cep104	2
Cep112	3
Cep120	1
Cep126	3
Cep135	2
Cep162	1
Cep170	3
Cep192	1
Cep250	3
Cep290	3
Cep350	1
Cep41	3
Cep55	2
Cep57	2
Cep57l1	1
Cep63	1
Cep68	2
Cep76	2
Cep83	3
Cep85	3
Cep95	3
Cept1	1
Cers2	1
Cers5	3
Cetn3	1
Cfap20	2
Cfap36	1
Cfap61	1
Cfap97	1
Cfap99	1
Cfl1	3
Cftr	1
Cggbp1	2
Chchd4	3
Chchd6	3
Chchd7	1
Chd1	1
Chd1l	2
Chd3	3
Chd4	1
Chd6	1
Chd8	1
Chek1	2
Cherp	3
Chgb	2
Chic1	1
Chic2	1
Chid1	1
Chka	2
Chmp1a	3
Chmp3	1
Chmp5	1
Chmp6	2
Chmp7	3
Chn1	2
Chordc1	1
Chpf	1
Chrac1	1
Chsy1	1
Chtop	2
Chuk	2
Ciao1	1
Ciapin1	2
Ciart	1
Cic	2
Cinp	3
Cipc	3
Cir1	1
Cirbp	3
Cisd1	3
Cisd2	1
Cish	1
Cited1	1
Ckap2	1
Ckap2l	3
Ckap5	3
Clasp1	2
Clasp2	2
Clcc1	1
Clcn2	3
Clcn3	1
Clcn4	2
Clcn6	2
Clcn7	1
Cldn12	1
Cldnd1	1
Clhc1	1
Clic4	3
Clic6	1
Clint1	1
Clip1	1
Clk1	1
Clk3	2
Clk4	3
Clock	3
Clptm1	2
Clptm1l	1
Clpx	2
Clspn	3
Clstn1	1
Cltc	3
Cluap1	3
Cluh	1
Cmc1	1
Cmc4	1
Cmpk1	2
Cmss1	1
Cmtm3	2
Cmtm6	1
Cmtr1	1
Cmtr2	1
CN725425	1
Cnbp	3
Cnih1	3
Cnih4	1
Cnn3	1
Cnnm2	3
Cnnm3	1
Cnnm4	1
Cnot1	1
Cnot10	2
Cnot11	3
Cnot2	1
Cnot3	2
Cnot6	2
Cnot6l	3
Cnot7	1
Cnot9	3
Cnppd1	2
Cnpy3	1
Cnpy4	1
Cntln	2
Cntrl	3
Coa7	1
Cobll1	1
Cog3	3
Cog4	1
Cog7	1
Coil	3
Col4a3bp	2
Colec12	2
Commd1	3
Commd10	1
Commd2	1
Commd3	1
Copb1	3
Cope	1
Copg1	1
Copg2	1
Cops2	2
Cops3	2
Cops7a	1
Cops7b	1
Cops8	1
Coq10b	1
Coq2	1
Coq3	2
Coq9	2
Coro1c	2
Cox11	2
Cox14	1
Cox15	2
Cox20	3
Cox4i1	2
Cox5a	3
Cox5b	1
Cox6c	1
Cox7a2l	1
Cpd	3
Cpeb1	3
Cpeb2	2
Cpeb3	3
Cplx2	1
Cpne1	2
Cpne4	1
Cpped1	3
Cpsf2	3
Cpsf4	1
Cpsf6	2
Cramp1l	2
Crat	3
Creb1	2
Crebbp	1
Crebl2	1
Crebrf	2
Crebzf	2
Creg2	1
Creld2	1
Crem	3
Crim1	1
Crip2	3
Cript	1
Crkl	2
Crlf3	3
Crls1	1
Crnkl1	1
Crocc	1
Crtac1	1
Crtc1	2
Crtc2	1
Crtc3	1
Cry1	2
Cry2	1
Crybg1	1
Cryz	1
Cryzl1	3
Cs	3
Csde1	2
Cse1l	3
Csgalnact2	2
Csk	2
Csnk1a1	3
Csnk1d	1
Csnk1g2	2
Csnk1g3	2
Csnk2b	1
Cspp1	2
Cstf2	3
Cstf3	2
Ctage5	1
Ctcfl	3
Ctdnep1	3
Ctdsp1	1
Ctdsp2	2
Ctdspl	1
Ctdspl2	3
Ctnna1	3
Ctnna3	1
Ctnnb1	2
Ctnnbip1	1
Ctnnbl1	1
Ctps	3
Cul1	3
Cul3	1
Cul4a	3
Cul4b	2
Cul5	2
Cuta	3
Cutc	2
Cux1	3
Cwc15	3
Cxadr	1
Cxxc1	2
Cyb561	1
Cyb561d1	2
Cyb5b	1
Cyb5d2	1
Cyb5r3	3
Cycs	1
Cyld	3
Cyp2r1	3
Cyp39a1	2
Cystm1	3
Cyth2	2
Cyth3	1
D030056L22Rik	2
D11Wsu47e	2
D17Wsu92e	1
D1Pas1	2
D230025D16Rik	1
D3Ertd751e	3
D5Ertd579e	3
D6Wsu163e	3
D930007J09Rik	3
Dad1	1
Dag1	2
Dapk2	3
Dars	1
Dars2	1
Daxx	2
Dazap2	3
Dazl	3
Dbf4	3
Dbil5	2
Dbp	2
Dbt	1
Dcaf10	2
Dcaf13	2
Dcaf15	1
Dcaf5	1
Dcaf6	3
Dcbld2	2
Dck	3
Dclk2	2
Dclre1a	3
Dclre1b	1
Dcp1a	1
Dcp2	1
Dcps	3
Dctn1	1
Dctn5	1
Dcun1d1	1
Dcun1d2	3
Dcun1d3	2
Dcun1d5	1
Ddb1	1
Ddb2	3
Ddhd1	1
Ddhd2	3
Ddi2	1
Ddit3	2
Ddx10	2
Ddx17	3
Ddx20	3
Ddx21	1
Ddx24	2
Ddx28	1
Ddx31	2
Ddx39b	1
Ddx3x	1
Ddx4	3
Ddx41	1
Ddx42	3
Ddx43	3
Ddx47	1
Ddx49	1
Ddx5	3
Ddx50	3
Ddx51	1
Ddx59	3
Ddx6	2
Deaf1	2
Dedd	2
Dennd1a	3
Dennd1b	1
Dennd2c	2
Dennd3	1
Dennd4a	3
Dennd4c	2
Dennd5a	1
Dennd5b	3
Dennd6a	1
Dennd6b	1
Denr	1
Depdc5	2
Derl2	2
Derl3	1
Desi2	1
Dexi	3
Dffb	2
Dgat1	3
Dgat2	1
Dgcr2	3
Dgcr8	3
Dgkd	2
Dgkz	1
Dguok	1
Dhfr	1
Dhps	3
Dhrs13	3
Dhx15	3
Dhx29	2
Dhx30	2
Dhx32	1
Dhx33	1
Dhx34	1
Dhx35	1
Dhx37	3
Dhx40	3
Dhx8	2
Dhx9	3
Diaph1	2
Dicer1	1
Dido1	2
Diexf	1
Dimt1	1
Dip2b	1
Dip2c	3
Dis3	1
Dis3l	3
Dis3l2	2
Disp2	1
Dlg1	2
Dlgap4	2
Dmc1	3
Dmrt1	3
Dmrt3	1
Dmrtc2	3
Dmtf1	1
Dmwd	1
Dmxl1	2
Dna2	1
Dnaaf5	3
Dnaja1	1
Dnaja2	1
Dnaja3	3
Dnajb1	2
Dnajb11	2
Dnajb14	1
Dnajb4	3
Dnajc1	2
Dnajc11	1
Dnajc14	1
Dnajc15	1
Dnajc16	2
Dnajc17	3
Dnajc19	1
Dnajc2	3
Dnajc21	2
Dnajc25	2
Dnajc3	2
Dnajc5	1
Dnajc7	2
Dnajc8	1
Dnajc9	1
Dnal1	1
Dnm1l	2
Dnm2	1
Dnmbp	3
Dnmt1	3
Dnmt3a	1
Dnpep	3
Dock3	3
Dock5	1
Dolk	3
Donson	2
Dopey1	1
Dot1l	2
Dpep3	2
Dpf1	1
Dpf2	3
Dph6	2
Dph7	1
Dpp8	1
Dpy19l1	1
Dpy19l3	1
Dpy19l4	1
Dpysl2	2
Dr1	1
Dram2	1
Drc3	1
Drg1	2
Drosha	1
Dscr3	3
Dsel	3
Dsn1	2
Dstn	1
Dstyk	1
Dtl	3
Dtnb	3
Dtnbp1	1
Dtwd1	1
Dtwd2	2
Dtx3	2
Dtymk	1
Dus1l	1
Dus2	1
Dus3l	1
Dusp11	3
Dusp16	2
Dusp18	1
Dusp22	1
Dusp28	1
Dusp5	2
Dusp7	1
Dut	3
Dvl1	1
Dym	1
Dync1i2	2
Dync1li1	1
Dync1li2	1
Dync2h1	1
Dynll2	3
Dynlrb1	1
Dyrk1a	2
Dyrk1b	1
Dzank1	3
Dzip3	3
E130116L18Rik	2
E130308A19Rik	3
E130309D02Rik	2
E130311K13Rik	1
E2f1	3
E2f3	2
E2f4	1
E2f5	2
E2f6	1
E2f7	2
E2f8	1
E4f1	2
Eaf2	3
Eapp	2
Ears2	3
Ebag9	1
Ebf4	2
Echdc1	3
Eci1	1
Ecsit	1
Ect2	1
Eda	2
Edem3	2
Eea1	2
Eed	2
Eef1a1	1
Eef1akmt2	3
Eef1b2	2
Eef1d	1
Eef1g	2
Eefsec	1
Efcab14	1
Efcab2	3
Eftud2	1
Egln2	2
Egr1	1
Ehbp1	2
Ehd1	2
Ehmt1	2
Ehmt2	2
Eid1	1
Eid2	1
Eid2b	1
Eif1	1
Eif1a	1
Eif1ad	3
Eif1b	1
Eif2b1	2
Eif2b3	3
Eif2b4	2
Eif2b5	1
Eif2s1	3
Eif2s2	3
Eif3a	3
Eif3b	1
Eif3c	1
Eif3d	2
Eif3e	2
Eif3h	1
Eif3j1	1
Eif4b	3
Eif4e	1
Eif4e2	2
Eif4enif1	1
Eif4g1	1
Eif4g2	3
Eif4g3	1
Eif5	3
Eif5a	3
Eif5b	3
Elac1	1
Elavl2	3
Elavl4	2
Elf1	2
Elf2	2
Elk4	2
Ell	2
Ell2	2
Elmod2	1
Eloa	1
Elob	1
Elovl2	1
Elp5	3
Emc1	1
Emc10	1
Emc2	3
Emc6	3
Emc7	1
Emc8	2
Emd	3
Eml4	1
Eml5	3
Eml6	1
Emsy	3
Enah	3
Endov	3
Enoph1	2
Enpp4	1
Entpd5	3
Eny2	1
Ep300	2
Ep400	3
Epb41	3
Epb41l2	1
Epb41l4b	1
Epb41l5	1
Epc1	2
Epc2	2
Epg5	1
Epm2a	1
Epm2aip1	3
Epn2	2
Eps15	3
Eps15l1	1
Erbin	2
Erc1	3
Erc2	1
Ercc4	1
Ercc6l2	3
Erfe	1
Erg28	1
Erh	2
Eri1	2
Eri2	2
Erlin1	2
Ermp1	1
Ern1	1
Ero1lb	1
Erp29	1
Errfi1	2
Esco1	3
Esco2	3
Esf1	2
Espn	2
Esrp1	1
Esrp2	1
Esyt2	3
Etaa1	2
Etf1	2
Etfa	3
Etfdh	1
Etnk1	2
Evi5l	2
Evl	2
Evx2	1
Ewsr1	2
Exd2	3
Exo1	1
Exoc5	3
Exoc6b	3
Exosc1	2
Exosc10	3
Exosc2	1
Exosc5	2
Exosc6	2
Exosc7	1
Exosc8	1
Ext1	1
Extl3	3
Ezh2	3
F3	1
F8a	3
Fa2h	1
Faap100	1
Fadd	1
Fads2	1
Faf1	3
Faf2	3
Fam102a	2
Fam102b	1
Fam103a1	2
Fam104a	2
Fam114a2	2
Fam117b	2
Fam118b	1
Fam120a	3
Fam120c	2
Fam122a	3
Fam126a	1
Fam133b	2
Fam135a	3
Fam136a	1
Fam13b	2
Fam160a2	2
Fam168a	3
Fam168b	1
Fam169a	2
Fam171a1	1
Fam173b	1
Fam174a	1
Fam185a	1
Fam192a	2
Fam193a	2
Fam193b	1
Fam19a5	1
Fam204a	2
Fam206a	3
Fam207a	1
Fam208a	3
Fam208b	2
Fam20b	3
Fam210a	1
Fam214a	1
Fam216a	2
Fam222a	3
Fam227b	1
Fam228a	2
Fam228b	3
Fam229a	1
Fam234b	1
Fam35a	2
Fam3c	2
Fam46c	1
Fam49b	2
Fam53a	2
Fam53c	2
Fam60a	2
Fam69a	1
Fam71e1	1
Fam72a	1
Fam76b	2
Fam83g	3
Fam90a1b	3
Fam91a1	1
Fam92a	2
Fam98a	1
Fam98b	1
Fancc	3
Fancl	2
Fank1	1
Far1	3
Farp2	2
Fars2	1
Fastk	2
Fastkd3	1
Fbll1	1
Fbxl15	3
Fbxl17	2
Fbxl20	1
Fbxl3	1
Fbxl5	3
Fbxo10	2
Fbxo11	2
Fbxo21	2
Fbxo22	1
Fbxo24	2
Fbxo3	1
Fbxo30	3
Fbxo34	1
Fbxo36	1
Fbxo4	1
Fbxo42	3
Fbxo45	2
Fbxo47	3
Fbxo5	2
Fbxo7	2
Fbxo9	2
Fbxw11	1
Fbxw4	3
Fbxw7	2
Fbxw9	1
Fcho2	3
Fchsd2	3
Fdxacb1	1
Fech	1
Fem1b	3
Fem1c	1
Fermt2	2
Fgd6	3
Fgf11	3
Fgfr1op2	3
Fhl4	3
Fhod1	1
Ficd	1
Fig4	1
Figla	3
Fignl1	3
Filip1l	1
Fip1l1	3
Fitm2	3
Fiz1	1
Fkbp15	3
Fkbp1a	3
Fkbp3	1
Fkbp5	1
Fkbp6	2
Fkrp	2
Flot1	1
Flot2	3
Fmc1	3
Fmnl2	3
Fmnl3	3
Fmr1	3
Fnbp1l	3
Fnbp4	1
Fndc3a	2
Fndc3b	1
Fnip1	2
Fnip2	1
Fntb	1
Focad	3
Fos	1
Fosb	1
Foxa3	2
Foxj2	2
Foxj3	3
Foxk2	1
Foxm1	1
Foxn2	3
Foxo1	2
Foxo3	2
Foxo4	1
Foxred1	1
Fpgt	1
Fra10ac1	1
Frg1	1
Fth1	2
Fto	2
Fubp1	3
Fubp3	1
Furin	1
Fus	3
Fut8	3
Fxr1	3
Fxr2	3
Fyn	1
Fyttd1	2
Fzd1	1
Fzd3	3
Fzd5	2
Fzd7	1
Fzr1	1
G2e3	1
G3bp2	1
G6pc3	1
Gab2	3
Gabbr1	2
Gabpa	1
Gabpb1	2
Gabpb2	3
Gad1	1
Gak	2
Galc	2
Gale	1
Galk2	2
Galnt1	1
Galnt11	2
Galnt12	1
Galnt7	1
Ganc	1
Gapvd1	1
Gar1	2
Garnl3	3
Gars	3
Gart	3
Gas2l3	1
Gata4	1
Gatad2a	3
Gatad2b	3
Gatc	1
Gatd1	1
Gclc	1
Gclm	1
Gcna	1
Gde1	2
Gdi2	3
Gdpd1	3
Gdpd4	3
Gemin4	2
Gemin5	1
Gen1	3
Get4	3
Gfer	1
Gfod2	2
Gfpt1	2
Gga3	3
Ggact	2
Ggnbp2	3
Gid4	3
Gid8	2
Gimap9	1
Gin1	1
Gins1	3
Gins2	1
Gins3	3
Gins4	1
Git2	3
Gja5	2
Gjc1	2
Gkap1	1
Glb1l	1
Glcci1	2
Glce	3
Glg1	3
Gli2	3
Gli3	1
Glis1	1
Glis2	1
Glmn	1
Glod4	1
Gls	1
Glt28d2	3
Gltp	1
Glud1	2
Glul	2
Glyr1	2
Gm10190	3
Gm10332	3
Gm10382	2
Gm10518	1
Gm10638	1
Gm10642	2
Gm10644	3
Gm10762	3
Gm10840	1
Gm10961	1
Gm11639	3
Gm15262	3
Gm16181	1
Gm1673	1
Gm17324	1
Gm17402	2
Gm17720	3
Gm20388	3
Gm20390	2
Gm20403	1
Gm20422	2
Gm20498	1
Gm20503	2
Gm20604	1
Gm20695	1
Gm21964	3
Gm21992	3
Gm26558	2
Gm26566	3
Gm27021	2
Gm27029	2
Gm28048	3
Gm28051	1
Gm29394	1
Gm29609	1
Gm2a	1
Gm3055	1
Gm35911	3
Gm3625	3
Gm364	3
Gm37240	3
Gm38394	1
Gm42742	3
Gm42878	2
Gm43951	1
Gm44973	1
Gm45692	1
Gm45736	1
Gm4969	3
Gm5464	2
Gm5475	1
Gm5617	1
Gm960	3
Gm9857	1
Gm9887	3
Gm9903	2
Gm9970	3
Gmcl1	2
Gmds	3
Gmeb1	1
Gmeb2	3
Gmfb	1
Gmfg	3
Gmnn	2
Gna12	2
Gnai1	1
Gnaq	1
Gnas	1
Gnb1	1
Gnb1l	1
Gng5	2
Gnl2	1
Gnl3	3
Gnptab	1
Golga1	2
Golga2	1
Golga4	2
Golga5	1
Golgb1	2
Golph3	2
Golt1b	1
Gon7	1
Gopc	2
Gorab	3
Gorasp2	2
Gosr2	2
Gpank1	1
Gpat2	3
Gpatch11	1
Gpatch8	3
Gpbp1	3
Gpbp1l1	3
Gpc1	1
Gpc2	3
Gpcpd1	3
Gphn	3
Gpn3	2
Gpr137c	2
Gpr160	1
Gpr176	1
Gpr19	3
Gpr68	1
Gpr89	2
Gps1	1
Gps2	1
Gpsm2	3
Greb1l	2
Grik4	1
Grin2d	1
Grk2	1
Grk4	3
Grk5	3
Grpel2	1
Grsf1	1
Gsk3a	2
Gsk3b	2
Gspt1	2
Gspt2	1
Gsr	1
Gstt2	1
Gtdc1	3
Gtf2a1	2
Gtf2a2	2
Gtf2b	2
Gtf2e2	3
Gtf2f2	2
Gtf2h1	2
Gtf2h2	1
Gtf2h3	2
Gtf2h5	1
Gtf2i	1
Gtf2ird2	3
Gtf3a	1
Gtf3c2	1
Gtf3c4	2
Gtpbp1	1
Gtpbp4	2
Gtpbp6	1
Gtpbp8	1
Gucd1	1
H1f0	3
H1fx	3
H2afx	3
H2afz	1
H2-K1	2
H3f3a	3
H3f3b	2
Hacd1	1
Hacd2	3
Hace1	2
Hadha	1
Hadhb	1
Harbi1	1
Haspin	1
Hat1	3
Haus2	3
Haus3	3
Haus4	1
Haus5	1
Haus6	2
Haus8	3
Hccs	3
Hcfc2	3
Hcn1	2
Hcn3	3
Hdac1	1
Hdac2	1
Hdac4	1
Hdac6	1
Hdgf	1
Hdgfl2	2
Hdgfl3	3
Hdhd5	1
Hdlbp	3
Heatr3	2
Heatr5b	1
Heatr6	1
Hectd2	3
Hectd4	1
Hells	3
Helq	2
Helz	1
Henmt1	1
Herc1	1
Herc2	2
Herc3	1
Herc4	3
Herpud2	3
Hes6	1
Hexdc	2
Hexim1	1
Hexim2	3
Hfm1	3
Hgs	1
Hibadh	1
Hic1	1
Hic2	3
Hif1a	3
Higd1a	3
Hinfp	3
Hint1	3
Hint2	1
Hint3	3
Hipk1	1
Hipk2	3
Hipk3	3
Hira	3
Hirip3	3
Hist1h1a	2
Hist1h1c	2
Hist1h1t	2
Hist1h2aa	3
Hist1h2ah	1
Hist1h2ba	3
Hist1h2bk	1
Hist1h3a	3
Hist1h4a	3
Hist1h4j	1
Hist1h4k	2
Hist2h2bb	1
Hist3h2a	2
Hist3h2ba	2
Hist4h4	1
Hjurp	2
Hlcs	2
Hltf	1
Hmbox1	3
Hmces	3
Hmg20a	3
Hmga1	3
Hmgb1	3
Hmgb2	2
Hmgcs1	1
Hmgn1	1
Hmgn2	3
Hmgxb3	1
Hmgxb4	3
Hmox2	3
Hmx1	1
Hnrnpa0	1
Hnrnpa1	3
Hnrnpa2b1	3
Hnrnpa3	3
Hnrnpab	2
Hnrnpc	1
Hnrnpd	2
Hnrnpdl	2
Hnrnpf	3
Hnrnph1	3
Hnrnpk	3
Hnrnpl	3
Hnrnpll	3
Hnrnpr	3
Hnrnpu	1
Hnrnpul1	3
Hnrnpul2	3
Homer1	2
Homer3	2
Hook1	1
Hook2	1
Hook3	1
Hormad1	3
Hormad2	3
Hoxd8	2
Hp1bp3	2
Hprt	3
Hps5	2
Hs2st1	2
Hsf2	1
Hsf2bp	3
Hsf5	1
Hsp90aa1	3
Hsp90b1	2
Hspa2	2
Hspa4l	3
Hspa8	3
Hspa9	3
Hspb11	3
Hspd1	3
Hspe1	3
Hsph1	2
Htatsf1	2
Htra2	3
Htt	3
Hus1	2
Hus1b	1
Huwe1	1
Hykk	3
Iba57	1
Ibtk	1
Ica1l	2
Ice1	2
Ice2	3
Ick	2
Icmt	2
Idh1	2
Ifih1	1
Ifnar1	3
Ift122	3
Ift140	2
Ift74	2
Ift80	1
Ift81	2
Ift88	1
Igf1r	2
Igf2	2
Igf2bp1	2
Igf2bp3	2
Igf2r	1
Ikbip	2
Ikbkap	3
Ikzf3	1
Ikzf5	3
Il17d	1
Il17ra	1
Il3ra	1
Il4i1	3
Il6ra	2
Il6st	1
Ilf3	3
Ilkap	3
Immt	1
Impad1	1
Inafm2	1
Inca1	3
Ing1	1
Ing2	3
Ing5	3
Ino80	3
Ino80c	1
Ino80d	2
Ino80e	3
Inpp4a	1
Inpp5a	1
Inpp5f	2
Inppl1	2
Insig2	2
Ints1	1
Ints10	1
Ints13	3
Ints14	1
Ints2	1
Ints4	1
Ints5	3
Ints6	3
Ints7	3
Ints8	2
Ints9	3
Ip6k2	2
Ipo11	2
Ipo13	1
Ipo5	2
Ipo8	2
Ipo9	3
Ipp	2
Ippk	2
Iqcb1	3
Iqcg	2
Iqgap2	2
Iqsec1	3
Irak1	1
Irak1bp1	1
Ireb2	1
Irf2bp1	1
Irf2bpl	3
Irx1	1
Isca1	1
Iscu	2
Isg20l2	2
Ism2	1
Isoc1	1
Ist1	1
Itch	2
Itfg1	2
Itfg2	1
Itgav	1
Itgb1	3
[truncated: 2,885 more rows]

## Sheet: STRA8-bound
0610009B22Rik
0610010F05Rik
1110008F13Rik
1700003F12Rik
1700013H16Rik
1700017B05Rik
1700028K03Rik
1700029J07Rik
1700037C18Rik
1700123O20Rik
1810013L24Rik
1810049J17Rik
2210408I21Rik
2300009A05Rik
2310035C23Rik
2310061I04Rik
2410002F23Rik
2410089E03Rik
2610507B11Rik
2810006K23Rik
2810403A07Rik
2810408A11Rik
2810428I15Rik
3830406C13Rik
4921507P07Rik
4930404H24Rik
4930427A07Rik
4930432K21Rik
4930447C04Rik
4930519P11Rik
4930524B15Rik
4930524J08Rik
4930535I16Rik
4931406P16Rik
4933416C03Rik
4933430I17Rik
5730508B09Rik
6330408A02Rik
6430548M08Rik
6820408C15Rik
8030462N17Rik
9130011E15Rik
9130213A22Rik
9930021J03Rik
A430005L14Rik
A830080D01Rik
A930002H24Rik
Aak1
Aamdc
Aasdhppt
Aatf
Abca17
Abca2
Abca3
Abce1
Abhd10
Abhd12
Abhd5
Abi2
Abtb2
AC125444.6
AC138214.1
AC154682.1
AC161180.1
Acad10
Acadsb
Acat2
Acer3
Acin1
Acot13
Acot7
Acsl3
Acss2
Actb
Actl6a
Actn4
Actr2
Acvr2a
Acvr2b
Adad1
Adam10
Adam17
Adam9
Adarb1
Adcy7
Add1
Adh5
Adipor1
Adipor2
Adk
Adnp
Ado
Adss
Aebp2
Aff4
Afg1l
Afmid
Agbl3
Agbl4
Agfg2
Ago1
Ago3
Agpat5
Ahcyl1
Ahcyl2
Ahdc1
AI314180
AI597479
Aimp2
Aip
Ak6
Akap13
Akap8
Akap9
Akip1
Akirin2
Akt3
Alad
Alcam
Aldh1a2
Aldh3a2
Aldh7a1
Alkbh5
Alms1
Amd1
Amfr
Anapc10
Anapc16
Anapc5
Angel1
Angel2
Ankhd1
Ankib1
Ankle2
Ankrd10
Ankrd12
Ankrd17
Ankrd28
Ankrd29
Ankrd31
Ankrd45
Ankrd49
Ankzf1
Anln
Anp32b
Anp32e
Ap1m1
Ap1s1
Ap1s2
Ap3b1
Ap3d1
Ap3m1
Ap3s1
Ap4s1
Ap5m1
Apaf1
Apbb1
Apbb2
Apc
Apcdd1
Aph1b
Apitd1
Apoo
App
Appbp2
Appl1
Aqp11
Arcn1
Arf1
Arf2
Arf4
Arf6
Arfgef1
Arfgef2
Arfrp1
Arglu1
Arhgap12
Arhgap21
Arhgap26
Arhgap29
Arhgap35
Arhgap39
Arhgap5
Arhgdia
Arhgef12
Arid1a
Arid2
Arl10
Arl15
Arl4a
Arl6ip6
Armc6
Arnt
Arpc1a
Arpc2
Arpp19
Arrdc2
Asb1
Asb7
Ascc1
Ascc3
Asf1b
Asmt
Aspa
Aste1
Asxl2
Atad2
Atad2b
Atad5
Ate1
Atf1
Atf2
Atf5
Atf6
Atf6b
Atf7
Atf7ip2
Atg12
Atg3
Atg4b
Atg4c
Atg9a
Atl2
Atl3
Atm
Atp11c
Atp2a2
Atp2b1
Atp5g2
Atp6v0d1
Atp6v1d
Atp6v1g1
Atp6v1h
Atp8b2
Atp9b
Atpaf2
Atr
Atraid
Atrn
Atrx
Atxn10
Atxn2l
Atxn7l2
AU040320
Aunip
Aup1
Avl9
AW549877
AW554918
Axin1
Azi2
B230219D22Rik
B3galnt2
B430218F22Rik
B4galt5
Babam2
Bag4
Bahd1
Baiap2
Baiap2l1
Banf1
Banp
Bap1
Bard1
Baz1a
Baz1b
Baz2a
Bbip1
Bbof1
Bbs7
Bbs9
Bbx
BC003331
BC005537
BC049715
BC049762
BC051142
Bcar1
Bckdha
Bcl2l1
Bcl2l13
Bclaf1
Bcs1l
Bend3
Bicd1
Bicdl1
Birc2
Birc5
Birc6
Blm
Blmh
Bmi1
Bmpr1a
Bmpr2
Bms1
Bnc1
Bnc2
Bod1l
Boll
Bptf
Brap
Brca1
Brca2
Brd2
Brdt
Brip1
Brpf1
Brpf3
Brwd1
Btaf1
Btbd1
Btbd10
Btbd7
Btbd8
Btbd9
Btf3l4
Bub1
Bud13
C2cd6
C330027C09Rik
Cab39
Cab39l
Cacnb3
Cacul1
Cacybp
Calm1
Camkmt
Camsap1
Camsap2
Camta1
Camta2
Capn15
Capn7
Caprin1
Caprin2
Capza1
Capza2
Car7
Carm1
Casc3
Casc4
Casd1
Casp3
Casp7
Casp8ap2
Catsper2
Cbfb
Cbl
Cbwd1
Cbx1
Cbx3
Cbx5
Cbx8
Cc2d1a
Cc2d1b
Ccar1
Ccdc117
Ccdc122
Ccdc127
Ccdc138
Ccdc155
Ccdc157
Ccdc158
Ccdc174
Ccdc18
Ccdc181
Ccdc25
Ccdc34
Ccdc47
Ccdc59
Ccdc71l
Ccdc82
Ccdc88a
Ccdc88c
Ccdc90b
Ccdc92
Ccdc96
Cchcr1
Ccna2
Ccne1
Ccne2
Ccnf
Ccnk
Ccp110
Cct4
Cct6b
Cct7
Cd164
Cd2ap
Cd47
Cdan1
Cdc14b
Cdc25a
Cdc40
Cdc42
Cdc42bpa
Cdc42se1
Cdc42se2
Cdc5l
Cdc6
Cdc7
Cdca2
Cdca4
Cdip1
Cdk11b
Cdk12
Cdk16
Cdk17
Cdk2
Cdk20
Cdk5r1
Cdk8
Cdkl2
Cdkl3
Cdkn2a
Cdkn2aip
Cdkn2aipnl
Cdkn2c
Cdkn2d
Cdkn3
Cdr2
Cdv3
Cecr2
Celf1
Celf6
Cenpf
Cenpk
Cenpm
Cenpw
Cep104
Cep112
Cep126
Cep135
Cep170
Cep250
Cep290
Cep41
Cep55
Cep57
Cep68
Cep76
Cep83
Cep85
Cep95
Cers5
Cfap20
Cfl1
Cggbp1
Chchd4
Chchd6
Chd1l
Chd3
Chek1
Cherp
Chgb
Chka
Chmp1a
Chmp6
Chmp7
Chn1
Chtop
Chuk
Ciapin1
Cic
Cinp
Cipc
Cirbp
Cisd1
Ckap2l
Ckap5
Clasp1
Clasp2
Clcn2
Clcn4
Clcn6
Clic4
Clk3
Clk4
Clock
Clptm1
Clpx
Clspn
Cltc
Cluap1
Cmpk1
Cmtm3
Cnbp
Cnih1
Cnnm2
Cnot10
Cnot11
Cnot3
Cnot6
Cnot6l
Cnot9
Cnppd1
Cntln
Cntrl
Cog3
Coil
Col4a3bp
Colec12
Commd1
Copb1
Cops2
Cops3
Coq3
Coq9
Coro1c
Cox11
Cox15
Cox20
Cox4i1
Cox5a
Cpd
Cpeb1
Cpeb2
Cpeb3
Cpne1
Cpped1
Cpsf2
Cpsf6
Cramp1l
Crat
Creb1
Crebrf
Crebzf
Crem
Crip2
Crkl
Crlf3
Crtc1
Cry1
Cryzl1
Cs
Csde1
Cse1l
Csgalnact2
Csk
Csnk1a1
Csnk1g2
Csnk1g3
Cspp1
Cstf2
Cstf3
Ctcfl
Ctdnep1
Ctdsp2
Ctdspl2
Ctnna1
Ctnnb1
Ctps
Cul1
Cul4a
Cul4b
Cul5
Cuta
Cutc
Cux1
Cwc15
Cxxc1
Cyb561d1
Cyb5r3
Cyld
Cyp2r1
Cyp39a1
Cystm1
Cyth2
D030056L22Rik
D11Wsu47e
D1Pas1
D3Ertd751e
D5Ertd579e
D6Wsu163e
D930007J09Rik
Dag1
Dapk2
Daxx
Dazap2
Dazl
Dbf4
Dbil5
Dbp
Dcaf10
Dcaf13
Dcaf6
Dcbld2
Dck
Dclk2
Dclre1a
Dcps
Dcun1d2
Dcun1d3
Ddb2
Ddhd2
Ddit3
Ddx10
Ddx17
Ddx20
Ddx24
Ddx31
Ddx4
Ddx42
Ddx43
Ddx5
Ddx50
Ddx59
Ddx6
Deaf1
Dedd
Dennd1a
Dennd2c
Dennd4a
Dennd4c
Dennd5b
Depdc5
Derl2
Dexi
Dffb
Dgat1
Dgcr2
Dgcr8
Dgkd
Dhps
Dhrs13
Dhx15
Dhx29
Dhx30
Dhx37
Dhx40
Dhx8
Dhx9
Diaph1
Dido1
Dip2c
Dis3l
Dis3l2
Dlg1
Dlgap4
Dmc1
Dmrt1
Dmrtc2
Dmxl1
Dnaaf5
Dnaja3
Dnajb1
Dnajb11
Dnajb4
Dnajc1
Dnajc16
Dnajc17
Dnajc2
Dnajc21
Dnajc25
Dnajc3
Dnajc7
Dnm1l
Dnmbp
Dnmt1
Dnpep
Dock3
Dolk
Donson
Dot1l
Dpep3
Dpf2
Dph6
Dpysl2
Drg1
Dscr3
Dsel
Dsn1
Dtl
Dtnb
Dtwd2
Dtx3
Dusp11
Dusp16
Dusp5
Dut
Dync1i2
Dynll2
Dyrk1a
Dzank1
Dzip3
E130116L18Rik
E130308A19Rik
E130309D02Rik
E2f1
E2f3
E2f5
E2f7
E4f1
Eaf2
Eapp
Ears2
Ebf4
Echdc1
Eda
Edem3
Eea1
Eed
Eef1akmt2
Eef1b2
Eef1g
Efcab2
Egln2
Ehbp1
Ehd1
Ehmt1
Ehmt2
Eif1ad
Eif2b1
Eif2b3
Eif2b4
Eif2s1
Eif2s2
Eif3a
Eif3d
Eif3e
Eif4b
Eif4e2
Eif4g2
Eif5
Eif5a
Eif5b
Elavl2
Elavl4
Elf1
Elf2
Elk4
Ell
Ell2
Elp5
Emc2
Emc6
Emc8
Emd
Eml5
Emsy
Enah
Endov
Enoph1
Entpd5
Ep300
Ep400
Epb41
Epc1
Epc2
Epm2aip1
Epn2
Eps15
Erbin
Erc1
Ercc6l2
Erh
Eri1
Eri2
Erlin1
Errfi1
Esco1
Esco2
Esf1
Espn
Esyt2
Etaa1
Etf1
Etfa
Etnk1
Evi5l
Evl
Ewsr1
Exd2
Exoc5
Exoc6b
Exosc1
Exosc10
Exosc5
Exosc6
Extl3
Ezh2
F8a
Faf1
Faf2
Fam102a
Fam103a1
Fam104a
Fam114a2
Fam117b
Fam120a
Fam120c
Fam122a
Fam133b
Fam135a
Fam13b
Fam160a2
Fam168a
Fam169a
Fam192a
Fam193a
Fam204a
Fam206a
Fam208a
Fam208b
Fam20b
Fam216a
Fam222a
Fam228a
Fam228b
Fam35a
Fam3c
Fam49b
Fam53a
Fam53c
Fam60a
Fam76b
Fam83g
Fam90a1b
Fam92a
Fancc
Fancl
Far1
Farp2
Fastk
Fbxl15
Fbxl17
Fbxl5
Fbxo10
Fbxo11
Fbxo21
Fbxo24
Fbxo30
Fbxo42
Fbxo45
Fbxo47
Fbxo5
Fbxo7
Fbxo9
Fbxw4
Fbxw7
Fcho2
Fchsd2
Fem1b
Fermt2
Fgd6
Fgf11
Fgfr1op2
Fhl4
Figla
Fignl1
Fip1l1
Fitm2
Fkbp15
Fkbp1a
Fkbp6
Fkrp
Flot2
Fmc1
Fmnl2
Fmnl3
Fmr1
Fnbp1l
Fndc3a
Fnip1
Focad
Foxa3
Foxj2
Foxj3
Foxn2
Foxo1
Foxo3
Fth1
Fto
Fubp1
Fus
Fut8
Fxr1
Fxr2
Fyttd1
Fzd3
Fzd5
Gab2
Gabbr1
Gabpb1
Gabpb2
Gak
Galc
Galk2
Galnt11
Gar1
Garnl3
Gars
Gart
Gatad2a
Gatad2b
Gde1
Gdi2
Gdpd1
Gdpd4
Gemin4
Gen1
Get4
Gfod2
Gfpt1
Gga3
Ggact
Ggnbp2
Gid4
Gid8
Gins1
Gins3
Git2
Gja5
Gjc1
Glcci1
Glce
Glg1
Gli2
Glt28d2
Glud1
Glul
Glyr1
Gm10190
Gm10332
Gm10382
Gm10642
Gm10644
Gm10762
Gm11639
Gm15262
Gm17402
Gm17720
Gm20388
Gm20390
Gm20422
Gm20503
Gm21964
Gm21992
Gm26558
Gm26566
Gm27021
Gm27029
Gm28048
Gm35911
Gm3625
Gm364
Gm37240
Gm42742
Gm42878
Gm4969
Gm5464
Gm960
Gm9887
Gm9903
Gm9970
Gmcl1
Gmds
Gmeb2
Gmfg
Gmnn
Gna12
Gng5
Gnl3
Golga1
Golga4
Golgb1
Golph3
Gopc
Gorab
Gorasp2
Gosr2
Gpat2
Gpatch8
Gpbp1
Gpbp1l1
Gpc2
Gpcpd1
Gphn
Gpn3
Gpr137c
Gpr19
Gpr89
Gpsm2
Greb1l
Grk4
Grk5
Gsk3a
Gsk3b
Gspt1
Gtdc1
Gtf2a1
Gtf2a2
Gtf2b
Gtf2e2
Gtf2f2
Gtf2h1
Gtf2h3
Gtf2ird2
Gtf3c4
Gtpbp4
H1f0
H1fx
H2afx
H2-K1
H3f3a
H3f3b
Hacd2
Hace1
Hat1
Haus2
Haus3
Haus6
Haus8
Hccs
Hcfc2
Hcn1
Hcn3
Hdgfl2
Hdgfl3
Hdlbp
Heatr3
Hectd2
Hells
Helq
Herc2
Herc4
Herpud2
Hexdc
Hexim2
Hfm1
Hic2
Hif1a
Higd1a
Hinfp
Hint1
Hint3
Hipk2
Hipk3
Hira
Hirip3
Hist1h1a
Hist1h1c
Hist1h1t
Hist1h2aa
Hist1h2ba
Hist1h3a
Hist1h4a
Hist1h4k
Hist3h2a
Hist3h2ba
Hjurp
Hlcs
Hmbox1
Hmces
Hmg20a
Hmga1
Hmgb1
Hmgb2
Hmgn2
Hmgxb4
Hmox2
Hnrnpa1
Hnrnpa2b1
Hnrnpa3
Hnrnpab
Hnrnpd
Hnrnpdl
Hnrnpf
Hnrnph1
Hnrnpk
Hnrnpl
Hnrnpll
Hnrnpr
Hnrnpul1
Hnrnpul2
Homer1
Homer3
Hormad1
Hormad2
Hoxd8
Hp1bp3
Hprt
Hps5
Hs2st1
Hsf2bp
Hsp90aa1
Hsp90b1
Hspa2
Hspa4l
Hspa8
Hspa9
Hspb11
Hspd1
Hspe1
Hsph1
Htatsf1
Htra2
Htt
Hus1
Hykk
Ica1l
Ice1
Ice2
Ick
Icmt
Idh1
Ifnar1
Ift122
Ift140
Ift74
Ift81
Igf1r
Igf2
Igf2bp1
Igf2bp3
Ikbip
Ikbkap
Ikzf5
Il4i1
Il6ra
Ilf3
Ilkap
Inca1
Ing2
Ing5
Ino80
Ino80d
Ino80e
Inpp5f
Inppl1
Insig2
Ints13
Ints5
Ints6
Ints7
Ints8
Ints9
Ip6k2
Ipo11
Ipo5
Ipo8
Ipo9
Ipp
Ippk
Iqcb1
Iqcg
Iqgap2
Iqsec1
Irf2bpl
Iscu
Isg20l2
Itch
Itfg1
Itgb1
Itpa
Itsn1
Itsn2
Ivns1abp
Iws1
Jade1
Jade3
Jarid2
Jmjd1c
Jmjd6
Jmy
Josd1
Jtb
Jun
Kansl1
Kansl1l
Kansl2
Kansl3
Kat6b
Katnbl1
Kbtbd12
Kbtbd3
Kbtbd7
Kbtbd8
Kcnj11
Kctd13
Kctd15
Kctd19
Kctd20
Kctd3
Kctd6
Kctd9
Kdm1a
Kdm2a
Kdm2b
Kdm3a
Kdm4b
Kdm4c
Kdm4d
Kdm5a
Kdm5b
Kdm7a
Keap1
Khdrbs1
Khsrp
Kif16b
Kif1b
Kif1c
Kif23
Kif24
Kif26a
Kif27
Kif5b
Kif9
Kifc1
Kifc5b
Kiz
Klc1
Klc2
Klc3
Klf10
Klf13
Klf4
Klf9
Klhl11
Klhl18
Klhl26
Klhl28
Klhl7
Klhl9
Kmt2a
Kmt2b
Kmt2c
Kmt2e
Kmt5b
Kmt5c
Knl1
Kntc1
Kpna1
Kpna2
Kpna3
Kpna4
Kpna6
Kras
Krcc1
Krit1
Ktn1
Kxd1
L3mbtl2
Lacc1
Lactb
Lamtor1
Lap3
Larp1b
Larp4
Larp7
Lbr
Lcor
Lcorl
Lemd3
Leng8
Letmd1
Lig1
Limk2
Lin9
Lins1
Lipe
Lipt2
Lmbrd2
Lmln
Lmna
Lmnb1
Lmtk2
Lmtk3
Lnpk
Lnx2
Lpgat1
Lrba
Lrch3
Lrch4
Lrif1
Lrig1
Lrig2
Lrp6
Lrr1
Lrrc1
Lrrc27
Lrrc36
Lrrc4
Lrrc40
Lrrc41
Lrrc42
Lrrc46
Lrrc57
Lrrc58
Lrrc75a
Lrrc8a
Lsm1
Lsm11
Lsm14a
Luc7l
Luc7l2
Luc7l3
Luzp1
Ly6k
Lypd4
Lyrm1
Lyst
M1ap
Macrod2
Madd
Mael
Mageb3
Magi1
Magi3
Majin
Malt1
Maml1
Man1a2
Man2c1
Manf
Map2k1
Map2k4
Map2k7
Map3k2
Map3k3
Map3k5
Map3k7
Map4
Mapk14
Mapk7
Mapk8ip2
Mapk8ip3
Mapkapk5
Mapt
March5
March6
March7
March8
Mark3
Mast2
Mat2a
Matr3
Mau2
Max
Maz
Mbd3
Mbd4
Mbd5
Mbnl3
Mboat2
Mbtd1
Mcl1
Mcm4
Mcm5
Mcm6
Mcmbp
Mcmdc2
Mcph1
Mcts2
Mdc1
Mdm2
Meaf6
Mecp2
Mecr
Med13
Med17
Med21
Med26
Med29
Med7
Med9
Mef2a
Mef2d
Megf8
Mei1
Mei4
Meiob
Meioc
Mepce
Mesp2
Mettl23
Mettl25
Mettl9
Mfap3
Mfn2
Mfsd10
Mfsd11
Mfsd13b
Mfsd14b
Mfsd5
Mga
Mgat1
Mgat5b
Mgea5
Mgme1
Mib1
Micu2
Mier1
Miga1
Mindy2
Mink1
Mios
Mipol1
Mis12
Mis18bp1
Mki67
Mkln1
Mkrn1
Mlf1
Mlh1
Mllt1
Mllt10
Mllt11
Mlst8
Mmaa
Mmgt1
Mmgt2
Mms22l
Moap1
Mob4
Mok
Mon2
Morc2a
Morc3
Morf4l1
Mov10l1
Mpc1
Mpc2
Mphosph8
Mphosph9
Mplkip
Mpp5
Mpv17l
Mre11a
Mrgbp
Mrm1
Mrpl10
Mrpl13
Mrpl17
Mrpl18
Mrpl35
Mrpl40
Mrpl48
Mrpl51
Mrpl57
Mrpl9
Mrps16
Mrps18c
Mrps25
Mrps30
Mrps7
Msh2
Msh5
Msh6
Msl1
Msl2
Mt2
Mta3
Mtbp
Mtch2
Mtdh
Mtfr1l
Mthfr
Mtmr10
Mtmr2
Mtmr3
Mtmr6
Mtpn
Mtrf1l
Mtss1
Mtx1
Mum1
Mum1l1
Mus81
Mutyh
Mybl1
Mycbp
Mycbp2
Myh10
Myl6b
Myo19
Myo1d
Myo5a
Myo9a
Myo9b
Mypop
Myrf
N4bp1
N4bp2
Naa40
Nabp1
Nacc1
Nae1
Naf1
Nagk
Naif1
Nampt
Napepld
Napg
Nasp
Nbea
Nbeal1
Nbn
Nbr1
Ncapd2
Ncapd3
Ncapg2
Ncbp1
Ncbp3
Ncdn
Nck1
Nckap1
Ncl
Ncoa3
Ncoa5
Ncor1
Ndel1
Ndfip1
Ndfip2
Ndor1
Ndrg3
Ndufa13
Ndufa6
Ndufab1
Ndufaf3
Ndufaf5
Ndufs1
Ndufs2
Ndufv2
Nedd4
Nefh
Nek1
Nek11
Nelfa
Nelfe
Neo1
Neto2
Neurl4
Nf1
Nf2
Nfat5
Nfe2l2
Nfx1
Nfxl1
Nfyc
Ngly1
Nhlrc2
Nipbl
Nipsnap2
Nkiras2
Nktr
Nme1
Nmt2
Nob1
Noc2l
Noct
Nol7
Nop14
Nop56
Nosip
Npat
Nphp3
Nploc4
Npm1
Nptn
Nr1d2
Nr2c2
Nr2f6
Nr3c1
Nr6a1
Nrbp1
Nrd1
Nrf1
Nsd1
Nsd2
Nsd3
Nsfl1c
Nsmce2
Nsmce4a
Ntf5
Nucks1
Nudt19
Nudt2
Nudt3
Nudt6
Nudt9
Numa1
Numb
Nup133
Nup153
Nup188
Nup205
Nup210
Nup214
Nup50
Nup62
Nup88
Nupl1
Nus1
Nusap1
Nxf2
Oat
Oaz2
Oaz3
Ocel1
Odf2l
Ogfod2
Ogfod3
Oip5
Orai3
Orc3
Orc4
Orc6
Ormdl2
Osbpl9
Otud1
Otud4
Otud6b
Otud7b
Oxct1
Oxr1
Oxsm
P4hb
Pa2g4
Pabpc1
Pacrg
Pacs1
Pacs2
Paf1
Pafah1b1
Pafah1b2
Pagr1a
Paics
Paip2b
Pak1
Pak2
Pan3
Pank2
Pank3
Pank4
Papd5
Papd7
Papola
Papolb
Papolg
Papss1
Park2
Parp1
Parp11
Parp12
Parp6
Pask
Patl1
Patl2
Patz1
Paxbp1
Paxip1
Pbk
Pbrm1
Pbx3
Pcbd2
Pcbp1
Pcbp2
Pcid2
Pcif1
Pcm1
Pcna
Pcsk7
Pcx
Pcyt1a
Pdcd5
Pdcd6ip
Pdcl
Pde12
Pde3b
Pde4dip
Pde8a
Pdf
Pdia3
Pdia4
Pdik1l
Pdk3
Pdlim5
Pdp1
Pds5a
Pds5b
Pdxdc1
Pdzd8
Peak1
Pepd
Per2
Per3
Pes1
Pex2
Pfkm
Pfn1
Pfn2
Pfn4
Pgam1
Pgd
Pgls
Pgm2l1
Pgrmc2
Phax
Phf12
Phf13
Phf20
Phf21a
Phf7
Phf8
Phip
Phkb
Phlpp1
Phlpp2
Phtf1
Phtf2
Phyhipl
Pi4k2a
Pi4k2b
Pi4ka
Pi4kb
Pias1
Pias2
Pias3
Picalm
Pigm
Pign
Pigp
Pigu
Pigw
Pik3c2a
Pik3r3
Pikfyve
Pim1
Pink1
Pinx1
Pip5k1a
Pisd
Pitpnm2
Piwil2
Pja2
Pkd1
Pkig
Pkm
Pkn2
Pla2g6
Plaa
Plagl2
Plcg1
Plcl2
Pld6
Plekha1
Plekha7
Plekha8
Plekhg2
Plekhh1
Plk4
Pmf1
Pms2
Pnrc1
Pnrc2
Pofut1
Pola2
Pold3
Poldip2
Pole
Pole3
Pole4
Polh
Polk
Poln
Polr1d
Polr2a
Polr2l
Polr2m
Polr3c
Polr3e
Polr3f
Polrmt
Pou2f1
Ppa1
Pparg
Ppat
Ppcs
Ppfibp1
Pphln1
Ppia
Ppil6
Ppm1g
Ppp1ca
Ppp1cb
Ppp1cc
Ppp1r12a
Ppp1r12b
Ppp1r13b
Ppp1r15b
Ppp1r3e
Ppp1r7
Ppp1r8
Ppp2r2a
Ppp2r3a
Ppp2r3d
Ppp2r5a
Ppp2r5e
Ppp3cb
Ppp3cc
Ppp4r1
Ppp4r3a
Ppp4r3b
Ppp4r4
Ppp6c
Ppp6r1
Ppp6r3
Pptc7
Ppwd1
Pradc1
Pramel1
Prdm2
Prdm4
Prdm9
Prelid3b
Prepl
Primpol
Prkaca
Prkar2b
Prkd3
Prkdc
Prmt7
Prpf19
Prpf3
Prpf39
Prpf40a
Prpf40b
Prps1l3
Prr11
Prrc2a
Prrc2c
Prrg2
Prss50
Psd3
Psip1
Psmc2
Psmc3
Psmc4
Psmc6
Psmd1
Psmd11
Psmg1
Psmg2
Psph
Ptbp2
Ptbp3
Pten
Ptges3
Ptges3l
Ptk2
Ptma
Ptp4a1
Ptp4a2
Ptpa
Ptpdc1
Ptpn12
Ptpn13
Ptpn2
Ptpn4
Ptpn9
Ptpra
Pum1
Pura
Pwwp2a
Pxmp2
Qk
Qrich1
Qsox2
R3hdm1
Rab10
Rab11a
Rab11fip2
Rab14
Rab1a
Rab22a
Rab28
Rab33b
Rab35
Rab39
Rab3gap1
Rab3ip
Rab43
Rab5a
Rab5b
Rab6a
Rab7
Rab8a
Rabep1
Rabgap1
Rabgap1l
Rabl6
Rac1
Rad17
Rad23b
Rad51
Rad51ap1
Rad51ap2
Rad51c
Rad9b
Radil
Rae1
Rai1
Ralgapa1
Ralgapa2
Ralgapb
Ralgps2
Raly
Ran
Ranbp1
Ranbp3
Rap2a
Rapgef1
Rapgef2
Rapgef6
Raph1
Rars2
Rasa1
Rasa2
Rasal2
Rassf1
Rassf7
Rb1cc1
Rbbp4
Rbbp6
Rbbp7
Rbbp8
Rbfox2
Rbks
Rbl1
Rbm12
Rbm14
Rbm15
Rbm15b
Rbm17
Rbm27
Rbm39
Rbm46
Rbm4b
Rbm5
Rbm6
Rbmxl2
Rbpj
Rbpms2
Rbsn
Rc3h1
Rc3h2
Rcan3
Rcbtb1
Rcbtb2
Rcn2
Rcor3
Rdh10
Rdh14
Rdx
Reck
Rel
Relt
Reps1
Retreg2
Rev1
Rev3l
Rexo5
Rfwd3
Rfx1
Rfx7
Rgs12
Rhbdd3
Rheb
Rhog
Rhot1
Rhox11
Ribc2
Ric8b
Rictor
Rif1
Rimklb
Rims2
Ripk1
Ripk2
Rlf
Rmdn1
Rmi1
Rmi2
Rmnd5a
Rnf103
Rnf11
Rnf111
Rnf114
Rnf115
Rnf121
Rnf130
Rnf138
Rnf14
Rnf141
Rnf146
Rnf149
Rnf157
Rnf168
Rnf17
[truncated: 845 more rows]

## Sheet: STRA8-activated
0610010F05Rik
1700013H16Rik
1700017B05Rik
1700028K03Rik
1700037C18Rik
2210408I21Rik
2310035C23Rik
2310061I04Rik
2410002F23Rik
2410089E03Rik
2810403A07Rik
2810408A11Rik
2810428I15Rik
4921507P07Rik
4930427A07Rik
4930432K21Rik
4930447C04Rik
4930524B15Rik
4931406P16Rik
4933416C03Rik
5730508B09Rik
6330408A02Rik
6430548M08Rik
6820408C15Rik
8030462N17Rik
A430005L14Rik
Abhd12
Abtb2
Acadsb
Acat2
Acer3
Acot7
Acss2
Actn4
Adad1
Adam9
Adarb1
Adcy7
Adk
Adnp
Adss
Aff4
Afmid
Agfg2
Ago3
Agpat5
Ahcyl1
Aimp2
Akap13
Akap8
Alcam
Aldh1a2
Alkbh5
Alms1
Anapc10
Anapc5
Angel1
Ankhd1
Ankrd49
Ankzf1
Ap1m1
Ap1s2
Ap3m1
Ap5m1
Apaf1
Apcdd1
Aph1b
Apitd1
Arf2
Arf4
Arfgef2
Arfrp1
Arhgap12
Arhgap26
Arhgap29
Arhgap35
Arhgap39
Arhgap5
Arl4a
Arl6ip6
Arpc1a
Arpp19
Asb1
Asb7
Ascc3
Asf1b
Atad2
Atad5
Ate1
Atf5
Atf6b
Atf7
Atf7ip2
Atg4b
Atl3
Atm
Atp11c
Atp6v1g1
Atp9b
Atpaf2
Atr
AU040320
Aunip
Avl9
AW549877
B230219D22Rik
B4galt5
Babam2
Bag4
Baiap2
Baiap2l1
Bard1
Baz1a
Baz2a
Bbs7
Bbx
BC005537
BC051142
Bcar1
Bckdha
Bcl2l1
Bcs1l
Bicdl1
Birc5
Blm
Blmh
Bmpr2
Bod1l
Boll
Brap
Brca1
Brca2
Brdt
Brip1
Brpf1
Brpf3
Btaf1
Btbd10
Bub1
C2cd6
C330027C09Rik
Cacul1
Camkmt
Camsap1
Capn15
Capn7
Caprin2
Carm1
Casp3
Casp7
Casp8ap2
Cbwd1
Cbx1
Cbx3
Cbx5
Cc2d1a
Ccdc117
Ccdc122
Ccdc127
Ccdc138
Ccdc155
Ccdc157
Ccdc158
Ccdc174
Ccdc181
Ccdc25
Ccdc34
Ccdc82
Ccdc92
Ccdc96
Cchcr1
Ccna2
Ccne1
Ccne2
Ccnf
Ccnk
Ccp110
Cdan1
Cdc14b
Cdc25a
Cdc42
Cdc42se2
Cdc6
Cdc7
Cdca4
Cdip1
Cdk11b
Cdk12
Cdk17
Cdk2
Cdk20
Cdkl2
Cdkn2a
Cdkn2c
Cdkn3
Cdr2
Cdv3
Celf6
Cenpf
Cenpk
Cenpm
Cep112
Cep126
Cep250
Cep290
Cep41
Cep55
Cep57
Cep76
Cep83
Cep85
Cers5
Cfap20
Chchd4
Chchd6
Chek1
Cherp
Chn1
Chuk
Cinp
Cipc
Cirbp
Ckap2l
Ckap5
Clcn2
Clcn4
Clic4
Clk4
Clock
Clspn
Cnbp
Cnnm2
Cnot11
Cnot6
Cnot6l
Cnot9
Cntln
Cntrl
Cog3
Coro1c
Cox15
Cox5a
Cpeb2
Cpeb3
Crebrf
Crem
Crip2
Cry1
Cs
Cse1l
Csnk1g3
Cspp1
Cstf2
Ctdspl2
Ctnna1
Ctps
Cul1
Cul4b
Cutc
Cux1
Cwc15
Cyb561d1
Cyld
Cyp2r1
Cyp39a1
Cystm1
Cyth2
D1Pas1
D3Ertd751e
D5Ertd579e
D6Wsu163e
Dazap2
Dazl
Dcaf6
Dcbld2
Dck
Dcps
Dcun1d2
Dcun1d3
Ddb2
Ddx10
Ddx17
Ddx24
Ddx42
Ddx43
Ddx5
Dennd1a
Dennd4a
Depdc5
Dgat1
Dgcr8
Dgkd
Dhps
Dhrs13
Dhx37
Dhx40
Dip2c
Dis3l
Dmc1
Dmrtc2
Dnajb1
Dnajb11
Dnajc21
Dnajc3
Dnm1l
Dnmbp
Dnmt1
Dnpep
Dock3
Donson
Dot1l
Dpf2
Dsel
Dsn1
Dtl
Dtnb
Dtx3
Dusp16
Dzank1
E130308A19Rik
E2f1
E2f7
Eaf2
Echdc1
Eef1akmt2
Eef1b2
Eif1ad
Eif2b3
Eif2s1
Eif2s2
Eif4e2
Eif5
Elavl2
Elavl4
Elp5
Emc2
Emc8
Emd
Eml5
Emsy
Ep400
Epc2
Eps15
Erc1
Ercc6l2
Erlin1
Errfi1
Esco1
Esco2
Esf1
Esyt2
Etf1
Etnk1
Evi5l
Evl
Exd2
Exoc5
Exoc6b
Exosc1
Extl3
Ezh2
Faf2
Fam135a
Fam13b
Fam160a2
Fam168a
Fam204a
Fam206a
Fam208a
Fam20b
Fam228a
Fam83g
Fam90a1b
Fam92a
Fancc
Fancl
Far1
Farp2
Fbxl15
Fbxl5
Fbxo10
Fbxo21
Fbxo42
Fbxo45
Fbxo47
Fbxo5
Fcho2
Fchsd2
Fgd6
Fgf11
Fgfr1op2
Fhl4
Fignl1
Fitm2
Fkbp15
Flot2
Fmnl3
Fmr1
Fnbp1l
Fnip1
Focad
Foxj3
Fubp1
Fus
Fut8
Fxr2
Fzd5
Gab2
Gabbr1
Gabpb1
Gabpb2
Garnl3
Gatad2b
Gdpd4
Gfpt1
Gga3
Gid4
Gins1
Gins3
Gjc1
Glce
Gm10644
Gm15262
Gm364
Gm42742
Gm4969
Gm960
Gmcl1
Gmeb2
Gmnn
Gna12
Gng5
Golga1
Gorab
Gpat2
Gpcpd1
Gpr19
Gpr89
Gpsm2
Greb1l
Grk5
Gtf2a2
Gtf2e2
Gtf2f2
Gtf3c4
H1f0
H1fx
H2-K1
H3f3b
Hacd2
Hat1
Haus2
Haus3
Haus6
Haus8
Hccs
Hdgfl2
Heatr3
Hectd2
Hells
Helq
Herc4
Hexdc
Hfm1
Hic2
Hif1a
Higd1a
Hinfp
Hint1
Hint3
Hipk2
Hira
Hirip3
Hist1h1a
Hmgb1
Hmgb2
Hmgn2
Hmox2
Hnrnpa2b1
Hnrnpab
Hnrnpdl
Hnrnpf
Hnrnph1
Hnrnpll
Hnrnpul1
Homer3
Hormad1
Hormad2
Hprt
Hps5
Hsf2bp
Hsp90aa1
Hspa2
Hspb11
Htra2
Hykk
Ice2
Ifnar1
Ift122
Ift74
Ift81
Igf2
Ikzf5
Inca1
Ing2
Ing5
Ino80e
Ints13
Ints5
Ints6
Ints7
Ints8
Ipo5
Ipo9
Ipp
Ippk
Iqcb1
Iqcg
Iqgap2
Iqsec1
Iscu
Itsn1
Ivns1abp
Iws1
Jade3
Katnbl1
Kbtbd12
Kbtbd3
Kbtbd7
Kcnj11
Kctd13
Kctd3
Kctd6
Kctd9
Kdm2a
Kdm2b
Kdm3a
Kdm4b
Kdm5a
Khsrp
Kif16b
Kif1b
Kif23
Kif24
Kif26a
Kif27
Kif5b
Kiz
Klc2
Klhl11
Klhl7
Kmt2c
Kmt5b
Kmt5c
Knl1
Kntc1
Kpna3
Kras
Lacc1
Larp1b
Larp4
Larp7
Lig1
Limk2
Lin9
Lipe
Lmbrd2
Lmna
Lmtk2
Lnpk
Lnx2
Lpgat1
Lrch4
Lrif1
Lrig1
Lrig2
Lrr1
Lrrc1
Lrrc27
Lrrc40
Lrrc42
Lrrc46
Lrrc57
Lsm14a
Luc7l
Luc7l2
Luzp1
Ly6k
Lypd4
Lyst
M1ap
Macrod2
Madd
Mageb3
Magi3
Majin
Malt1
Man1a2
Manf
Map3k3
Map4
Mapk8ip3
March5
March6
March8
Mast2
Mat2a
Matr3
Mau2
Max
Mbd4
Mcm4
Mcm5
Mcm6
Mcmbp
Mcmdc2
Mcph1
Mdc1
Mecp2
Mecr
Med21
Med26
Med7
Mef2a
Mei1
Mei4
Meiob
Meioc
Mfap3
Mfn2
Mfsd10
Mga
Mgat5b
Mink1
Mis12
Mis18bp1
Mki67
Mlf1
Mlh1
Mmgt1
Mms22l
Moap1
Mob4
Morc2a
Mphosph8
Mplkip
Mpp5
Mpv17l
Mre11a
Mrgbp
Mrm1
Mrpl17
Mrpl18
Mrpl35
Mrpl48
Mrps25
Msh2
Msh5
Mtbp
Mtch2
Mtmr6
Mtpn
Mtx1
Mum1l1
Mybl1
Mycbp
Myo19
Myo1d
Myo5a
Myo9a
Myo9b
Myrf
Naa40
Nabp1
Nae1
Naf1
Nampt
Nasp
Nbn
Ncapd2
Ncapd3
Ncapg2
Nckap1
Ncl
Ncoa3
Ncoa5
Ndor1
Ndufs1
Nefh
Nek1
Nelfe
Neto2
Nf2
Nfat5
Nfx1
Nfxl1
Nfyc
Ngly1
Nipbl
Nkiras2
Nktr
Nmt2
Noct
Nosip
Npat
Nphp3
Npm1
Nr1d2
Nr2c2
Nrbp1
Nrd1
Nrf1
Nsd2
Nsd3
Nsmce2
Nsmce4a
Ntf5
Nucks1
Numa1
Numb
Nup133
Nup153
Nup188
Nup210
Nup214
Nup50
Nup62
Nupl1
Nusap1
Nxf2
Oaz2
Ocel1
Odf2l
Oip5
Orc4
Orc6
Ormdl2
Otud1
Otud7b
Pacs1
Pacs2
Paf1
Paics
Paip2b
Pak1
Pank3
Papola
Papolb
Papolg
Park2
Parp12
Pask
Patl1
Patl2
Paxbp1
Pbk
Pbx3
Pcbp2
Pcna
Pcsk7
Pcx
Pcyt1a
Pde3b
Pde4dip
Pde8a
Pdik1l
Pdlim5
Pdp1
Pdxdc1
Pdzd8
Peak1
Pepd
Per3
Pes1
Pgd
Pgm2l1
Phf8
Phlpp1
Phtf1
Phyhipl
Pi4k2a
Pi4k2b
Pi4ka
Pias1
Pias2
Pign
Pigp
Pigu
Pik3c2a
Pik3r3
Pikfyve
Pim1
Pink1
Pip5k1a
Pitpnm2
Pkd1
Pkn2
Plaa
Plekha1
Plk4
Pmf1
Pms2
Pola2
Pold3
Pole
Pole3
Pole4
Polh
Poln
Polr2a
Polr3f
Ppa1
Pparg
Ppat
Ppfibp1
Pphln1
Ppia
Ppm1g
Ppp1r12b
Ppp1r13b
Ppp1r3e
Ppp1r8
Ppp2r3a
Ppp2r5a
Ppp2r5e
Ppp3cb
Ppp3cc
Ppp4r3a
Ppp4r4
Ppwd1
Pradc1
Pramel1
Prdm4
Prdm9
Prelid3b
Prepl
Primpol
Prkd3
Prpf19
Prpf3
Prpf40a
Prpf40b
Prr11
Psmc3
Psmd1
Psmg2
Ptbp3
Ptges3
Ptk2
Ptma
Ptpdc1
Ptpn12
Ptpn13
Ptpn2
Ptpn9
Ptpra
Pura
Pwwp2a
Pxmp2
Qk
Qrich1
R3hdm1
Rab14
Rab22a
Rab35
Rab39
Rab43
Rab5a
Rab5b
Rab6a
Rab8a
Rabep1
Rabgap1l
Rad51
Rad51ap1
Rad51ap2
Rad51c
Radil
Rae1
Rai1
Ralgapa2
Ralgapb
Ralgps2
Raly
Ranbp1
Rapgef6
Raph1
Rasal2
Rassf7
Rbbp7
Rbbp8
Rbfox2
Rbks
Rbl1
Rbm12
Rbm15
Rbm27
Rbm39
Rbm4b
Rbm6
Rbpj
Rbpms2
Rbsn
Rdh10
Reck
Rel
Relt
Rexo5
Rfwd3
Rfx7
Rgs12
Rhox11
Ribc2
Rimklb
Ripk1
Ripk2
Rmi2
Rnf103
Rnf11
Rnf111
Rnf114
Rnf121
Rnf138
Rnf141
Rnf149
Rnf157
Rnf17
Rnf19a
Rnf19b
Rnf20
Rnf214
Rnf216
Rnf24
Rnf4
Rnf44
Rnls
Rock2
Rpain
Rpgrip1l
Rprd1b
Rprd2
Rps6ka5
Rps6kb1
Rptor
Rragc
Rrm1
Rrm2
Rrm2b
Rrnad1
Rrp1b
Rspry1
Rsrc2
Rtn3
Rubcn
Rundc3b
S100pbp
Sacs
Safb
Safb2
Samd4b
Sap25
Sarnp
Sbf1
Sbno1
Scai
Scap
Sclt1
Scmh1
Scoc
Sdk1
Sec22b
Sec23b
Sec61a2
Sec62
Sec63
Selenok
Selenoo
Senp1
Senp8
Serinc3
Sertad2
Set
Setd1a
Setd3
Setdb1
Setdb2
Sf3a1
Sf3b1
Sfmbt1
Sfr1
Sgf29
Sgpl1
Sgsm3
Sh3bgrl2
Shprh
Sik2
Simc1
Sirt1
Sirt7
Siva1
Ska2
Slbp
Slc16a1
Slc20a1
Slc22a21
Slc22a5
Slc25a25
Slc25a31
Slc25a32
Slc25a33
Slc25a42
Slc29a1
Slc30a4
Slc31a1
Slc35b2
Slc35f5
Slc5a6
Slc7a6
Slf1
Slf2
Slk
Slmap
Smap2
Smarca4
Smarca5
Smarcad1
Smc1b
Smc3
Smc6
Smg1
Smg9
Smndc1
Smpd4
Smurf2
Smyd3
Snap23
Snapin
Snrnp70
Snrpd1
Sntb2
Snu13
Snx12
Snx14
Socs4
Sod2
Sowahc
Sp1
Spata1
Spata22
Spata5
Spc24
Spdya
Specc1
Specc1l
Spred1
Spryd3
Spryd7
Sptan1
Srbd1
Srcap
Srgap2
Srrm2
Srsf1
Srsf10
Srsf2
Srsf3
Srsf4
Srsf7
Ssb
St7
Stag3
Stard7
Stim2
Stip1
Stk17b
Stk25
Stk31
Stk33
Stk38
Stk38l
Stra8
Stradb
Strbp
Strip2
Strn
Stt3a
Stt3b
Stx12
Stx18
Stxbp5l
Suco
Sugp1
Sumo1
Sumo2
Susd6
Suz12
Swap70
Swsap1
Swt1
Syce1
Syce2
Sycp2
Sycp3
Syf2
Syngr4
Sypl
Syt14
Syt7
Tacc3
Tada2b
Taf11
Taf15
Taf1a
Taf3
Taf4b
Taf6l
Taf7l
Tanc2
Taok2
Tarbp2
Tarsl2
Tatdn2
Tax1bp3
Tbc1d1
Tbc1d10a
Tbc1d14
Tbc1d20
Tbl2
Tc2n
Tcea1
Tcf19
Tdp2
Tdrd7
Tdrkh
Tecpr2
Telo2
Terb1
Terb2
Terf1
Tesk2
Tesmin
Tex11
Tex12
Tex14
Tex30
Tfdp2
Tgfbr1
Thap12
Them4
Thoc3
Thop1
Ticrr
Tigd3
Timeless
Timm29
Tiparp
Tipin
Tk1
Tlcd1
Tm9sf2
Tmco3
Tmco6
Tmed2
Tmed5
Tmem129
Tmem185a
Tmem209
Tmem237
Tmem246
Tmem263
Tmem30a
Tmem5
Tmem55b
Tmem59
Tmem62
Tmem65
Tmf1
Tmpo
Tmx4
Tnfaip3
Tnip2
Toe1
Tollip
Top2a
Top2b
Topaz1
Tpgs2
Tpp2
Tpst1
Tpx2
Traf5
Trak2
Trank1
Trappc3
Trappc8
Trim23
Trim36
Trim37
Trim52
Trim59
Trmt2a
Tro
Trp53bp2
Trpc1
Trpm7
Tsc1
Tsc22d2
Tsga10
Tspyl2
Tstd2
Ttbk2
Ttc14
Ttc3
Ttc7
Tti1
Tuba3a
Twistnb
Txlng
Txndc11
Txndc16
Txnl1
Txnrd3
Uba2
Uba6
Ubac1
Ubc
Ube2d2a
Ube2e3
Ube2g1
Ube2q1
Ube2s
Ube2t
Ubl3
Ubn1
Ubtd2
Ubxn2a
Ubxn7
Ucp2
Ugp2
Ugt8a
Unc13b
Ung
Usp1
Usp3
Usp31
Usp32
Usp37
Usp40
Usp53
Usp9x
Utp14b
Utp18
Utp3
Uvssa
Vamp3
Vamp4
Vars
Vcl
Vcpip1
Vdac3
Vezt
Vhl
Vprbp
Vps26a
Vps29
Vps35
Vps4a
Vps54
Vti1a
Vti1b
Washc4
Wbp2nl
Wdhd1
Wdr12
Wdr47
Wdr90
Wdyhv1
Wee1
Wipf2
Wnk1
Wrap53
Wwp1
Xndc1
Xpr1
Yif1b
Yipf2
Yipf4
Ykt6
Ypel5
Ythdc2
Ythdf2
Ythdf3
Ywhaq
Zbtb11
Zbtb21
Zbtb37
Zbtb41
Zbtb44
Zbtb45
Zbtb5
Zcchc11
Zcrb1
Zcwpw1
Zdhhc6
Zfand5
Zfp1
Zfp142
Zfp143
Zfp180
Zfp235
Zfp24
Zfp280d
Zfp326
Zfp367
Zfp39
Zfp397
Zfp398
Zfp451
Zfp473
Zfp518a
Zfp568
Zfp592
Zfp617
Zfp622
Zfp638
Zfp653
Zfp654
Zfp672
Zfp687
Zfp715
Zfp786
Zfp788
Zfp800
Zfp850
Zfp868
Zfpm1
Zfyve16
Zfyve19
Zgpat
Zgrf1
Zhx3
Zmpste24
Zmym4
Zmym6
Zmynd11
Zmynd19
Znrf3
Zscan29
Zswim5
Zw10
Zyg11a

## Sheet: "Off-to-on" STRA8-activated
Gene name	Motif count in promoter (exact match CNCCTCAG)	TPM values in preleptotenes			DESeq results for high STRA8 / KO comparison
		Stra8 KO	Stra8 het, low STRA8	Stra8 het, high STRA8	log2 (fold change)	q-value
Ccdc96	2	0.362516	0.953143	3.50106	3.35862	4.35579e-11
Celf6	2	0.186346	0.283962	0.972736	2.48525	0.0125851
Fam228a	4	0.321987	0.241697	2.0357	2.80312	0.00155703
Gm10644	1	0.728137	0.796654	3.47326	2.33967	7.9586e-08
Hykk	3	0.725044	1.1108	5.55776	3.03782	6.80794e-14
Kbtbd12	1	0.254821	0.608263	0.919883	1.93922	0.0026575
Kcnj11	4	0.770104	1.34597	3.30829	2.1938	6.02905e-07
Mageb3	0	0.352997	0.329205	1.4749	2.14776	0.0204623
Mcmdc2	3	0.55713	0.839711	3.56333	2.78208	1.08155e-05
Pparg	8	0.0806548	3.31315	37.7437	8.98655	6.75715e-15
Rab39	1	0.736686	1.21651	2.08321	1.58755	0.0206602
Rad51ap2	3	0.0563382	0.989819	9.87573	7.55606	2.63027e-21
Rhox11	1	0	0.277592	4.55304	7.83359	4.24422e-06
Tmem62	1	0.844159	1.25906	2.7709	1.80061	0.00110935
Traf5	3	0.384174	1.0258	6.00441	4.04782	7.50418e-12

## Sheet: testis_0.5
1700013H16Rik
1700017B05Rik
1700028K03Rik
1700037C18Rik
2210408I21Rik
2810408A11Rik
4921507P07Rik
4930427A07Rik
4930432K21Rik
4930524B15Rik
4933416C03Rik
6820408C15Rik
Acot7
Adad1
Aldh1a2
Alms1
Angel1
Arl4a
Arl6ip6
Asb1
Asf1b
Atf7ip2
Atr
Bbs7
Bbx
BC051142
Boll
Brdt
Bub1
C2cd6
C330027C09Rik
Camsap1
Ccdc138
Ccdc155
Ccdc158
Ccdc181
Ccdc92
Ccdc96
Cchcr1
Ccnk
Ccp110
Cdc14b
Cdk20
Cdkl2
Cdkn2a
Cdkn3
Cdv3
Cenpf
Cep112
Cep126
Cep290
Cep41
Cep55
Cep83
Chchd6
Ckap2l
Cpeb2
Crem
D1Pas1
Dazl
Dcun1d3
Ddx43
Dis3l
Dmc1
Dmrtc2
Dnajb1
Donson
Dot1l
Dsn1
Dtl
Evi5l
Fam228a
Fam90a1b
Fbxo47
Fhl4
Fignl1
Gdpd4
Gm10644
Gm15262
Gm364
Gm4969
Gpat2
Gpr19
Gtf2e2
H1fx
Hfm1
Hmox2
Hormad1
Hormad2
Hsf2bp
Hspa2
Ift122
Ift74
Ift81
Ints6
Ipo5
Iqcg
Kif27
Kiz
Kntc1
Larp1b
Larp7
Lnpk
Lrrc27
Lrrc46
Lrrc57
Luzp1
Ly6k
Lypd4
M1ap
Mageb3
Majin
Mdc1
Med26
Mei1
Meiob
Meioc
Mlf1
Moap1
Mtbp
Mum1l1
Mybl1
Nabp1
Nasp
Ngly1
Nup188
Nusap1
Nxf2
Pacs1
Papolb
Pask
Patl2
Pbk
Pde8a
Pdzd8
Phyhipl
Pias2
Plk4
Pole
Poln
Ppm1g
Ppp3cc
Pramel1
Prr11
Ptpdc1
Rad51ap2
Rad51c
Radil
Ralgps2
Rbm4b
Rexo5
Rhox11
Ribc2
Rimklb
Rnf138
Rnf17
Rnf19a
Rnf19b
Rnls
Samd4b
Sclt1
Sfmbt1
Sgf29
Slc22a21
Slc25a31
Smc1b
Smg9
Spata1
Spata22
Spata5
Spdya
Stag3
Stk31
Stk33
Stra8
Syce1
Syce2
Sycp2
Sycp3
Syngr4
Tacc3
Taf7l
Tbl2
Tdrd7
Terb1
Terb2
Tesmin
Tex11
Tex12
Tex14
Tex30
Thop1
Tmf1
Topaz1
Tpgs2
Tpx2
Trim36
Trim37
Trim52
Tsga10
Ttbk2
Tuba3a
Txnrd3
Ube2s
Ube2t
Ubtd2
Usp1
Usp37
Vhl
Wbp2nl
Zbtb44
Zfp39
Zfp451
Zfp654

## Sheet: testis_0.9
1700013H16Rik
1700028K03Rik
2810408A11Rik
4921507P07Rik
4930524B15Rik
4933416C03Rik
Adad1
Atf7ip2
BC051142
Boll
C2cd6
Ccdc155
Ccdc158
Ccdc96
Cdkn3
Cep112
D1Pas1
Dazl
Dmrtc2
Fhl4
Gdpd4
Gm15262
Gm364
Gm4969
Gpat2
Hormad1
Hormad2
Hspa2
Kif27
Lrrc27
Lrrc46
Ly6k
Lypd4
M1ap
Mageb3
Meioc
Nxf2
Papolb
Pramel1
Rhox11
Ribc2
Rnf17
Slc25a31
Smc1b
Spdya
Stag3
Stk31
Stk33
Syce1
Sycp2
Sycp3
Syngr4
Taf7l
Terb2
Tesmin
Topaz1
Trim36
Tuba3a
Wbp2nl

[truncated: 1 more sheets: CGI]
