# Supplementary material for: Amplification of a broad transcriptional program by a common factor triggers the meiotic cell cycle in mice
Source: eLife. 2019 Feb 27;8:e43738. doi: 10.7554/eLife.43738 (PMC6392498; doi:10.7554/eLife.43738)
Supplement: Supplementary file 2. [file elife-43738-supp2.xlsx]

## Sheet: INFO
Supplementary File 2: Data for all genes
Tab "ALL GENES" includes data for all 22419 protein coding genes in GENCODE basic M15 (Ensembl release 90):
Description of columns:
	Gene name
	Ensembl ID (from Ensembl 90)
	Gene synonyms or aliases (from MGI)
	Expression level in sorted preleptotene cells (TPM)
		Average of biological replicates [from kallisto]
	RNA-seq results: Log2FoldChange and adjusted p-value (q-value) [from DESeq]
		Results from high-STRA8 vs. KO comparison
		Results from high-STRA8 vs. low-STRA8 comparison
		Note that DESeq analyses were performed using counts and not TPM values, so the log2FoldChange may not match what you get by dividing TPM values
	Expression status in preleptotene cells
		"Expressed" if expressed at TPM > 1 in at least one of the seven preleptotene samples
	Gene expression change at meiotic initiation
		"Upregulated" if at significantly higher levels in high-STRA8 preleptotenes than in KO preleptotenes (FDR < 0.05)
		"Downregulated" if at significantly lower levels in high-STRA8 preleptotenes than in KO preleptotenes (FDR < 0.05)
	STRA8 ChIP-seq
		Number of replicates (of 3) in which the gene's promoter was identified as being STRA8-bound
	STRA8-bound genes
		"STRA8-bound" if in the list of 2845 genes bound by STRA8 in at least 2 of 3 ChIP-seq samples
	STRA8-activated genes
		"STRA8-activated" if in the list of 1351 expressed STRA8-bound genes that are significantly upregulated at meiotic initiation
	Motif count
		Number of CNCCTCAG motifs (exact match) in the gene promoter (2kb surrounding TSS)
	Promoter CpG status
		"CGI" if CpG island in the gene promoter (2kb surrounding TSS)
	Testis fraction
		Fraction of total expression across the body that comes from testis
		Testis bias calculated using mouse RNA-seq data from Merkin et al. Science (2012)

## Sheet: ALL_GENES
Gene name	Ensembl ID (Ensembl 90)	Gene synonyms or aliases (from MGI)	Average TPM values in preleptotenes			DESeq results comparing high-STRA8 and KO preleptotenes		DESeq results comparing high-STRA8 and low-STRA8 preleptotenes		Expression in preleptotene cells	Diff. exp at meiotic initiation	STRA8 ChIP-seq: # of replicates bound by STRA8	STRA8-bound genes (2845)	STRA8-activated genes (1351)	Motif count in promoter (exact match CNCCTCAG)	Promoter CpG island status	Fraction of total exp. in testis
			Stra8 KO	Stra8 het, low STRA8	Stra8 het, high STRA8	log2 (fold change): high STRA8 / KO	q-value for high STRA8 / KO comparison	log2 (fold change): high STRA8 / low STRA8	q-value for high STRA8 / low STRA8
0610009B22Rik	ENSMUSG00000007777		45.0021	65.0891	43.0735	0.026399	0.939447	-0.730664	0.00470139	expressed		2	STRA8-bound		0	CGI	0.159698
0610009O20Rik	ENSMUSG00000024442	Dele1	40.3311	27.8875	42.7748	0.172895	0.425598	0.47552	0.0207079	expressed		0	not STRA8-bound		0	CGI	0.160841
0610010F05Rik	ENSMUSG00000042208		20.7923	18.2636	35.101	0.846537	7.6293e-06	0.808653	0.0001508	expressed	upregulated	2	STRA8-bound	STRA8-activated	1	CGI	0.447627
0610010K14Rik	ENSMUSG00000020831		151.093	174.212	110.127	-0.371669	0.139048	-0.80277	0.00128919	expressed		0	not STRA8-bound		0	CGI	0.0786065
0610012G03Rik	ENSMUSG00000107002		14.24	13.6999	9.65408	-0.471117	0.133092	-0.629724	0.0566129	expressed		1	not STRA8-bound		0	CGI	0.0857947
0610030E20Rik	ENSMUSG00000058706,ENSMUSG00000108680		9.15896	5.25522	7.93918	-0.11513	0.729621	0.451237	0.143963	expressed		0	not STRA8-bound		0	CGI	0.147382
0610037L13Rik	ENSMUSG00000028608		33.4617	33.4809	63.1677	1.00516	1.22658e-05	0.789726	0.00272857	expressed	upregulated	1	not STRA8-bound		2	CGI	0.193814
0610040J01Rik	ENSMUSG00000060512		0.0359318	0	0.0366614	0.118767	NA	2.39743	NA	not expressed		0	not STRA8-bound		0	CGI	0.00970271
1110002E22Rik	ENSMUSG00000090066		0.00482548	0	0	-1.70828	NA	-0.0245616	NA	not expressed		0	not STRA8-bound		0	noCGI	9.88648e-05
1110004E09Rik	ENSMUSG00000022972	Cfap298	102.594	91.6917	95.8089	-0.0114974	0.961366	-0.0717149	0.77574	expressed		1	not STRA8-bound		0	CGI	0.563432
1110004F10Rik	ENSMUSG00000030663	sid2057	144.647	162.467	190.132	0.48382	0.000709634	0.0954426	0.648737	expressed	upregulated	0	not STRA8-bound		2	CGI	0.158793
1110008F13Rik	ENSMUSG00000027637	Rab5if	102.763	115.308	84.7451	-0.190931	0.338433	-0.57663	0.00201151	expressed		2	STRA8-bound		1	CGI	0.0682186
1110008L16Rik	ENSMUSG00000021023		19.2253	17.0409	12.2877	-0.55858	0.0243449	-0.614284	0.0239028	expressed	downregulated	0	not STRA8-bound		0	CGI	0.10507
1110008P14Rik	ENSMUSG00000039195	C79326	79.6697	79.5402	32.9215	-1.19067	7.70219e-06	-1.40512	1.60002e-06	expressed	downregulated	0	not STRA8-bound		1	CGI	0.0567735
1110012L19Rik	ENSMUSG00000045237		29.0272	30.3786	12.2819	-1.15465	6.26617e-05	-1.44878	3.92482e-06	expressed	downregulated	0	not STRA8-bound		0	noCGI	0.0180223
1110017D15Rik	ENSMUSG00000028441	Cbe1|Smrp1	0.0616903	0.0856249	0.172797	1.58321	NA	0.933645	NA	not expressed		0	not STRA8-bound		1	noCGI	0.904138
1110025L11Rik	ENSMUSG00000068073		0	0	0	NA	NA	NA	NA	not expressed		0	not STRA8-bound		0	noCGI	1
1110032A03Rik	ENSMUSG00000037971		133.445	122.597	117.864	-0.0912327	0.724638	-0.198285	0.453391	expressed		1	not STRA8-bound		1	CGI	0.689286
1110032F04Rik	ENSMUSG00000046999		0.244403	0.186451	0.261026	0.13731	NA	0.32749	0.882739	not expressed		0	not STRA8-bound		0	CGI	0.00137928
1110034G24Rik	ENSMUSG00000044991	Shld1	6.20065	7.41197	4.67594	-0.321725	0.564243	-0.811641	0.125492	expressed		0	not STRA8-bound		1	CGI	0.0320673
1110038F14Rik	ENSMUSG00000063236		58.1995	59.296	51.6032	-0.0861637	0.729497	-0.339089	0.136143	expressed		0	not STRA8-bound		1	CGI	0.0638886
1110051M20Rik	ENSMUSG00000040591		29.5133	33.2569	23.343	-0.252961	0.318148	-0.646386	0.00761311	expressed		0	not STRA8-bound		0	noCGI	0.303096
1110057P08Rik	ENSMUSG00000068067		0	0	0	NA	NA	NA	NA	not expressed		0	not STRA8-bound		0	noCGI	NA
1110059E24Rik	ENSMUSG00000035171		46.2031	48.3483	42.7291	-0.0231825	0.938502	-0.314779	0.208151	expressed		1	not STRA8-bound		0	CGI	0.0897914
1110059G10Rik	ENSMUSG00000032551		47.3293	48.3494	74.2498	0.746364	0.00849326	0.491107	0.144151	expressed	upregulated	1	not STRA8-bound		0	CGI	0.0467165
1110065P20Rik	ENSMUSG00000078570		80.8333	86.595	57.1634	-0.412751	0.0488285	-0.724884	0.000777911	expressed	downregulated	0	not STRA8-bound		0	CGI	0.385939
1190002N15Rik	ENSMUSG00000045414	GoPro49	15.0159	14.8492	21.4994	0.612357	0.0371468	0.405557	0.244477	expressed	upregulated	1	not STRA8-bound		0	CGI	0.0171685
1190005I06Rik	ENSMUSG00000043687		2.23483	0.928003	1.36532	-0.64232	0.620059	0.463212	0.776522	expressed		0	not STRA8-bound		1	CGI	0.422746
1190007I07Rik	ENSMUSG00000063320		23.1172	23.4404	21.812	0.0120957	0.981963	-0.232781	0.658336	expressed		1	not STRA8-bound		1	CGI	0.0633318
1300017J02Rik	ENSMUSG00000033688	mICA	2.91988	2.95487	2.2143	-0.314396	0.558981	-0.561888	0.299975	expressed		0	not STRA8-bound		1	noCGI	0.0696927
1500009C09Rik	ENSMUSG00000068099		0.014191	0.0211158	0	-0.787556	NA	-1.42569	NA	not expressed		0	not STRA8-bound		1	noCGI	0.0475174
1500009L16Rik	ENSMUSG00000087651		7.52861	9.19831	8.44291	0.251096	0.762643	-0.207989	0.838448	expressed		0	not STRA8-bound		0	CGI	0.258265
1500011B03Rik	ENSMUSG00000072694		92.2836	91.8022	41.2879	-1.07192	1.4689e-10	-1.29246	2.37851e-12	expressed	downregulated	0	not STRA8-bound		1	CGI	0.156891
1500011K16Rik	ENSMUSG00000051319	Mtln	17.961	19.0112	15.543	-0.123828	0.809705	-0.429485	0.384181	expressed		1	not STRA8-bound		0	CGI	0.0155941
1500015O10Rik	ENSMUSG00000026051	augurin|Ecrg4	0.302454	0.196437	0.106626	-1.41679	NA	-1.03842	NA	not expressed		0	not STRA8-bound		1	noCGI	0.0465681
1520401A03Rik	ENSMUSG00000043747		0.0405639	0.0120813	0.117805	1.63106	NA	3.12628	NA	not expressed		0	not STRA8-bound		1	noCGI	0.827456
1600002H07Rik	ENSMUSG00000024118	Tedc2	33.2514	25.2566	14.8617	-1.07346	2.51598e-07	-0.911114	0.000119602	expressed	downregulated	0	not STRA8-bound		0	CGI	0.041066
1600002K03Rik	ENSMUSG00000035595		8.05268	6.0402	8.82215	0.21747	0.750512	0.426129	0.560932	expressed		0	not STRA8-bound		1	CGI	0.122878
1600012H06Rik	ENSMUSG00000050088		35.0963	29.9166	20.2193	-0.705023	0.00205538	-0.707139	0.00558586	expressed	downregulated	0	not STRA8-bound		1	CGI	0.0869376
1600014C10Rik	ENSMUSG00000054676		5.12753	6.80431	6.02599	0.323762	0.496687	-0.298128	0.584123	expressed		0	not STRA8-bound		0	CGI	0.00726183
1600014C23Rik	ENSMUSG00000094690		0.51334	0	0.233341	-1.06106	NA	2.41529	NA	expressed		0	not STRA8-bound		0	CGI	0.631017
1600015I10Rik	ENSMUSG00000029813		0	0	0	NA	NA	NA	NA	not expressed		0	not STRA8-bound		1	noCGI	0
1700001C02Rik	ENSMUSG00000029182		0	0	0	NA	NA	NA	NA	not expressed		0	not STRA8-bound		0	noCGI	0.928398
1700001C19Rik	ENSMUSG00000047150		1.00893	0.396541	0.205789	-2.20966	NA	-1.04106	0.567866	expressed		0	not STRA8-bound		2	CGI	0.973855
1700001F09Rik	ENSMUSG00000095384		0	0	0	NA	NA	NA	NA	not expressed		0	not STRA8-bound		2	noCGI	1
1700001J03Rik	ENSMUSG00000095040		0.0469849	0.065245	0	-0.791757	NA	-1.51332	NA	not expressed		0	not STRA8-bound		1	noCGI	0.988338
1700001K19Rik	ENSMUSG00000056508		0.133987	0.0787278	0.128587	0.0246886	NA	0.579221	NA	not expressed		0	not STRA8-bound		1	noCGI	0.977263
1700001L19Rik	ENSMUSG00000021534		0.190839	0.0208538	0.0623978	-1.67669	NA	0.975115	NA	not expressed		0	not STRA8-bound		0	noCGI	0.834698
1700001O22Rik	ENSMUSG00000044320		0.47448	0.511294	0.607206	0.449468	0.721287	0.118245	0.946706	not expressed		0	not STRA8-bound		0	CGI	0.93619
1700001P01Rik	ENSMUSG00000018543		0.176675	0.0848587	0	-2.26879	NA	-1.41984	NA	not expressed		0	not STRA8-bound		0	noCGI	0.970677
1700003E16Rik	ENSMUSG00000030030		1.56443	1.74777	2.73642	0.895794	0.0671916	0.515394	0.387406	expressed		0	not STRA8-bound		0	CGI	0.942617
1700003F12Rik	ENSMUSG00000038523		1.99111	1.81742	4.4317	1.24803	0.165624	1.15389	0.257088	expressed		2	STRA8-bound		0	CGI	0.979331
1700003H04Rik	ENSMUSG00000039174		0	0	0	NA	NA	NA	NA	not expressed		0	not STRA8-bound		0	noCGI	0.999672
1700006A11Rik	ENSMUSG00000027973		0	0	0	NA	NA	NA	NA	not expressed		0	not STRA8-bound		0	noCGI	1
1700006E09Rik	ENSMUSG00000010841	Cfap97d1	0.125799	0.0949242	0	-1.65345	NA	-1.47101	NA	not expressed		0	not STRA8-bound		1	CGI	0.988445
1700007G11Rik	ENSMUSG00000057816	Cfap299	5.006	5.24184	3.98176	-0.244895	0.74662	-0.538948	0.486027	expressed		0	not STRA8-bound		0	CGI	0.945348
1700007K09Rik	ENSMUSG00000030858	Fam24b	0.265959	0	0.31048	0.232763	NA	2.22031	NA	not expressed		0	not STRA8-bound		1	noCGI	0.992407
1700007K13Rik	ENSMUSG00000026831		0.423074	0.455311	0.395138	-0.011382	NA	-0.298694	NA	not expressed		0	not STRA8-bound		1	noCGI	0.728282
1700008O03Rik	ENSMUSG00000008028		0.430316	0.832113	0.561421	0.481842	NA	-0.707487	0.72246	expressed		0	not STRA8-bound		0	noCGI	0.888024
1700008P02Rik	ENSMUSG00000069118		0	0	0	NA	NA	NA	NA	not expressed		0	not STRA8-bound		1	noCGI	1
1700009N14Rik	ENSMUSG00000028287		0	0	0	NA	NA	NA	NA	not expressed		0	not STRA8-bound		0	noCGI	0.999831
1700010B08Rik	ENSMUSG00000057047		0.156689	0.0447756	0.204248	0.475022	NA	2.04033	NA	not expressed		0	not STRA8-bound		2	noCGI	0.998153
1700010I14Rik	ENSMUSG00000023873		2.08002	1.60852	1.26943	-0.628232	0.390389	-0.492525	0.568491	expressed		0	not STRA8-bound		4	noCGI	0.986119
1700011H14Rik	ENSMUSG00000021850	ccdc198	0	0	0.0452671	1.63143	NA	1.42621	NA	not expressed		0	not STRA8-bound		0	noCGI	0.542754
1700011I03Rik	ENSMUSG00000058925	Ccdc192	0	0	0	NA	NA	NA	NA	not expressed		0	not STRA8-bound		0	noCGI	0.984197
1700011L22Rik	ENSMUSG00000031682		0	0	0	NA	NA	NA	NA	not expressed		0	not STRA8-bound		0	noCGI	0.996625
1700011M02Rik	ENSMUSG00000079476		49.4565	66.1412	96.689	1.05379	0.0443587	0.453685	0.500705	expressed	upregulated	0	not STRA8-bound		2	noCGI	0.973077
1700012A03Rik	ENSMUSG00000029766		0	0	0	NA	NA	NA	NA	not expressed		0	not STRA8-bound		1	noCGI	0.999804
1700012B07Rik	ENSMUSG00000020617		1.77935	2.35565	0.764156	-1.14944	0.249682	-1.79146	0.075754	expressed		0	not STRA8-bound		0	noCGI	0.999249
1700012B09Rik	ENSMUSG00000031927		0.054543	0	0.0850433	0.656776	NA	1.41382	NA	not expressed		0	not STRA8-bound		0	noCGI	0.957436
1700012P22Rik	ENSMUSG00000028589		0	0	0	NA	NA	NA	NA	not expressed		0	not STRA8-bound		0	noCGI	0.998835
1700013D24Rik	ENSMUSG00000079346		0	0	0	NA	NA	NA	NA	not expressed		0	not STRA8-bound		1	noCGI	1
1700013F07Rik	ENSMUSG00000027886		1.14561	1.03704	1.02086	-0.0712433	NA	-0.16679	0.946911	expressed		1	not STRA8-bound		0	noCGI	0.96725
1700013G24Rik	ENSMUSG00000041399		0	0	0	NA	NA	NA	NA	not expressed		0	not STRA8-bound		2	noCGI	0.999901
1700013H16Rik	ENSMUSG00000054727	Slx2|Xlr6	598.003	603.685	771.371	0.457616	0.00157113	0.222829	0.212198	expressed	upregulated	2	STRA8-bound	STRA8-activated	1	noCGI	0.99812
1700014D04Rik	ENSMUSG00000051054		2.39816	1.30364	2.16623	-0.0631258	0.941148	0.582761	0.462799	expressed		0	not STRA8-bound		1	noCGI	0.98781
1700015F17Rik	ENSMUSG00000079666	LOC381716	1.53478	1.55863	1.59136	0.13885	NA	-0.0873038	0.968701	expressed		0	not STRA8-bound		0	noCGI	0.996188
1700015G11Rik	ENSMUSG00000094445		0	0	0	NA	NA	NA	NA	not expressed		0	not STRA8-bound		0	noCGI	0.999855
1700016C15Rik	ENSMUSG00000015962		0	0	0	NA	NA	NA	NA	not expressed		0	not STRA8-bound		0	noCGI	0.771275
1700016D06Rik	ENSMUSG00000031509	GC14	0.175631	0	0.162412	-0.101781	NA	2.86804	NA	not expressed		0	not STRA8-bound		0	noCGI	0.967836
1700016G14Rik	ENSMUSG00000085861	Armh2	0.0798008	0	0	-1.70821	NA	-0.0245616	NA	not expressed		0	not STRA8-bound		0	noCGI	0.994172
1700016H13Rik	ENSMUSG00000029320		0.118407	0.122534	0.0697127	-0.659875	NA	-0.932264	NA	not expressed		0	not STRA8-bound		0	CGI	0.997931
1700016K19Rik	ENSMUSG00000053783		1.93007	1.26751	2.34637	0.360657	0.74177	0.759374	0.51224	expressed		0	not STRA8-bound		3	CGI	0.923352
1700017B05Rik	ENSMUSG00000032300	D9Ertd278e	17.0581	16.3074	22.2675	0.472365	0.0255113	0.323248	0.194678	expressed	upregulated	2	STRA8-bound	STRA8-activated	1	CGI	0.579683
1700017D01Rik	ENSMUSG00000024729		0	0	0	NA	NA	NA	NA	not expressed		0	not STRA8-bound		1	noCGI	0.990578
1700017N19Rik	ENSMUSG00000056912		0	0	0	NA	NA	NA	NA	not expressed		0	not STRA8-bound		0	noCGI	0.999316
1700018B08Rik	ENSMUSG00000031809		1.00424	1.06739	1.0419	0.137641	0.914717	-0.178187	0.908539	expressed		0	not STRA8-bound		0	noCGI	0.999644
1700018F24Rik	ENSMUSG00000029620		0	0	0	NA	NA	NA	NA	not expressed		0	not STRA8-bound		1	noCGI	0.997009
1700018G05Rik	ENSMUSG00000109745		32.3737	61.0038	67.1447	1.14285	0.042394	0.0455688	0.963118	expressed	upregulated	0	not STRA8-bound		1	noCGI	NA
1700019A02Rik	ENSMUSG00000060715		2.59902	2.21766	1.39234	-0.81483	0.555562	-0.800975	0.61219	expressed		0	not STRA8-bound		0	noCGI	0.995218
1700019D03Rik	ENSMUSG00000043629		0.17249	0.172893	0.0824688	-0.725012	NA	-1.20583	NA	not expressed		0	not STRA8-bound		1	CGI	0.944289
1700019N19Rik	ENSMUSG00000026931		0.133661	0	0.0926118	-0.459856	NA	2.46568	NA	not expressed		0	not STRA8-bound		0	noCGI	0.998946
1700020A23Rik	ENSMUSG00000027409		0.0806636	0	0.180166	1.48243	NA	2.69133	NA	not expressed		0	not STRA8-bound		0	noCGI	0.968627
1700020D05Rik	ENSMUSG00000100937		1.96385	2.13567	0.828339	-1.14164	0.303063	-1.50755	0.191927	expressed		0	not STRA8-bound		0	CGI	0.979131
1700020L24Rik	ENSMUSG00000035085		0.474426	0.680926	1.07071	1.26304	NA	0.491971	0.801113	expressed		0	not STRA8-bound		0	noCGI	0.837753
1700020N01Rik	ENSMUSG00000050844		9.59361	14.3871	9.51384	0.077047	0.88413	-0.737308	0.0948371	expressed		0	not STRA8-bound		0	noCGI	0.986095
1700020N15Rik	ENSMUSG00000059690		0	0	0	NA	NA	NA	NA	not expressed		0	not STRA8-bound		0	noCGI	0.999667
1700021F05Rik	ENSMUSG00000019797		22.9703	22.5695	23.6739	0.128989	0.751339	-0.0680948	0.89717	expressed		0	not STRA8-bound		0	CGI	0.104682
1700021F07Rik	ENSMUSG00000027518		0.0469263	0.201715	0	-0.787578	NA	-3.01683	NA	not expressed		0	not STRA8-bound		0	noCGI	1
1700022I11Rik	ENSMUSG00000028451		0	0	0.029994	3.21394	NA	3.00873	NA	not expressed		0	not STRA8-bound		0	noCGI	0.922955
1700023F06Rik	ENSMUSG00000020940		0.731263	0.442952	0.434481	-0.672203	NA	-0.136635	0.953886	not expressed		0	not STRA8-bound		2	noCGI	0.973094
1700024B05Rik	ENSMUSG00000052334		0.571386	0.873281	0.494288	-0.166405	NA	-0.940401	0.660744	expressed		0	not STRA8-bound		0	noCGI	0.988397
1700024G13Rik	ENSMUSG00000072473		0	0	0	NA	NA	NA	NA	not expressed		0	not STRA8-bound		1	noCGI	0.846934
1700024P04Rik	ENSMUSG00000045022	H2BL1	0	0	0	NA	NA	NA	NA	not expressed		0	not STRA8-bound		2	noCGI	0.999907
1700025B11Rik	ENSMUSG00000101113		0	0	0	NA	NA	NA	NA	not expressed		0	not STRA8-bound		0	noCGI	0.983533
1700025C18Rik	ENSMUSG00000078935		0	0	0	NA	NA	NA	NA	not expressed		0	not STRA8-bound		1	noCGI	0.981589
1700025F22Rik	ENSMUSG00000024728		0	0	0	NA	NA	NA	NA	not expressed		0	not STRA8-bound		0	noCGI	1
1700025G04Rik	ENSMUSG00000032666		1.32219	1.32931	1.3065	0.0718218	0.911571	-0.121636	0.872058	expressed		0	not STRA8-bound		0	CGI	0.185079
1700028J19Rik	ENSMUSG00000038782		0.891086	1.08682	2.00445	1.24052	0.20463	0.763808	0.519796	expressed		0	not STRA8-bound		0	noCGI	0.967036
1700028K03Rik	ENSMUSG00000089798		3.03782	5.14485	16.2923	2.49171	1.13562e-06	1.54066	0.00834419	expressed	upregulated	3	STRA8-bound	STRA8-activated	0	noCGI	0.923578
1700028P14Rik	ENSMUSG00000033053		0	0	0	NA	NA	NA	NA	not expressed		0	not STRA8-bound		0	noCGI	0.965986
1700029F12Rik	ENSMUSG00000052075		0	0	0	NA	NA	NA	NA	not expressed		0	not STRA8-bound		1	noCGI	0.99599
1700029H14Rik	ENSMUSG00000031452		0	0.0521248	0	0.180654	NA	-2.37513	NA	not expressed		0	not STRA8-bound		1	noCGI	0.997284
1700029I15Rik	ENSMUSG00000044916		2.63876	1.96741	1.65195	-0.650523	NA	-0.44765	NA	expressed		0	not STRA8-bound		0	noCGI	0.640431
1700029J07Rik	ENSMUSG00000071103		1.9949	1.01419	0.873555	-1.10805	0.182667	-0.364129	0.756041	expressed		2	STRA8-bound		0	CGI	0.749542
1700029P11Rik	ENSMUSG00000061633		10.9714	13.5511	8.24693	-0.324579	0.463725	-0.846984	0.0417334	expressed		0	not STRA8-bound		1	CGI	0.999509
1700030J22Rik	ENSMUSG00000031847		5.88539	5.40707	6.7132	0.278682	0.423081	0.167826	0.696274	expressed		0	not STRA8-bound		0	CGI	0.954214
1700030K09Rik	ENSMUSG00000052794		2.79138	4.03195	8.95215	1.76963	8.28626e-12	1.02062	0.000646434	expressed	upregulated	1	not STRA8-bound		0	CGI	0.544674
1700031F05Rik	ENSMUSG00000032894		0.588931	0.167639	12.0286	4.45885	0.0104571	6.06571	0.00212438	expressed	upregulated	0	not STRA8-bound		1	noCGI	1
1700031M16Rik	ENSMUSG00000099353		0	0	0	NA	NA	NA	NA	not expressed		0	not STRA8-bound		0	noCGI	0.998541
1700034E13Rik	ENSMUSG00000024532		0	0	0	NA	NA	NA	NA	not expressed		0	not STRA8-bound		1	noCGI	0.998271
1700034I23Rik	ENSMUSG00000074619		0.0973925	0.035469	0.403717	2.14492	NA	3.37695	NA	not expressed		0	not STRA8-bound		2	noCGI	0.985466
1700034J05Rik	ENSMUSG00000040163		0.0184213	0	0.0200076	0.168368	NA	1.69457	NA	not expressed		0	not STRA8-bound		0	noCGI	0.997877
1700034O15Rik	ENSMUSG00000029867	Llcfc1	0.0798764	0	0	-1.71595	NA	-0.0245616	NA	not expressed		0	not STRA8-bound		0	noCGI	0.998589
1700037C18Rik	ENSMUSG00000005983		2.4131	2.86994	4.64039	1.04399	0.0288468	0.576	0.325052	expressed	upregulated	3	STRA8-bound	STRA8-activated	0	CGI	0.820139
1700037H04Rik	ENSMUSG00000027327		60.3882	67.3026	69.9771	0.299523	0.102175	-0.0764833	0.769436	expressed		0	not STRA8-bound		1	CGI	0.698368
1700040F15Rik	ENSMUSG00000100667	Gm21563	0	0	0	NA	NA	NA	NA	not expressed		0	not STRA8-bound		0	noCGI	NA
1700040L02Rik	ENSMUSG00000019945	Cabcoco1	2.90039	3.07951	3.31987	0.275336	0.771016	0.00202276	0.998657	expressed		0	not STRA8-bound		0	noCGI	0.850413
1700042G07Rik	ENSMUSG00000078593		0	0	0.257684	1.62002	NA	1.4148	NA	not expressed		0	not STRA8-bound		1	noCGI	0.999821
1700047I17Rik2	ENSMUSG00000094103		0	0	0	NA	NA	NA	NA	not expressed		0	not STRA8-bound		0	CGI	0.574331
1700049E17Rik1	ENSMUSG00000079271	666214	0.0633195	0.0637486	0.0031537	-2.30258	NA	-2.35533	NA	not expressed		0	not STRA8-bound		0	noCGI	1
1700056E22Rik	ENSMUSG00000044854		0.0262686	0.223242	0.133106	2.31657	NA	-0.817899	NA	not expressed		0	not STRA8-bound		1	CGI	0.955311
1700057G04Rik	ENSMUSG00000074139		0	0.16247	0	0.180649	NA	-2.9828	NA	not expressed		0	not STRA8-bound		0	noCGI	0.903391
1700061G19Rik	ENSMUSG00000024209		0.0602027	0.185252	0.121638	1.10909	NA	-0.73861	NA	not expressed		0	not STRA8-bound		0	noCGI	0.975864
1700064H15Rik	ENSMUSG00000082766		0	0.204023	0	0.180661	NA	-1.541	NA	not expressed		0	not STRA8-bound		0	noCGI	0.703527
1700066B19Rik	ENSMUSG00000073598		0.0735878	0.0400592	0.0422829	-0.686454	NA	-0.0662164	NA	not expressed		0	not STRA8-bound		1	noCGI	0.520631
1700066M21Rik	ENSMUSG00000038323		25.7077	23.864	19.8084	-0.284436	0.295191	-0.40464	0.154004	expressed		0	not STRA8-bound		0	CGI	0.270453
1700067K01Rik	ENSMUSG00000046408		12.9347	7.54691	15.4549	0.344141	0.406301	0.905555	0.0235599	expressed		0	not STRA8-bound		0	CGI	0.87931
1700067P10Rik	ENSMUSG00000021545		0	0	0	NA	NA	NA	NA	not expressed		0	not STRA8-bound		0	noCGI	0.999771
1700069L16Rik	ENSMUSG00000042184		0.0468774	0	0	-0.781088	NA	-0.0245616	NA	not expressed		0	not STRA8-bound		1	noCGI	0.997863
1700074P13Rik	ENSMUSG00000029883		0	0	0	NA	NA	NA	NA	not expressed		0	not STRA8-bound		0	noCGI	0.999254
1700080E11Rik	ENSMUSG00000032566		0	0	0	NA	NA	NA	NA	not expressed		0	not STRA8-bound		0	noCGI	0.998779
1700080O16Rik	ENSMUSG00000031118		20.4697	27.9187	14.7545	-0.385154	0.226741	-1.06551	0.000443406	expressed		0	not STRA8-bound		0	noCGI	1
1700084M14Rik	ENSMUSG00000057805		0.0777571	0	0	-0.781088	NA	-0.0245616	NA	not expressed		0	not STRA8-bound		1	noCGI	0.999594
1700086D15Rik	ENSMUSG00000020548		1.21405	1.25254	2.753	1.27495	0.158226	1.02279	0.327786	expressed		0	not STRA8-bound		0	noCGI	0.930669
1700088E04Rik	ENSMUSG00000033029	Mus EST J0827E04	3.64243	3.72047	2.95013	-0.231705	0.810117	-0.49209	0.631906	expressed		0	not STRA8-bound		0	CGI	0.573285
1700092M07Rik	ENSMUSG00000090840		1.03645	1.70573	1.51885	0.624563	NA	-0.239636	NA	expressed		0	not STRA8-bound		0	CGI	0.981957
1700093K21Rik	ENSMUSG00000020286	b2b3025Clo	0.645717	0.290381	0.564407	-0.0852748	NA	0.783099	0.76737	expressed		0	not STRA8-bound		1	noCGI	0.99236
1700102P08Rik	ENSMUSG00000032611		1.07284	0.74299	0.276486	-1.87981	NA	-1.5723	0.342983	expressed		0	not STRA8-bound		0	noCGI	0.95489
1700109H08Rik	ENSMUSG00000008307		0.587004	0.151909	0.335853	-0.703321	NA	1.06845	NA	not expressed		0	not STRA8-bound		0	noCGI	0.76948
1700113H08Rik	ENSMUSG00000047129		0.156707	0	0.208553	0.49735	NA	3.32534	NA	not expressed		0	not STRA8-bound		1	CGI	0.98913
1700122O11Rik	ENSMUSG00000094928		0	0	0	NA	NA	NA	NA	not expressed		0	not STRA8-bound		1	noCGI	0.999195
1700123K08Rik	ENSMUSG00000029526		0.0808106	0.0392607	0	-2.24657	NA	-1.42148	NA	not expressed		0	not STRA8-bound		3	noCGI	0.993048
1700123L14Rik	ENSMUSG00000072878		0	0	0	NA	NA	NA	NA	not expressed		0	not STRA8-bound		0	noCGI	0.999
1700123O20Rik	ENSMUSG00000040822		22.2176	24.0446	21.9383	0.0704743	0.790354	-0.2653	0.289109	expressed		3	STRA8-bound		0	CGI	0.138092
1700125H20Rik	ENSMUSG00000018479		4.7205	4.3841	3.02758	-0.562764	0.513735	-0.660835	0.482423	expressed		0	not STRA8-bound		0	noCGI	0.988775
1700129C05Rik	ENSMUSG00000021977		0	0	0	NA	NA	NA	NA	not expressed		0	not STRA8-bound		2	noCGI	0.998633
1810009A15Rik	ENSMUSG00000071653		92.9707	92.6218	89.4806	0.0299521	0.915046	-0.188791	0.475823	expressed		0	not STRA8-bound		0	CGI	0.228045
1810009J06Rik	ENSMUSG00000094808		0	0	0	NA	NA	NA	NA	not expressed		0	not STRA8-bound		0	noCGI	0
1810010D01Rik	ENSMUSG00000109305	Gm2572	0.0548234	0	0	-1.71595	NA	-0.0245616	NA	not expressed		0	not STRA8-bound		1	noCGI	0.057407
1810010H24Rik	ENSMUSG00000078607	OTTMUSG00000003581	2.051	1.70112	0.511815	-1.91573	0.0447064	-1.87836	0.0733366	expressed	downregulated	0	not STRA8-bound		0	CGI	0.0140438
1810011H11Rik	ENSMUSG00000041707	Tmem273	0	0	0	NA	NA	NA	NA	not expressed		0	not STRA8-bound		1	noCGI	0.0271693
1810011O10Rik	ENSMUSG00000056313	Tcim	0.0811714	0.0467048	0	-3.00335	NA	-2.36297	NA	not expressed		0	not STRA8-bound		1	noCGI	0.00123143
1810013L24Rik	ENSMUSG00000022507		94.4337	84.9015	87.2085	-0.0240414	0.915046	-0.0976622	0.673571	expressed		3	STRA8-bound		0	CGI	0.2889
1810022K09Rik	ENSMUSG00000078784		174.592	166.242	195.223	0.249115	0.402666	0.101571	0.794982	expressed		0	not STRA8-bound		0	CGI	0.0292862
1810024B03Rik	ENSMUSG00000044145		0	0.106293	0.0413633	1.68183	NA	-1.49302	NA	not expressed		0	not STRA8-bound		1	CGI	0.382315
1810030O07Rik	ENSMUSG00000044148		29.4872	26.2931	21.0521	-0.39575	0.0566437	-0.460134	0.0410549	expressed		0	not STRA8-bound		0	CGI	0.0345198
1810032O08Rik	ENSMUSG00000020812		5.31937	1.29299	5.49502	0.129635	0.810025	1.96389	3.34954e-05	expressed		0	not STRA8-bound		0	noCGI	0.126762
1810037I17Rik	ENSMUSG00000054091	ALN|another-regulin	50.9724	59.7735	56.117	0.224385	0.411996	-0.21394	0.488513	expressed		1	not STRA8-bound		1	CGI	0.0708393
1810041L15Rik	ENSMUSG00000062760	Shisal1	0.121233	0.0582918	0.0804985	-0.469069	NA	0.382574	0.865039	not expressed		0	not STRA8-bound		1	CGI	0.0266337
1810043G02Rik	ENSMUSG00000020284	D10Jhu13e	27.3288	26.699	29.8264	0.214652	0.328188	0.0207001	0.951764	expressed		0	not STRA8-bound		0	CGI	0.263034
1810046K07Rik	ENSMUSG00000036027		0.0374685	0	0	-1.66585	NA	-0.0245616	NA	not expressed		0	not STRA8-bound		0	noCGI	0.103032
1810049J17Rik	ENSMUSG00000097221		55.8578	52.9986	43.5707	-0.284914	0.571559	-0.42511	0.421776	expressed		2	STRA8-bound		0	CGI	0.167236
1810055G02Rik	ENSMUSG00000035372		37.9986	26.1196	36.5325	0.0323297	0.903892	0.34475	0.131965	expressed		0	not STRA8-bound		0	CGI	0.394084
1810062G17Rik	ENSMUSG00000027713		0.231624	0.334234	0.211093	-0.0374472	NA	-0.79782	NA	not expressed		0	not STRA8-bound		1	CGI	0.0515256
1810065E05Rik	ENSMUSG00000013653		0	0	0	NA	NA	NA	NA	not expressed		0	not STRA8-bound		0	noCGI	0.575898
2010003K11Rik	ENSMUSG00000042041		0.190414	0.0908813	0.0354632	-2.36438	NA	-1.46285	NA	not expressed		0	not STRA8-bound		1	noCGI	0.00603929
2010005H15Rik	ENSMUSG00000095620		0.123051	0.0873625	0.0991285	-0.242981	NA	0.0471025	NA	not expressed		0	not STRA8-bound		0	noCGI	0.270959
2010106E10Rik	ENSMUSG00000025528		0.0583152	0.130677	0.0922458	0.744309	NA	-0.651564	NA	not expressed		0	not STRA8-bound		0	noCGI	0.000369563
2010107E04Rik	ENSMUSG00000021290	Atp5mpl	1017.96	1404.41	932.803	-0.0389804	0.877402	-0.73115	0.000180689	expressed		1	not STRA8-bound		0	CGI	0.0558198
2010107G23Rik	ENSMUSG00000020083	Fam241b	25.9548	15.165	8.4018	-1.5438	1.58894e-09	-0.998512	0.000813407	expressed	downregulated	0	not STRA8-bound		1	CGI	0.0673726
2010109A12Rik	ENSMUSG00000029384		0.222559	0.425523	0	-2.27819	NA	-3.40398	NA	not expressed		1	not STRA8-bound		1	CGI	0.574083
2010109I03Rik	ENSMUSG00000063522		0.109386	0.0417449	0.173779	0.757115	NA	1.9634	NA	not expressed		0	not STRA8-bound		2	noCGI	0.226215
2010111I01Rik	ENSMUSG00000021458	ApO|aminopeptidase O	2.29692	1.71814	2.71225	0.325035	0.467735	0.526316	0.257618	expressed		0	not STRA8-bound		1	noCGI	0.130865
2010300C02Rik	ENSMUSG00000026090		0.991114	0.284229	0.503441	-0.89677	0.230014	0.702063	0.439898	expressed		0	not STRA8-bound		1	CGI	0.0190423
2010315B03Rik	ENSMUSG00000074829		0.719187	0.532694	1.07731	0.639589	0.565203	0.88434	0.465558	expressed		0	not STRA8-bound		0	noCGI	0.0156496
2200002D01Rik	ENSMUSG00000030587	HAI-2 related small protein|H2RSP	1.9725	1.92631	2.04322	0.133699	0.882092	-0.0353054	0.976618	expressed		0	not STRA8-bound		2	CGI	0.00349213
2200002J24Rik	ENSMUSG00000013083		0.946408	1.25603	0.796761	-0.165361	NA	-0.765177	NA	expressed		0	not STRA8-bound		1	noCGI	0.955825
2210010C04Rik	ENSMUSG00000029882		0.0543613	0	0.0211924	-1.25823	NA	1.40781	NA	not expressed		0	not STRA8-bound		0	noCGI	0.000258399
2210011C24Rik	ENSMUSG00000074217		18.4796	13.8038	21.5483	0.312712	0.393248	0.498577	0.186028	expressed		0	not STRA8-bound		0	CGI	0.10521
2210013O21Rik	ENSMUSG00000086316	Nbdy	52.0569	49.2306	33.5993	-0.545457	0.0181438	-0.68543	0.00581322	expressed	downregulated	0	not STRA8-bound		1	noCGI	0.0259604
2210016F16Rik	ENSMUSG00000021550		67.0417	74.1671	46.8761	-0.428798	0.00801359	-0.799636	2.23785e-06	expressed	downregulated	0	not STRA8-bound		1	CGI	0.0362685
2210016L21Rik	ENSMUSG00000029559		16.2194	13.0404	8.5655	-0.834174	0.00186884	-0.754061	0.0126113	expressed	downregulated	0	not STRA8-bound		0	CGI	0.0237045
2210017I01Rik	ENSMUSG00000103523		0	0.0634454	0	0.180661	NA	-1.43807	NA	not expressed		0	not STRA8-bound		0	noCGI	0.251907
2210407C18Rik	ENSMUSG00000037145		0	0	0	NA	NA	NA	NA	not expressed		0	not STRA8-bound		1	noCGI	9.81642e-05
2210408I21Rik	ENSMUSG00000071252		4.21895	6.02664	10.1368	1.35585	0.00021537	0.624841	0.166002	expressed	upregulated	2	STRA8-bound	STRA8-activated	1	CGI	0.516453
2210418O10Rik	ENSMUSG00000078894	OTTMUSG00000016535	0.747059	0.76384	1.40325	0.999922	0.211296	0.740239	0.436241	expressed		0	not STRA8-bound		1	noCGI	0.0368061
2300002M23Rik	ENSMUSG00000039269	emprin	0	0.0249993	0.0284792	1.6672	NA	-0.0183883	NA	not expressed		0	not STRA8-bound		1	noCGI	0
2300003K06Rik	ENSMUSG00000078257		0	0	0	NA	NA	NA	NA	not expressed		0	not STRA8-bound		1	noCGI	NA
2300009A05Rik	ENSMUSG00000032403		7.68127	7.82827	9.02087	0.320931	0.682505	0.0897505	0.9338	expressed		3	STRA8-bound		1	CGI	0.311947
2310002L09Rik	ENSMUSG00000028396		0	0	0	NA	NA	NA	NA	not expressed		0	not STRA8-bound		0	noCGI	0
2310003L06Rik	ENSMUSG00000007457		0	0	0	NA	NA	NA	NA	not expressed		0	not STRA8-bound		0	noCGI	1
2310007B03Rik	ENSMUSG00000034159		0.0293594	0	0.0330455	0.27112	NA	2.44021	NA	not expressed		0	not STRA8-bound		2	noCGI	0
2310009B15Rik	ENSMUSG00000079283		17.0892	22.0137	13.0566	-0.304393	0.572098	-0.885015	0.074592	expressed		0	not STRA8-bound		0	CGI	0.0820617
2310011J03Rik	ENSMUSG00000020133		24.5572	24.3257	13.2314	-0.804133	7.48368e-05	-1.01378	4.70232e-06	expressed	downregulated	0	not STRA8-bound		0	CGI	0.05508
2310022A10Rik	ENSMUSG00000049643		13.7671	13.2281	10.8385	-0.257406	0.31833	-0.426534	0.104066	expressed		0	not STRA8-bound		0	CGI	0.183097
2310022B05Rik	ENSMUSG00000031983		10.4967	9.41706	8.84076	-0.159101	0.692625	-0.197999	0.660679	expressed		0	not STRA8-bound		0	CGI	0.0601932
2310030G06Rik	ENSMUSG00000032062		1.12225	0.824678	0.383036	-1.46537	0.256147	-1.24395	0.398831	expressed		0	not STRA8-bound		0	noCGI	0.0194018
2310033P09Rik	ENSMUSG00000020441		25.6875	21.1741	36.5998	0.598212	0.00374199	0.65772	0.0040924	expressed	upregulated	0	not STRA8-bound		0	CGI	0.105778
2310034C09Rik	ENSMUSG00000068078		0	0	0	NA	NA	NA	NA	not expressed		0	not STRA8-bound		1	noCGI	1
2310034G01Rik	ENSMUSG00000099655		0.0876299	0.0787458	0.0593866	-0.47823	NA	-0.478515	NA	not expressed		0	not STRA8-bound		0	noCGI	0.042918
2310035C23Rik	ENSMUSG00000026319	Relch	102.924	100.122	120.449	0.31604	0.0135703	0.133672	0.41784	expressed	upregulated	2	STRA8-bound	STRA8-activated	3	CGI	0.0762051
2310039H08Rik	ENSMUSG00000062619		14.9969	16.0633	11.3366	-0.31767	0.439644	-0.635821	0.114982	expressed		0	not STRA8-bound		0	CGI	0.121085
2310046K23Rik	ENSMUSG00000102308		0	0	0	NA	NA	NA	NA	not expressed		0	not STRA8-bound		0	noCGI	NA
2310050C09Rik	ENSMUSG00000090314		0	0	0	NA	NA	NA	NA	not expressed		0	not STRA8-bound		0	noCGI	NA
2310057J18Rik	ENSMUSG00000015519		0	0	0	NA	NA	NA	NA	not expressed		0	not STRA8-bound		0	noCGI	0.527848
2310057M21Rik	ENSMUSG00000040177		11.3263	11.7269	11.0952	0.0602593	0.801785	-0.217877	0.342783	expressed		1	not STRA8-bound		1	CGI	0.243244
2310057N15Rik	ENSMUSG00000048830		0	0	0	NA	NA	NA	NA	not expressed		0	not STRA8-bound		1	noCGI	1
2310061I04Rik	ENSMUSG00000050705		93.0045	82.6753	120.67	0.463537	0.00768791	0.406406	0.0395933	expressed	upregulated	3	STRA8-bound	STRA8-activated	3	CGI	0.211034
2310061N02Rik	ENSMUSG00000050704		0	0	0	NA	NA	NA	NA	not expressed		0	not STRA8-bound		0	noCGI	1
2310079G19Rik	ENSMUSG00000045331		0	0	0	NA	NA	NA	NA	not expressed		0	not STRA8-bound		0	noCGI	1
2410002F23Rik	ENSMUSG00000045411		118.514	120.139	137.683	0.304654	0.0418243	0.0704811	0.745007	expressed	upregulated	2	STRA8-bound	STRA8-activated	4	CGI	0.137354
2410004B18Rik	ENSMUSG00000036873		31.3489	25.5712	23.5799	-0.320497	0.183218	-0.252336	0.366738	expressed		0	not STRA8-bound		0	CGI	0.162539
2410004P03Rik	ENSMUSG00000071398		1.65947	1.36189	0.9813	-0.655619	0.353736	-0.603214	0.454888	expressed		0	not STRA8-bound		0	noCGI	0.104721
2410015M20Rik	ENSMUSG00000049760	QIL1	119.094	122.003	95.8246	-0.226908	0.342371	-0.48709	0.0369443	expressed		0	not STRA8-bound		0	CGI	0.235133
2410089E03Rik	ENSMUSG00000039801	Cplane1	23.3008	11.4742	37.3936	0.773818	0.000276472	1.56673	3.84096e-12	expressed	upregulated	3	STRA8-bound	STRA8-activated	2	CGI	0.256195
2410131K14Rik	ENSMUSG00000032840		7.85211	5.90495	6.21405	-0.248715	0.250106	-0.0576818	0.853642	expressed		0	not STRA8-bound		0	CGI	0.0676271
2410137M14Rik	ENSMUSG00000064308		0	0	0	NA	NA	NA	NA	not expressed		0	not STRA8-bound		0	noCGI	0.444224
2410141K09Rik	ENSMUSG00000074832	Gt(pU21)35Imeg|Gt(Ayu21)35Imeg	2.04912	1.75688	0.850113	-1.16686	0.150178	-1.18745	0.184731	expressed		0	not STRA8-bound		0	noCGI	0.983819
2510002D24Rik	ENSMUSG00000071632	Pants	6.74464	4.8831	5.68111	-0.147932	0.842938	0.0792834	0.936502	expressed		0	not STRA8-bound		0	CGI	0.0387265
2510009E07Rik	ENSMUSG00000043391		0.37767	0.15637	0.274524	-0.37016	0.77438	0.715241	0.619987	not expressed		0	not STRA8-bound		0	CGI	0.00679757
2510039O18Rik	ENSMUSG00000044496		61.4576	55.8995	45.6601	-0.340608	0.022448	-0.428416	0.00779011	expressed	downregulated	0	not STRA8-bound		2	CGI	0.127125
2610001J05Rik	ENSMUSG00000052419	C79299	21.6622	28.6492	9.92097	-1.03962	0.00127671	-1.65225	1.25377e-06	expressed	downregulated	0	not STRA8-bound		0	noCGI	0.0427942
2610002M06Rik	ENSMUSG00000031242		32.2313	27.8287	25.5182	-0.245833	0.237072	-0.264228	0.244477	expressed		0	not STRA8-bound		0	CGI	0.0509061
2610008E11Rik	ENSMUSG00000060301		8.36563	4.34747	8.85028	0.174157	0.661281	0.887538	0.0111372	expressed		0	not STRA8-bound		1	noCGI	0.047222
2610021A01Rik	ENSMUSG00000091474		24.6927	20.5122	17.3784	-0.415983	0.0910349	-0.384272	0.165054	expressed		0	not STRA8-bound		0	CGI	0.14664
2610028H24Rik	ENSMUSG00000009114	ORF67	0.0912012	0.0504692	0.0871826	0.0252447	NA	0.583429	NA	not expressed		0	not STRA8-bound		1	noCGI	0.0129138
2610042L04Rik	ENSMUSG00000079388	Tksn|takusan	0.126041	0	0	-3.60811	NA	-0.0245616	NA	not expressed		0	not STRA8-bound		2	CGI	0.232364
2610044O15Rik8	ENSMUSG00000071302		7.92944	8.11319	7.5268	0.0103979	0.983539	-0.238007	0.640378	expressed		0	not STRA8-bound		1	noCGI	0.051019
2610301B20Rik	ENSMUSG00000059482		49.2427	48.1699	45.0548	-0.0367844	0.898952	-0.237392	0.373155	expressed		1	not STRA8-bound		0	CGI	0.374099
2610318N02Rik	ENSMUSG00000049916		17.5861	18.7849	19.436	0.232385	0.50258	-0.0905144	0.843021	expressed		0	not STRA8-bound		4	noCGI	0.98857
2610507B11Rik	ENSMUSG00000010277	D11Bhm179e|D11Bhm178e|E1	188.663	117.346	161.841	-0.131289	0.474211	0.329602	0.0594255	expressed		2	STRA8-bound		0	CGI	0.19234
2610524H06Rik	ENSMUSG00000092486		73.2944	80.8708	84.7593	0.296142	0.181646	-0.0614823	0.848495	expressed		0	not STRA8-bound		1	CGI	0.166028
2610528A11Rik	ENSMUSG00000096001		0.530174	0.3228	0	-4.2699	NA	-3.84316	NA	not expressed		0	not STRA8-bound		1	noCGI	0.898906
2610528J11Rik	ENSMUSG00000028536		0	0	0	NA	NA	NA	NA	not expressed		0	not STRA8-bound		2	noCGI	0.000544701
2700049A03Rik	ENSMUSG00000034601	talpid3|Ta3	17.6954	10.8767	16.5651	-0.00427611	0.989178	0.460934	0.0838825	expressed		0	not STRA8-bound		0	CGI	0.712394
2700060E02Rik	ENSMUSG00000021807	Rtraf	335.781	382.894	365.02	0.208574	0.130946	-0.20368	0.183824	expressed		0	not STRA8-bound		2	CGI	0.166077
2700062C07Rik	ENSMUSG00000024273		35.5897	34.7969	26.0457	-0.361795	0.180587	-0.552587	0.0472506	expressed		0	not STRA8-bound		0	CGI	0.196117
2700081O15Rik	ENSMUSG00000053080		20.2062	7.7197	15.5458	-0.289051	0.12736	0.870185	3.26917e-06	expressed		1	not STRA8-bound		0	CGI	0.0285187
2700097O09Rik	ENSMUSG00000062198		21.4081	21.8839	20.7803	0.0445539	0.914738	-0.219552	0.594763	expressed		0	not STRA8-bound		2	CGI	0.0745183
2810004N23Rik	ENSMUSG00000031984	Ayu21-55|Gt(Ayu21)55Imeg|GtAyu21-55	99.7386	76.4861	58.7372	-0.676296	3.4436e-05	-0.523379	0.00524338	expressed	downregulated	0	not STRA8-bound		0	CGI	0.133064
2810006K23Rik	ENSMUSG00000047635		8.22039	5.62058	8.5694	0.14444	0.717879	0.469759	0.216237	expressed		3	STRA8-bound		2	CGI	0.0849895
2810021J22Rik	ENSMUSG00000020491		20.5851	12.8889	20.5503	0.0861152	0.741972	0.528982	0.0198965	expressed		0	not STRA8-bound		2	CGI	0.195363
2810403A07Rik	ENSMUSG00000028060	Khdc4	37.1462	24.5639	53.9902	0.628475	0.000218059	0.996876	5.97639e-08	expressed	upregulated	2	STRA8-bound	STRA8-activated	0	CGI	0.0904725
2810408A11Rik	ENSMUSG00000018570		4.92634	3.6276	8.76343	0.918913	0.0132953	1.143	0.00522197	expressed	upregulated	3	STRA8-bound	STRA8-activated	0	CGI	0.921176
2810428I15Rik	ENSMUSG00000058833	Rex1bd	186.993	237.618	336.789	0.935299	9.53051e-09	0.367202	0.0683668	expressed	upregulated	3	STRA8-bound	STRA8-activated	2	CGI	0.043798
2810459M11Rik	ENSMUSG00000026227		0.46883	0.302533	0.689932	0.648109	0.496687	1.0567	0.292794	not expressed		0	not STRA8-bound		0	CGI	0.00418939
2810474O19Rik	ENSMUSG00000032712	Resf1	16.922	6.02298	8.6581	-0.875695	0.00228587	0.369115	0.318074	expressed	downregulated	0	not STRA8-bound		1	CGI	0.0603117
2900011O08Rik	ENSMUSG00000044117	MINP	0.1788	0.106551	0.0851717	-1.0042	NA	-0.457582	NA	not expressed		0	not STRA8-bound		0	noCGI	0.214261
2900026A02Rik	ENSMUSG00000051339	Gm449|LOC231620	2.11705	0.381241	0.971246	-1.03735	0.00470078	1.25342	0.0032216	expressed	downregulated	0	not STRA8-bound		1	CGI	0.0160239
2900055J20Rik	ENSMUSG00000071860		0	0	0	NA	NA	NA	NA	not expressed		0	not STRA8-bound		0	noCGI	0
2900092C05Rik	ENSMUSG00000030385		0.10081	0.0721189	0.340957	1.82805	NA	2.08356	NA	not expressed		0	not STRA8-bound		0	noCGI	0.998445
3100002H09Rik	ENSMUSG00000051219		0.0719443	0	0	-1.658	NA	-0.0245616	NA	not expressed		0	not STRA8-bound		1	noCGI	0.0325925
3110001I22Rik	ENSMUSG00000079737		9.50464	10.8804	10.482	0.230547	0.553588	-0.196429	0.664601	expressed		0	not STRA8-bound		0	CGI	0.132263
3110002H16Rik	ENSMUSG00000024410	Rmc1	73.6998	74.1517	56.5528	-0.293922	0.0800234	-0.528458	0.0020926	expressed		0	not STRA8-bound		1	CGI	0.0601958
3110009E18Rik	ENSMUSG00000026388		10.4743	12.0701	7.64202	-0.367751	0.61346	-0.806233	0.253424	expressed		0	not STRA8-bound		0	CGI	0.17824
3110018I06Rik	ENSMUSG00000060375		0	0	0	NA	NA	NA	NA	not expressed		0	not STRA8-bound		1	noCGI	1
3110021N24Rik	ENSMUSG00000094958		0.788404	0.896577	1.3734	0.883432	0.373515	0.49709	0.687138	expressed		0	not STRA8-bound		1	noCGI	0.0581252
3110035E14Rik	ENSMUSG00000067879	Vxn	3.05494	2.98945	4.61126	0.686423	0.28821	0.531277	0.482833	expressed		0	not STRA8-bound		0	noCGI	0.0137632
3110040N11Rik	ENSMUSG00000025102		16.821	15.9851	11.3992	-0.474651	0.214965	-0.623999	0.12247	expressed		0	not STRA8-bound		0	noCGI	0.0907349
3110043O21Rik	ENSMUSG00000028300	C9orf72	52.1892	57.6883	58.6021	0.256837	0.107761	-0.108375	0.605116	expressed		1	not STRA8-bound		0	CGI	0.164377
3110062M04Rik	ENSMUSG00000046806	Cyren	2.8623	1.72862	1.56522	-0.784174	0.104956	-0.287328	0.660744	expressed		1	not STRA8-bound		0	CGI	0.0365638
3110070M22Rik	ENSMUSG00000074635		0.53003	1.0457	1.18609	1.22551	0.312435	0.0497099	0.978704	expressed		0	not STRA8-bound		0	CGI	0.872061
3110079O15Rik	ENSMUSG00000026258	Snorc	0	0	0	NA	NA	NA	NA	not expressed		0	not STRA8-bound		1	noCGI	0
3110082I17Rik	ENSMUSG00000053553		19.9192	17.1228	15.9374	-0.235775	0.428077	-0.237279	0.47681	expressed		0	not STRA8-bound		0	CGI	0.182764
3110082J24Rik	ENSMUSG00000086815		4.73198	2.09031	2.56868	-0.80482	0.375256	0.107737	0.938965	expressed		0	not STRA8-bound		1	CGI	0.13627
3300002I08Rik	ENSMUSG00000063364		1.42348	0.928286	0.790403	-0.66214	NA	-0.311343	0.899957	expressed		0	not STRA8-bound		0	noCGI	0.121811
3425401B19Rik	ENSMUSG00000071540		0	0	0	NA	NA	NA	NA	not expressed		0	not STRA8-bound		1	noCGI	0.00113709
3632451O06Rik	ENSMUSG00000036242	Armh4	0.336208	0.155076	0.304152	-0.0658615	0.969	0.832677	0.628096	not expressed		0	not STRA8-bound		0	noCGI	0.0424247
3830403N18Rik	ENSMUSG00000031125		25.1203	26.8354	42.857	0.860748	0.000678903	0.547564	0.0673166	expressed	upregulated	0	not STRA8-bound		0	noCGI	0.47358
3830406C13Rik	ENSMUSG00000033111		44.9058	39.0627	54.7619	0.37134	0.0824547	0.349207	0.147369	expressed		3	STRA8-bound		1	CGI	0.310225
3830417A13Rik	ENSMUSG00000031179		8.57091	10.0401	7.39995	-0.124334	0.759883	-0.573767	0.117459	expressed		0	not STRA8-bound		1	noCGI	0.999412
4430402I18Rik	ENSMUSG00000064202		2.22928	2.03922	1.63183	-0.356655	0.68322	-0.445223	0.646341	expressed		1	not STRA8-bound		0	CGI	0.870006
4833420G17Rik	ENSMUSG00000062822		60.2471	56.9781	44.616	-0.343306	0.0880076	-0.496661	0.0186939	expressed		0	not STRA8-bound		0	CGI	0.114315
4833423E24Rik	ENSMUSG00000075217		0	0	0	NA	NA	NA	NA	not expressed		0	not STRA8-bound		0	noCGI	0
4833427G06Rik	ENSMUSG00000032057		0	0	0.0620978	1.63143	NA	1.42621	NA	not expressed		0	not STRA8-bound		0	noCGI	0.81761
4833439L19Rik	ENSMUSG00000025871		201.65	173.185	102.662	-0.884932	3.87134e-10	-0.893593	1.60427e-08	expressed	downregulated	0	not STRA8-bound		0	CGI	0.0448222
4921501E09Rik	ENSMUSG00000023350		0	0	0	NA	NA	NA	NA	not expressed		0	not STRA8-bound		1	noCGI	0.997504
4921504E06Rik	ENSMUSG00000026734		0	0	0	NA	NA	NA	NA	not expressed		0	not STRA8-bound		0	noCGI	0.996436
4921507P07Rik	ENSMUSG00000029828		3.5179	2.75719	8.59133	1.37694	0.000169265	1.51931	0.000227091	expressed	upregulated	3	STRA8-bound	STRA8-activated	0	CGI	0.981616
4921509C19Rik	ENSMUSG00000061525	LOC381389	0	0	0	NA	NA	NA	NA	not expressed		0	not STRA8-bound		0	noCGI	0.98063
4921511C20Rik	ENSMUSG00000049815	LOC245598	0	0	0	NA	NA	NA	NA	not expressed		0	not STRA8-bound		0	noCGI	1
4921511M17Rik	ENSMUSG00000094577		0	0	0	NA	NA	NA	NA	not expressed		0	not STRA8-bound		1	noCGI	0.999224
4921517D22Rik	ENSMUSG00000049902		0.473786	0.305577	0.330145	-0.42246	0.747515	-0.0229047	0.99053	not expressed		0	not STRA8-bound		1	noCGI	0.995879
4921524J17Rik	ENSMUSG00000036934		40.2307	46.1186	30.2292	-0.322762	0.173337	-0.748715	0.0012337	expressed		1	not STRA8-bound		0	CGI	0.260775
4921524L21Rik	ENSMUSG00000039540		0.0422898	0	0	-1.65803	NA	-0.0245616	NA	not expressed		0	not STRA8-bound		0	noCGI	0.999809
4921530L21Rik	ENSMUSG00000034689		0	0	0	NA	NA	NA	NA	not expressed		0	not STRA8-bound		0	noCGI	0.99689
4921536K21Rik	ENSMUSG00000020434		1.12235	0.680845	0.632732	-0.736537	0.364361	-0.255115	0.81819	expressed		1	not STRA8-bound		0	CGI	0.965946
4921539E11Rik	ENSMUSG00000028520		0.12355	0.102437	0	-3.66478	NA	-3.58218	NA	not expressed		0	not STRA8-bound		0	noCGI	0.998222
4922502D21Rik	ENSMUSG00000047720	LOC381816	0	0	0	NA	NA	NA	NA	not expressed		0	not STRA8-bound		0	noCGI	0.999647
4930402F06Rik	ENSMUSG00000079421		0	0	0	NA	NA	NA	NA	not expressed		0	not STRA8-bound		0	noCGI	0.972872
4930402H24Rik	ENSMUSG00000027309		51.8509	39.0138	37.9129	-0.362081	0.017233	-0.180075	0.343717	expressed	downregulated	0	not STRA8-bound		0	CGI	0.180781
4930402K13Rik	ENSMUSG00000045797		0.0344799	0	0.0810977	1.34212	NA	2.98123	NA	not expressed		0	not STRA8-bound		0	noCGI	1
4930404H24Rik	ENSMUSG00000079001		0	0	0.406855	1.62002	NA	1.4148	NA	not expressed		3	STRA8-bound		0	CGI	0.700832
4930404N11Rik	ENSMUSG00000020234		3.92933e-09	0	0.446558	4.26921	NA	4.06276	NA	not expressed		0	not STRA8-bound		0	CGI	0.86095
4930407I10Rik	ENSMUSG00000075524	LOC328573	0.00469534	0.0199622	0.0507338	3.44943	NA	1.27377	NA	not expressed		0	not STRA8-bound		0	noCGI	0.999517
4930412O13Rik	ENSMUSG00000025783	Gm10853	0	0	0	NA	NA	NA	NA	not expressed		0	not STRA8-bound		1	CGI	0.98714
4930415F15Rik	ENSMUSG00000020191	Spata48	1.84757	1.61176	0.57414	-1.59844	0.137402	-1.58847	0.177792	expressed		0	not STRA8-bound		0	noCGI	0.97481
4930415L06Rik	ENSMUSG00000035387		0	0	0	NA	NA	NA	NA	not expressed		0	not STRA8-bound		0	noCGI	1
4930415O20Rik	ENSMUSG00000022993		0.516545	0.309368	0	-3.52121	NA	-2.97881	NA	not expressed		0	not STRA8-bound		2	noCGI	0.906044
4930426L09Rik	ENSMUSG00000026736		0.0558903	0.0522992	0.147224	1.48529	NA	1.41101	NA	not expressed		0	not STRA8-bound		0	CGI	0.523764
4930427A07Rik	ENSMUSG00000037466	Tedc1	11.8477	9.96411	20.4727	0.877605	3.2267e-05	0.911974	0.000120055	expressed	upregulated	2	STRA8-bound	STRA8-activated	2	CGI	0.63107
4930430A15Rik	ENSMUSG00000027157		0	0	0	NA	NA	NA	NA	not expressed		0	not STRA8-bound		1	noCGI	0.994601
4930430F08Rik	ENSMUSG00000046567		7.39053	8.26471	6.05411	-0.193699	0.660604	-0.589387	0.150922	expressed		0	not STRA8-bound		0	CGI	0.349668
4930432K21Rik	ENSMUSG00000008129		15.672	19.4043	31.9417	1.11397	2.04854e-08	0.585706	0.0129655	expressed	upregulated	3	STRA8-bound	STRA8-activated	0	CGI	0.877843
4930432M17Rik	ENSMUSG00000074248		0	0	0	NA	NA	NA	NA	not expressed		0	not STRA8-bound		0	noCGI	1
4930433I11Rik	ENSMUSG00000091692	LOC243944	0	0	0	NA	NA	NA	NA	not expressed		0	not STRA8-bound		0	noCGI	0.999658
4930435E12Rik	ENSMUSG00000022798		0	0	0	NA	NA	NA	NA	not expressed		0	not STRA8-bound		0	noCGI	1
4930438A08Rik	ENSMUSG00000069873		0.0551763	0	0	-2.2089	NA	-0.0245616	NA	not expressed		0	not STRA8-bound		0	noCGI	0.273739
4930442H23Rik	ENSMUSG00000053603		0.0220919	0.0658846	0	-0.785314	NA	-2.54825	NA	not expressed		0	not STRA8-bound		1	CGI	0.654936
4930444G20Rik	ENSMUSG00000069712		0.093291	0	0.188769	1.13593	NA	4.42029	NA	not expressed		0	not STRA8-bound		1	noCGI	0.99536
4930444P10Rik	ENSMUSG00000067795		0.175195	0	0.313462	0.936009	NA	4.22721	NA	not expressed		0	not STRA8-bound		1	CGI	0.891987
4930447A16Rik	ENSMUSG00000022288		0	0	0	NA	NA	NA	NA	not expressed		0	not STRA8-bound		0	noCGI	0.372158
4930447C04Rik	ENSMUSG00000021098	Six6as|Six6os1	71.254	58.9477	324.537	2.28511	0.000431687	2.33942	0.0012025	expressed	upregulated	3	STRA8-bound	STRA8-activated	14	CGI	0.440921
4930447F04Rik	ENSMUSG00000031182		0	0	0	NA	NA	NA	NA	not expressed		0	not STRA8-bound		0	noCGI	1
4930449I24Rik	ENSMUSG00000079093		0	0	0	NA	NA	NA	NA	not expressed		0	not STRA8-bound		1	noCGI	1
4930451G09Rik	ENSMUSG00000022543		4.20613	3.44334	8.478	1.0984	0.000188145	1.16696	0.000427509	expressed	upregulated	0	not STRA8-bound		1	noCGI	0.854778
4930451I11Rik	ENSMUSG00000045989		0	0	0	NA	NA	NA	NA	not expressed		0	not STRA8-bound		2	noCGI	0.995868
4930452B06Rik	ENSMUSG00000021747		9.65294	5.49025	4.59594	-0.984117	0.000350117	-0.382686	0.283003	expressed	downregulated	0	not STRA8-bound		2	CGI	0.493807
4930453N24Rik	ENSMUSG00000059920	din	23.4328	26.4061	21.3814	-0.04275	0.853709	-0.443837	0.0198013	expressed		0	not STRA8-bound		0	CGI	0.792476
4930455H04Rik	ENSMUSG00000080907		0	0	0	NA	NA	NA	NA	not expressed		0	not STRA8-bound		0	noCGI	0.798929
4930467E23Rik	ENSMUSG00000096265	ENSMUSG00000074453|TSAP|OTTMUSG00000018948	0.24974	0	0.00717005	-4.90923	NA	-0.0298171	NA	not expressed		0	not STRA8-bound		0	noCGI	0.936342
4930469K13Rik	ENSMUSG00000085684		8.83479	12.5583	5.16639	-0.711473	0.549301	-1.3503	0.243003	expressed		0	not STRA8-bound		0	noCGI	0.668192
4930470P17Rik	ENSMUSG00000043583		0.321312	0.172378	0.0643064	-2.23389	NA	-1.54091	NA	not expressed		0	not STRA8-bound		0	noCGI	0.86411
4930474N05Rik	ENSMUSG00000096405		0	0	0	NA	NA	NA	NA	not expressed		0	not STRA8-bound		1	noCGI	0.985462
4930480E11Rik	ENSMUSG00000035651		0	0	0	NA	NA	NA	NA	not expressed		0	not STRA8-bound		0	noCGI	1
4930486L24Rik	ENSMUSG00000050345		9.83786	6.15424	5.01226	-0.889299	0.63671	-0.369663	0.880567	expressed		0	not STRA8-bound		1	noCGI	0.0772068
4930502E18Rik	ENSMUSG00000055555	Ct55	81.6717	67.495	69.048	-0.151908	0.517605	-0.0968936	0.737678	expressed		0	not STRA8-bound		1	noCGI	0.646223
4930503B20Rik	ENSMUSG00000090202		0	0	0.0500386	1.62002	NA	1.4148	NA	not expressed		0	not STRA8-bound		2	noCGI	0.999619
4930503E14Rik	ENSMUSG00000072595		0.482275	0.392082	0	-4.77911	NA	-4.53342	NA	not expressed		0	not STRA8-bound		0	noCGI	0.979106
4930503L19Rik	ENSMUSG00000044906	Las2	15.9426	10.9234	15.8164	0.0818139	0.844293	0.389368	0.317805	expressed		0	not STRA8-bound		0	CGI	0.626116
4930504O13Rik	ENSMUSG00000052642	Lypd9	7.29378	8.42918	8.56741	0.319249	0.686119	-0.111878	0.915501	expressed		0	not STRA8-bound		0	noCGI	1
4930505A04Rik	ENSMUSG00000040919		0.0358133	0.109592	0.0626703	0.707466	NA	-1.02865	NA	not expressed		0	not STRA8-bound		0	noCGI	0.989002
4930507D05Rik	ENSMUSG00000097129		1.26318	1.40344	2.01632	0.76851	0.263575	0.411207	0.633436	expressed		1	not STRA8-bound		0	CGI	0.807255
4930512M02Rik	ENSMUSG00000062511		0.065639	0	0	-0.781088	NA	-0.0245616	NA	not expressed		0	not STRA8-bound		1	noCGI	0.726817
4930513O06Rik	ENSMUSG00000031270		0	0	0	NA	NA	NA	NA	not expressed		0	not STRA8-bound		0	noCGI	0.994804
4930516K23Rik	ENSMUSG00000090219		0.0937817	0.0358063	0.192223	1.10298	NA	2.15704	0.279846	not expressed		0	not STRA8-bound		1	noCGI	1
4930518I15Rik	ENSMUSG00000074629		0.500418	0.0660059	0.740817	0.657066	NA	3.35277	NA	not expressed		0	not STRA8-bound		0	noCGI	0.0785284
4930519G04Rik	ENSMUSG00000029564		0.0386148	0	0.020007	-0.811865	NA	1.42604	NA	not expressed		0	not STRA8-bound		2	noCGI	0.979584
4930519P11Rik	ENSMUSG00000097602		0.219427	0.101671	0	-2.30218	NA	-1.41543	NA	not expressed		3	STRA8-bound		0	CGI	0.976683
4930522H14Rik	ENSMUSG00000060491		0	0	0	NA	NA	NA	NA	not expressed		0	not STRA8-bound		0	noCGI	0.999428
4930522L14Rik	ENSMUSG00000072762	Gm42152	13.1167	9.54978	4.89362	-1.33661	0.00489598	-1.10655	0.042414	expressed	downregulated	0	not STRA8-bound		1	noCGI	0.0337951
4930523C07Rik	ENSMUSG00000090394		0.30169	2.65033	8.67162	4.62046	NA	1.58097	NA	expressed		0	not STRA8-bound		0	noCGI	0.118959
4930524B15Rik	ENSMUSG00000020299		31.4414	39.2171	58.5324	0.98478	1.35986e-09	0.439522	0.0251729	expressed	upregulated	3	STRA8-bound	STRA8-activated	1	CGI	0.997959
4930524J08Rik	ENSMUSG00000035364		0.731443	1.12993	0.809405	0.219378	NA	-0.59502	NA	expressed		2	STRA8-bound		0	CGI	0.518459
4930524N10Rik	ENSMUSG00000059663		0	0	0	NA	NA	NA	NA	not expressed		0	not STRA8-bound		1	noCGI	0.947806
4930533O14Rik	ENSMUSG00000063904	Dpp3	70.4455	69.0334	51.0202	-0.378733	0.0248753	-0.573554	0.00128919	expressed	downregulated	0	not STRA8-bound		0	CGI	0.207203
4930535I16Rik	ENSMUSG00000096969		0	0.0873097	0	0.180661	NA	-1.541	NA	not expressed		3	STRA8-bound		0	CGI	0.895716
4930539E08Rik	ENSMUSG00000048905		4.15167	5.01455	4.8698	0.321536	0.254302	-0.178739	0.610168	expressed		0	not STRA8-bound		0	noCGI	0.230245
4930544D05Rik	ENSMUSG00000087279		0	0	0	NA	NA	NA	NA	not expressed		0	not STRA8-bound		1	CGI	0.981108
4930544G11Rik	ENSMUSG00000036463		0.0663858	0	0	-2.29964	NA	-0.0245616	NA	not expressed		0	not STRA8-bound		0	noCGI	0.999533
4930546C10Rik	ENSMUSG00000024546		0	0	0	NA	NA	NA	NA	not expressed		0	not STRA8-bound		0	noCGI	1
4930548H24Rik	ENSMUSG00000029138		0.0498508	0.027045	0.0288619	-0.861641	NA	-0.0896814	NA	not expressed		0	not STRA8-bound		1	noCGI	0.984282
4930550C14Rik	ENSMUSG00000005131		1.46881	1.68621	0.824332	-0.758371	0.486518	-1.17529	0.290497	expressed		0	not STRA8-bound		0	noCGI	0.928932
4930550L24Rik	ENSMUSG00000046180		98.9312	113.814	87.2025	-0.0934326	0.6473	-0.509311	0.0037308	expressed		0	not STRA8-bound		1	noCGI	0.990194
4930553J12Rik	ENSMUSG00000022931		0	0	0	NA	NA	NA	NA	not expressed		0	not STRA8-bound		0	noCGI	1
4930553M12Rik	ENSMUSG00000054351		0	0	0	NA	NA	NA	NA	not expressed		0	not STRA8-bound		2	CGI	1
4930555G01Rik	ENSMUSG00000096197		0	0	0.127862	3.93433	NA	3.72913	NA	not expressed		0	not STRA8-bound		0	noCGI	0.886233
4930556J24Rik	ENSMUSG00000034493		0.320983	0.178599	0.525128	0.892758	NA	1.70941	NA	not expressed		0	not STRA8-bound		0	noCGI	0.187664
4930558C23Rik	ENSMUSG00000105734		0	0.0737062	0	0.180661	NA	-1.43807	NA	not expressed		0	not STRA8-bound		1	noCGI	0.996846
4930558K02Rik	ENSMUSG00000086277		0.237602	0.232942	0.275241	0.318694	NA	0.163171	NA	not expressed		0	not STRA8-bound		0	noCGI	0.982302
4930562C15Rik	ENSMUSG00000022518		0.193701	0.0327014	0.119114	-0.726124	NA	2.0354	NA	not expressed		0	not STRA8-bound		1	noCGI	0.842395
4930563D23Rik	ENSMUSG00000051728	Fam243	0.00957233	0	0	-0.781088	NA	-0.0245616	NA	not expressed		0	not STRA8-bound		0	noCGI	0.994866
4930563M21Rik	ENSMUSG00000050702	Rfpl3s	0.191718	0	0.250671	0.467572	NA	3.07956	NA	not expressed		0	not STRA8-bound		0	noCGI	0.941872
4930564D02Rik	ENSMUSG00000051788		0	0	0	NA	NA	NA	NA	not expressed		0	not STRA8-bound		0	noCGI	1
4930567H17Rik	ENSMUSG00000073141		0	0	0.0566421	1.62002	NA	1.4148	NA	not expressed		0	not STRA8-bound		0	noCGI	1
4930568D16Rik	ENSMUSG00000026882		0	0	0	NA	NA	NA	NA	not expressed		0	not STRA8-bound		0	noCGI	1
4930572O03Rik	ENSMUSG00000069720		0	0	0	NA	NA	NA	NA	not expressed		0	not STRA8-bound		0	noCGI	1
4930578C19Rik	ENSMUSG00000037358		0	0	0	NA	NA	NA	NA	not expressed		0	not STRA8-bound		1	noCGI	0.00705513
4930578G10Rik	ENSMUSG00000054885		0.114428	0.233587	0	-1.72523	NA	-3.12177	NA	not expressed		0	not STRA8-bound		0	CGI	0.620841
4930578I06Rik	ENSMUSG00000021961		0	0	0	NA	NA	NA	NA	not expressed		0	not STRA8-bound		1	noCGI	0.999544
4930579F01Rik	ENSMUSG00000012042		0.0180978	0	0	-0.781088	NA	-0.0245616	NA	not expressed		0	not STRA8-bound		1	noCGI	0.985895
4930579G24Rik	ENSMUSG00000027811		10.6926	23.3435	36.1749	1.85136	8.92263e-15	0.510165	0.0884281	expressed	upregulated	1	not STRA8-bound		2	CGI	0.734243
4930583I09Rik	ENSMUSG00000024088		0	0	0	NA	NA	NA	NA	not expressed		0	not STRA8-bound		0	noCGI	0.647037
4930590J08Rik	ENSMUSG00000034063	LOC381798	0.0352312	0.0303828	0.0867249	1.40219	NA	1.3615	NA	not expressed		0	not STRA8-bound		0	noCGI	0.963999
4930595D18Rik	ENSMUSG00000083193		0.0346563	0	0	-0.781088	NA	-0.0245616	NA	not expressed		0	not STRA8-bound		0	noCGI	0.62071
4930595M18Rik	ENSMUSG00000060673		0.398498	0.542093	0.474264	0.340067	0.83606	-0.28506	0.886076	not expressed		0	not STRA8-bound		0	noCGI	1
4930596D02Rik	ENSMUSG00000041068		0	0	0	NA	NA	NA	NA	not expressed		0	not STRA8-bound		1	noCGI	1
4931400O07Rik	ENSMUSG00000031194		0	0	0	NA	NA	NA	NA	not expressed		0	not STRA8-bound		1	noCGI	1
4931406B18Rik	ENSMUSG00000013353		0.0116658	0.00829525	0.0487942	2.01739	NA	2.30987	NA	not expressed		0	not STRA8-bound		3	noCGI	0.944804
4931406C07Rik	ENSMUSG00000031938		65.8026	51.6273	48.8137	-0.339651	0.0847083	-0.219787	0.352232	expressed		0	not STRA8-bound		0	CGI	0.0259917
4931406P16Rik	ENSMUSG00000066571		83.576	69.0776	109.109	0.474441	0.000241369	0.525584	0.000241032	expressed	upregulated	3	STRA8-bound	STRA8-activated	3	CGI	0.0957537
4931408C20Rik	ENSMUSG00000073722		0	0	0	NA	NA	NA	NA	not expressed		0	not STRA8-bound		2	noCGI	0.900444
4931409K22Rik	ENSMUSG00000038199		0.0621677	0	0.0715588	0.285032	NA	3.74393	NA	not expressed		0	not STRA8-bound		4	noCGI	0.997852
4931414P19Rik	ENSMUSG00000022179		6.4904	5.43745	2.29808	-1.41035	6.75822e-05	-1.39665	0.000395045	expressed	downregulated	0	not STRA8-bound		0	noCGI	0.0879369
4931417E11Rik	ENSMUSG00000056197		0	0	0	NA	NA	NA	NA	not expressed		0	not STRA8-bound		0	noCGI	0.999301
4931422A03Rik	ENSMUSG00000046085		0.987246	0.109574	1.28066	0.486041	0.776464	3.46075	0.0514273	expressed		1	not STRA8-bound		0	CGI	0.626473
4931423N10Rik	ENSMUSG00000026774		0.250478	0.241171	0.107599	-1.14434	NA	-1.32673	NA	not expressed		0	not STRA8-bound		0	noCGI	0.982613
4931428F04Rik	ENSMUSG00000014837		12.4505	10.0595	12.4783	0.092446	0.750381	0.177145	0.568542	expressed		0	not STRA8-bound		0	CGI	0.548702
4931428L18Rik	ENSMUSG00000086727		1.76445	1.79653	0.751402	-1.17786	0.362593	-1.4178	0.297843	expressed		0	not STRA8-bound		0	noCGI	0.91747
4931429L15Rik	ENSMUSG00000056617		0.118512	0	0.035828	-1.67508	NA	1.70238	NA	not expressed		0	not STRA8-bound		1	noCGI	0.995338
4931440F15Rik	ENSMUSG00000078157		0.0233569	0.0763959	0.0339095	0.333319	NA	-1.42632	NA	not expressed		0	not STRA8-bound		0	CGI	0.932479
4932411N23Rik	ENSMUSG00000058670		0	0	0.0155262	1.63143	NA	1.42621	NA	not expressed		0	not STRA8-bound		0	noCGI	0.676346
4932414N04Rik	ENSMUSG00000079324		0.0155765	0	0.0526281	1.8316	NA	3.42539	NA	not expressed		0	not STRA8-bound		1	noCGI	0.921223
4932415D10Rik	ENSMUSG00000044581		0.0179838	0.00258288	0.068053	2.01783	NA	4.57158	NA	not expressed		0	not STRA8-bound		0	noCGI	0.999552
4932429P05Rik	ENSMUSG00000079513		0	0	0	NA	NA	NA	NA	not expressed		0	not STRA8-bound		0	noCGI	1
4932438A13Rik	ENSMUSG00000037270	Tweek|FSA	47.6038	23.7773	51.0077	0.19191	0.431928	0.965401	8.35441e-06	expressed		0	not STRA8-bound		1	CGI	0.311257
4932438H23Rik	ENSMUSG00000039851		0	0	0	NA	NA	NA	NA	not expressed		0	not STRA8-bound		1	noCGI	0.7858
4932443I19Rik	ENSMUSG00000090336	Cfap97d2	0.0446791	0.0323449	0.0372713	-0.201608	NA	0.0502123	NA	not expressed		0	not STRA8-bound		0	noCGI	0.422131
4933400A11Rik	ENSMUSG00000055357		0	0	0	NA	NA	NA	NA	not expressed		0	not STRA8-bound		0	noCGI	0.979684
4933402D24Rik	ENSMUSG00000025961		0.0336278	0.143469	0.0509335	0.730438	NA	-1.62293	NA	not expressed		0	not STRA8-bound		1	noCGI	0.790389
4933402E13Rik	ENSMUSG00000045330		40.4879	52.1275	82.1709	1.1138	0.139533	0.56291	0.554717	expressed		0	not STRA8-bound		0	noCGI	0.997443
4933402J07Rik	ENSMUSG00000069971		5.14917	1.92044	2.51596	-0.943445	0.083673	0.259987	0.744852	expressed		0	not STRA8-bound		2	noCGI	0.999474
4933402N03Rik	ENSMUSG00000013668		0.0147945	0	0	-0.781088	NA	-0.0245616	NA	not expressed		0	not STRA8-bound		0	noCGI	0.985702
4933402N22Rik	ENSMUSG00000067848		0	0	0	NA	NA	NA	NA	not expressed		0	not STRA8-bound		0	noCGI	0.998915
4933402P03Rik	ENSMUSG00000044084	Spem2	0	0	0.0223091	1.63143	NA	1.42621	NA	not expressed		0	not STRA8-bound		1	noCGI	0.999598
4933403O08Rik	ENSMUSG00000079460		15.9452	13.7626	10.2755	-0.540812	0.109839	-0.558123	0.136073	expressed		0	not STRA8-bound		0	noCGI	1
4933405L10Rik	ENSMUSG00000013158		0.104217	0.0829579	0.164148	0.737236	NA	0.890672	NA	not expressed		0	not STRA8-bound		1	CGI	0.984172
4933405O20Rik	ENSMUSG00000084234		0	0	0	NA	NA	NA	NA	not expressed		0	not STRA8-bound		1	noCGI	0.997705
4933406M09Rik	ENSMUSG00000050526		0.0308808	0	0	-1.65788	NA	-0.0245616	NA	not expressed		0	not STRA8-bound		0	noCGI	0.9935
4933407L21Rik	ENSMUSG00000026224		0	0.0343745	0.0385847	1.65803	NA	-0.0367761	NA	not expressed		0	not STRA8-bound		2	noCGI	0.331485
4933408B17Rik	ENSMUSG00000049357		0.355738	0.217354	0.716089	1.10539	0.406738	1.55833	0.280794	not expressed		0	not STRA8-bound		2	noCGI	0.725493
4933409G03Rik	ENSMUSG00000053896		0.0440781	0	0	-1.61507	NA	-0.0245616	NA	not expressed		0	not STRA8-bound		2	noCGI	0.999938
4933411K16Rik	ENSMUSG00000090369		0.0181322	0	0	-0.781088	NA	-0.0245616	NA	not expressed		0	not STRA8-bound		1	noCGI	0.988382
4933412E24Rik	ENSMUSG00000071749		0.177292	0.291436	0.212306	0.367871	NA	-0.619475	NA	not expressed		0	not STRA8-bound		1	noCGI	1
4933413G19Rik	ENSMUSG00000079304	Tex52	0.149552	0	0.0988924	-0.513262	NA	3.00144	NA	not expressed		0	not STRA8-bound		1	noCGI	0.882585
4933414I15Rik	ENSMUSG00000072983	ENSMUSG00000051192	0	0	0	NA	NA	NA	NA	not expressed		0	not STRA8-bound		1	noCGI	0.999558
4933415A04Rik	ENSMUSG00000045877		0.174472	0.101957	0.277745	0.853907	NA	1.40018	NA	not expressed		0	not STRA8-bound		0	noCGI	0.135144
4933415F23Rik	ENSMUSG00000073730		0.107692	0.131996	0.0243414	-2.06199	NA	-2.55429	NA	not expressed		0	not STRA8-bound		0	CGI	0.999555
4933416C03Rik	ENSMUSG00000074734	Taf7l2	71.3074	69.8057	114.933	0.77982	5.38759e-06	0.581594	0.00323333	expressed	upregulated	3	STRA8-bound	STRA8-activated	6	CGI	0.999267
4933417A18Rik	ENSMUSG00000021415		0	0	0	NA	NA	NA	NA	not expressed		0	not STRA8-bound		0	noCGI	0.973818
4933421I07Rik	ENSMUSG00000030463		0.0396976	0.0557897	0.0615077	0.752911	NA	0.00340637	NA	not expressed		0	not STRA8-bound		1	noCGI	0.99252
4933424G06Rik	ENSMUSG00000102416		0.0282504	0	0.0443187	0.661108	NA	1.41668	NA	not expressed		0	not STRA8-bound		1	noCGI	0.933997
4933425L06Rik	ENSMUSG00000021718		1.74482	1.28078	0.447798	-1.87404	0.0139014	-1.65651	0.052662	expressed	downregulated	1	not STRA8-bound		1	noCGI	0.999058
4933427D14Rik	ENSMUSG00000020807		6.00642	2.71002	8.55655	0.600469	0.0981032	1.50706	3.91208e-05	expressed		1	not STRA8-bound		1	CGI	0.568573
4933427I04Rik	ENSMUSG00000073761		0.147521	0.253261	2.14604	3.92754	0.000362312	3.03349	0.0140052	expressed	upregulated	0	not STRA8-bound		2	noCGI	0.930962
4933428G20Rik	ENSMUSG00000047988		0.612261	0.143478	0.57252	0.0164346	NA	1.6729	0.309054	not expressed		0	not STRA8-bound		2	CGI	0.626992
4933428M09Rik	ENSMUSG00000042525		2.75433	3.42653	0.484468	-2.40357	0.0135881	-2.95652	0.00392312	expressed	downregulated	0	not STRA8-bound		0	noCGI	0.994846
4933430I17Rik	ENSMUSG00000058046		0.863941	0.531615	1.36958	0.751217	0.451379	1.22291	0.244086	expressed		2	STRA8-bound		0	CGI	0.941221
4933434E20Rik	ENSMUSG00000027942		139.349	139.825	118.761	-0.142207	0.484601	-0.377569	0.0498757	expressed		0	not STRA8-bound		0	CGI	0.224757
4933436I01Rik	ENSMUSG00000025288		0	0	0	NA	NA	NA	NA	not expressed		0	not STRA8-bound		0	noCGI	1
5031410I06Rik	ENSMUSG00000051940		0	0	0	NA	NA	NA	NA	not expressed		0	not STRA8-bound		0	noCGI	0.974599
5031439G07Rik	ENSMUSG00000036046		25.1748	20.8957	17.7617	-0.41536	0.00823124	-0.372195	0.0363445	expressed	downregulated	0	not STRA8-bound		1	CGI	0.268185
5330417C22Rik	ENSMUSG00000040412		0.634667	0.517385	0.508383	-0.233115	0.7825	-0.149805	0.889532	not expressed		1	not STRA8-bound		0	noCGI	0.569133
5330417H12Rik	ENSMUSG00000049740		0	0	0	NA	NA	NA	NA	not expressed		0	not STRA8-bound		1	noCGI	0
5430401F13Rik	ENSMUSG00000094113		0	0	0.242571	2.62914	NA	2.42392	NA	not expressed		0	not STRA8-bound		0	noCGI	1
5430402E10Rik	ENSMUSG00000044121		0	0	0	NA	NA	NA	NA	not expressed		0	not STRA8-bound		0	noCGI	1
5430403G16Rik	ENSMUSG00000072763	ENSMUSG00000072763	0.663997	0.312375	0.75261	0.256912	0.823101	1.15969	0.295465	expressed		0	not STRA8-bound		1	noCGI	0.0475529
5430419D17Rik	ENSMUSG00000006204		0.0215497	0	0.0167891	-0.264265	NA	2.62406	NA	not expressed		0	not STRA8-bound		1	noCGI	0.457261
5430427O19Rik	ENSMUSG00000025058		0.00852831	0	0.0535184	2.65486	NA	3.41414	NA	not expressed		0	not STRA8-bound		0	noCGI	0.0302207
5530400C23Rik	ENSMUSG00000055594		0	0	0	NA	NA	NA	NA	not expressed		0	not STRA8-bound		0	noCGI	1
5530401A14Rik	ENSMUSG00000020703		0	0	0	NA	NA	NA	NA	not expressed		0	not STRA8-bound		0	noCGI	0.0960995
5730409E04Rik	ENSMUSG00000073755		8.19025	5.33144	2.60225	-1.56315	3.13191e-09	-1.175	0.000106787	expressed	downregulated	0	not STRA8-bound		0	CGI	0.0298776
5730455P16Rik	ENSMUSG00000057181		22.756	17.0543	23.9251	0.161449	0.483917	0.34525	0.128278	expressed		0	not STRA8-bound		0	CGI	0.0354162
5730480H06Rik	ENSMUSG00000029089		39.819	48.4081	43.7961	0.225102	0.286584	-0.275645	0.219156	expressed		0	not STRA8-bound		0	CGI	0.505042
5730507C01Rik	ENSMUSG00000073197		25.8671	21.4987	34.2077	0.494405	0.081409	0.523143	0.0939836	expressed		0	not STRA8-bound		1	CGI	0.180436
5730508B09Rik	ENSMUSG00000050549	Fam241a	19.6176	30.5708	54.1579	1.55554	1.58898e-11	0.706674	0.0101403	expressed	upregulated	2	STRA8-bound	STRA8-activated	0	noCGI	0.308514
5730522E02Rik	ENSMUSG00000032985		0.480412	0.27948	0.0892869	-2.13176	NA	-1.58833	NA	expressed		1	not STRA8-bound		1	CGI	0.0204935
5730559C18Rik	ENSMUSG00000041605	Inava	0.358618	0.493518	0.150845	-1.16106	0.335383	-1.83825	0.128714	not expressed		0	not STRA8-bound		0	CGI	0.544395
5730596B20Rik	ENSMUSG00000056468		0	0	0	NA	NA	NA	NA	not expressed		0	not STRA8-bound		1	CGI	0.0239378
5830411N06Rik	ENSMUSG00000054672	Scart2	0.0147369	0	0	-1.71595	NA	-0.0245616	NA	not expressed		0	not STRA8-bound		0	noCGI	0.145922
5830473C10Rik	ENSMUSG00000070690	ARG|Gm17754	0.0350859	0.0165821	0	-2.31411	NA	-1.43027	NA	not expressed		0	not STRA8-bound		0	noCGI	0.00112914
5930422O12Rik	ENSMUSG00000048544		0.0954985	0	0.0840875	-0.117656	NA	1.44889	NA	not expressed		0	not STRA8-bound		0	noCGI	0.0527316
6030419C18Rik	ENSMUSG00000066607	Insyn1	0.598679	0.251101	0.175845	-1.67819	0.181448	-0.63561	0.710431	not expressed		0	not STRA8-bound		1	CGI	0.00942512
6030445D17Rik	ENSMUSG00000066178		0.0159099	0	0	-0.781088	NA	-0.0245616	NA	not expressed		0	not STRA8-bound		1	CGI	0.0195957
6030452D12Rik	ENSMUSG00000054069		0	0.0687646	0	0.180661	NA	-1.541	NA	not expressed		0	not STRA8-bound		0	noCGI	1
6030458C11Rik	ENSMUSG00000022195		58.5286	58.712	62.2551	0.180049	0.385012	-0.0533968	0.851554	expressed		1	not STRA8-bound		1	CGI	0.0503712
6030468B19Rik	ENSMUSG00000025573		0.0236202	0	0.224065	3.27675	NA	4.03322	NA	not expressed		0	not STRA8-bound		0	noCGI	0.0122414
6030498E09Rik	ENSMUSG00000051361		0.116683	0.0706015	0.233082	1.14682	NA	1.60182	NA	not expressed		0	not STRA8-bound		0	noCGI	0.621196
6330408A02Rik	ENSMUSG00000070814	Zswim9	8.15567	8.82464	11.6872	0.607083	0.00597523	0.264596	0.345749	expressed	upregulated	3	STRA8-bound	STRA8-activated	1	CGI	0.0647141
6330409D20Rik	ENSMUSG00000009551		0.122012	0	0.115117	0.0231376	NA	2.97793	NA	not expressed		0	not STRA8-bound		0	CGI	0.00902922
6430531B16Rik	ENSMUSG00000073795	LOC381933	0.316157	0.254709	0.396764	0.450771	NA	0.704615	NA	not expressed		0	not STRA8-bound		0	CGI	0.926271
6430548M08Rik	ENSMUSG00000031824		11.4566	7.60746	28.9918	1.42918	7.67393e-14	1.8016	2.32168e-17	expressed	upregulated	2	STRA8-bound	STRA8-activated	1	CGI	0.144889
6430550D23Rik	ENSMUSG00000074646		0.765772	0.280604	1.27337	0.818955	0.459489	2.05348	0.0754286	expressed		0	not STRA8-bound		1	CGI	0.582284
6430571L13Rik	ENSMUSG00000037977		1.29933	0.877736	0.268036	-2.20507	0.0026775	-1.88121	0.0228833	expressed	downregulated	0	not STRA8-bound		0	noCGI	0.0509468
6430573F11Rik	ENSMUSG00000039620	Trmt9b	0.0823262	0.0412442	0	-3.53993	NA	-2.67191	NA	not expressed		0	not STRA8-bound		0	CGI	0.105258
6430628N08Rik	ENSMUSG00000034185		0.0955882	0	0	-3.46202	NA	-0.0245616	NA	not expressed		0	not STRA8-bound		1	CGI	0.253753
6720489N17Rik	ENSMUSG00000072066		0.346156	0.637077	0.88031	1.40812	0.208269	0.349351	0.825217	not expressed		0	not STRA8-bound		1	noCGI	0.136584
6820408C15Rik	ENSMUSG00000032680		7.13569	6.07155	10.9151	0.700407	0.0213123	0.718064	0.0349967	expressed	upregulated	2	STRA8-bound	STRA8-activated	0	CGI	0.827533
7420426K07Rik	ENSMUSG00000074123		0.0167975	0	0	-0.781088	NA	-0.0245616	NA	not expressed		0	not STRA8-bound		0	noCGI	0
7420461P10Rik	ENSMUSG00000091060	Myocos	0.103301	0	0	-0.781088	NA	-0.0245616	NA	not expressed		0	not STRA8-bound		1	noCGI	0.576662
7530416G11Rik	ENSMUSG00000096607		0	0	0	NA	NA	NA	NA	not expressed		0	not STRA8-bound		1	noCGI	0.475446
8030411F24Rik	ENSMUSG00000027444	cystatin SC	9.02067	4.56734	27.3748	1.69623	0.0130514	2.48175	0.000968466	expressed	upregulated	0	not STRA8-bound		0	noCGI	1
8030423J24Rik	ENSMUSG00000021600		0	0	0	NA	NA	NA	NA	not expressed		0	not STRA8-bound		1	noCGI	0.673387
8030462N17Rik	ENSMUSG00000047466	Ark2N	50.8145	61.2827	77.5747	0.700449	7.24415e-06	0.205748	0.319547	expressed	upregulated	3	STRA8-bound	STRA8-activated	1	CGI	0.0848207
8030474K03Rik	ENSMUSG00000046774	LOC382231	142.081	123.876	143.559	0.102567	0.52949	0.0772924	0.691989	expressed		0	not STRA8-bound		0	CGI	0.968778
8430408G22Rik	ENSMUSG00000048489	Depp1	0.0178343	0	0.0274356	0.647273	NA	1.40755	NA	not expressed		0	not STRA8-bound		0	noCGI	0.00208066
9030612E09Rik	ENSMUSG00000045008		0.248699	0.16029	0.269877	0.23453	NA	0.716416	NA	not expressed		0	not STRA8-bound		1	CGI	0.0730772
9030617O03Rik	ENSMUSG00000021185	Dglucy	0.192213	0.0577655	0.204794	0.163878	NA	1.72725	0.411609	not expressed		0	not STRA8-bound		1	noCGI	0.0120695
9030624G23Rik	ENSMUSG00000073158		21.5817	21.6555	26.3259	0.375956	0.0759192	0.144316	0.608817	expressed		0	not STRA8-bound		1	CGI	0.152313
9030624J02Rik	ENSMUSG00000030982	Vsp35l	104.566	105.702	105.696	0.104326	0.509668	-0.131861	0.440415	expressed		0	not STRA8-bound		0	CGI	0.102478
9130008F23Rik	ENSMUSG00000054951		0.048568	0	0.0199687	-1.19205	NA	1.43505	NA	not expressed		0	not STRA8-bound		0	CGI	0.0104162
9130011E15Rik	ENSMUSG00000039901	Armh3	41.1294	30.7742	27.3511	-0.500332	0.00406971	-0.309759	0.138059	expressed	downregulated	2	STRA8-bound		0	CGI	0.118676
9130019O22Rik	ENSMUSG00000030823		1.57468	2.15906	3.09552	1.0631	0.0028645	0.387377	0.404089	expressed	upregulated	0	not STRA8-bound		0	CGI	0.0145623
9130023H24Rik	ENSMUSG00000062944		3.30082	3.97563	6.08602	0.969974	0.000426486	0.483229	0.150893	expressed	upregulated	1	not STRA8-bound		1	CGI	0.344254
9130204L05Rik	ENSMUSG00000091175	LOC229550	0	0	0	NA	NA	NA	NA	not expressed		0	not STRA8-bound		0	noCGI	1
9130213A22Rik	ENSMUSG00000097386		0.569937	0.570944	1.61753	1.61519	0.0678698	1.39694	0.166904	expressed		2	STRA8-bound		1	CGI	0.108448
9130230L23Rik	ENSMUSG00000054598		0	0	0.0584683	2.63363	NA	2.42842	NA	not expressed		0	not STRA8-bound		1	noCGI	0.082367
9130401M01Rik	ENSMUSG00000101892		59.4369	51.2062	46.0106	-0.281543	0.145347	-0.286229	0.180383	expressed		0	not STRA8-bound		0	CGI	0.0446421
9130409I23Rik	ENSMUSG00000038768		0.0171222	0	0.0259131	0.65398	NA	1.41197	NA	not expressed		0	not STRA8-bound		0	noCGI	0.0383096
9130409J20Rik	ENSMUSG00000085683	Tmem238l	0	0	0	NA	NA	NA	NA	not expressed		0	not STRA8-bound		1	noCGI	0
9230102O04Rik	ENSMUSG00000079602	linc_Gata3	0	0	0	NA	NA	NA	NA	not expressed		0	not STRA8-bound		1	CGI	0.926796
9230104L09Rik	ENSMUSG00000027446	mCST E2	0.174119	0.0829613	0.193111	0.242274	NA	1.0661	NA	not expressed		0	not STRA8-bound		1	noCGI	0.192677
9230109A22Rik	ENSMUSG00000051237		0.0173607	0	0.026706	0.647248	NA	1.40753	NA	not expressed		0	not STRA8-bound		0	noCGI	0.165523
9230110C19Rik	ENSMUSG00000053070	Cfap300	65.8116	59.6265	47.5254	-0.379567	0.0830124	-0.468357	0.0465096	expressed		0	not STRA8-bound		0	CGI	0.739928
9230110F15Rik	ENSMUSG00000047980	mANLP3|Pate-A	0	0	0	NA	NA	NA	NA	not expressed		0	not STRA8-bound		0	noCGI	NA
9230112D13Rik	ENSMUSG00000021797		0	0	0	NA	NA	NA	NA	not expressed		0	not STRA8-bound		0	noCGI	0
9230113P08Rik	ENSMUSG00000078934		0.0794061	0	0.0655313	-0.22012	NA	2.42248	NA	not expressed		0	not STRA8-bound		0	noCGI	0.263711
9330159F19Rik	ENSMUSG00000004360		0.106401	0.0162683	0.0875803	-0.246708	NA	2.18406	NA	not expressed		0	not STRA8-bound		0	noCGI	0.00907262
9330161L09Rik	ENSMUSG00000055271		0.0568796	0.202381	0.64257	3.57711	NA	1.56587	NA	not expressed		0	not STRA8-bound		1	noCGI	0.175442
9330182L06Rik	ENSMUSG00000056004		5.57014	3.30363	2.26607	-1.20883	0.000142114	-0.666427	0.0836593	expressed	downregulated	0	not STRA8-bound		1	CGI	0.0202546
9330182O14Rik	ENSMUSG00000094112		0	0	0	NA	NA	NA	NA	not expressed		0	not STRA8-bound		0	noCGI	1
9430007A20Rik	ENSMUSG00000028593	LOC381572	0	0	0	NA	NA	NA	NA	not expressed		0	not STRA8-bound		2	noCGI	1
9430015G10Rik	ENSMUSG00000059939		24.232	11.938	26.3525	0.211503	0.434305	1.00579	3.83265e-05	expressed		0	not STRA8-bound		0	CGI	0.415268
9430038I01Rik	ENSMUSG00000040139		8.84133	9.269	11.4333	0.459982	0.265631	0.179003	0.744272	expressed		0	not STRA8-bound		0	CGI	0.0556124
9430069I07Rik	ENSMUSG00000094447		0.066695	0	0	NA	NA	NA	NA	not expressed		0	not STRA8-bound		1	noCGI	0.0276253
9430097D07Rik	ENSMUSG00000075405		0.0161159	0.0245966	0.0261114	0.646204	NA	-0.085629	NA	not expressed		0	not STRA8-bound		2	CGI	0.787329
9530002B09Rik	ENSMUSG00000023263	Vpp1|Aump	1.57887	1.35387	1.62875	0.11694	NA	0.170806	0.943079	expressed		0	not STRA8-bound		0	noCGI	1
9530003J23Rik	ENSMUSG00000020177		0.0295455	0	0	-0.781088	NA	-0.0245616	NA	not expressed		0	not STRA8-bound		1	noCGI	0.3963
9530053A07Rik	ENSMUSG00000078776		0.0119343	0.0115266	0.0192037	0.768606	NA	0.796799	NA	not expressed		0	not STRA8-bound		0	noCGI	0.0972138
9530068E07Rik	ENSMUSG00000036275		168.056	172.381	112.526	-0.490029	0.00038182	-0.746025	4.92516e-07	expressed	downregulated	1	not STRA8-bound		0	CGI	0.120995
9530077C05Rik	ENSMUSG00000036411		8.18121	7.31988	8.07386	0.0666357	0.855308	0.00897456	0.985977	expressed		0	not STRA8-bound		0	CGI	0.848449
9630041A04Rik	ENSMUSG00000057710		0	0	0	NA	NA	NA	NA	not expressed		0	not STRA8-bound		0	noCGI	0.846933
9830107B12Rik	ENSMUSG00000073386		0.0448429	0.0099048	0.0115788	-1.81785	NA	0.022172	NA	not expressed		0	not STRA8-bound		1	noCGI	0.0995925
9930012K11Rik	ENSMUSG00000044551		0.389515	0.12143	0.264041	-0.473364	NA	0.99252	0.609317	not expressed		0	not STRA8-bound		0	noCGI	0.216976
9930021J03Rik	ENSMUSG00000046138	Gm9832	53.4953	25.7531	59.6474	0.248376	0.268396	1.06805	2.6327e-07	expressed		3	STRA8-bound		0	CGI	0.190891
9930022D16Rik	ENSMUSG00000045065		0.010587	0.0155514	0	-0.784454	NA	-1.53229	NA	not expressed		0	not STRA8-bound		0	noCGI	0.0480547
9930111J21Rik1	ENSMUSG00000069893	9930111J21Rik	0.0156179	0	0	-1.66606	NA	-0.0245616	NA	not expressed		0	not STRA8-bound		0	noCGI	0.0182768
9930111J21Rik2	ENSMUSG00000069892		0.600621	0.183749	0.806225	0.517598	0.567871	1.96285	0.0233433	not expressed		0	not STRA8-bound		0	noCGI	0.0365607
a	ENSMUSG00000027596	agouti signal protein|agouti|ASP|As	0.177509	0	0	-2.69169	NA	-0.0245616	NA	not expressed		0	not STRA8-bound		1	noCGI	0.952378
A030005K14Rik	ENSMUSG00000104423		0	0	0	NA	NA	NA	NA	not expressed		0	not STRA8-bound		0	noCGI	0.178983
A130010J15Rik	ENSMUSG00000079144		11.615	17.1077	15.2577	0.483989	0.0790616	-0.310387	0.34351	expressed		1	not STRA8-bound		1	CGI	0.21449
A130051J06Rik	ENSMUSG00000097643		0.0804801	0.103415	0.0566324	-0.424386	NA	-0.957713	NA	not expressed		0	not STRA8-bound		0	CGI	0.177639
A1bg	ENSMUSG00000022347	C44	0	0	0	NA	NA	NA	NA	not expressed		0	not STRA8-bound		0	noCGI	0.582828
A1cf	ENSMUSG00000052595	1810073H04Rik|apobec-1 complementation factor|ACF	0	0	0	NA	NA	NA	NA	not expressed		0	not STRA8-bound		0	noCGI	0.0669269
A230050P20Rik	ENSMUSG00000038884		0.594063	0.419747	0.48511	-0.174133	0.899216	0.0708718	0.968767	not expressed		0	not STRA8-bound		1	CGI	0.00829855
A230065H16Rik	ENSMUSG00000087075	Lbhd2	0.722185	0.395071	1.17717	0.789059	NA	1.47776	NA	expressed		0	not STRA8-bound		0	noCGI	0.0990733
A230072I06Rik	ENSMUSG00000074473		0	0	0	NA	NA	NA	NA	not expressed		0	not STRA8-bound		2	noCGI	0
A26c2	ENSMUSG00000109344	Tssk1b|EG622251|A26c2	0	0	0	NA	NA	NA	NA	not expressed		0	not STRA8-bound		0	noCGI	1
A2m	ENSMUSG00000030111	A2mp	0.0697839	0.0151224	0.00845414	-2.97058	NA	-0.934519	NA	not expressed		0	not STRA8-bound		1	noCGI	0.182198
A2ml1	ENSMUSG00000047228	BC048546|Ovos2	0.128701	0.0317604	0.0725321	-0.788073	NA	1.01102	NA	not expressed		0	not STRA8-bound		0	noCGI	0.0120002
A330070K13Rik	ENSMUSG00000052014	LOC381673	0	0	0	NA	NA	NA	NA	not expressed		0	not STRA8-bound		1	noCGI	0.828623
A3galt2	ENSMUSG00000028794	LOC215493|iGb3	0.211135	0.0319804	0.0731532	-1.451	NA	1.04901	NA	not expressed		0	not STRA8-bound		1	noCGI	0.0350414
A430005L14Rik	ENSMUSG00000047613		48.1642	57.2453	71.1184	0.651022	0.00016938	0.183131	0.433996	expressed	upregulated	3	STRA8-bound	STRA8-activated	0	CGI	0.28092
A430033K04Rik	ENSMUSG00000056014		24.1556	20.9308	14.5349	-0.642802	0.0066345	-0.672271	0.0101931	expressed	downregulated	0	not STRA8-bound		0	noCGI	0.0537377
A430078G23Rik	ENSMUSG00000074497		0.592315	0.207333	0.967209	0.816651	0.391362	2.01117	0.0391506	expressed		0	not STRA8-bound		0	noCGI	0.0504666
A430089I19Rik	ENSMUSG00000094560	Gm16522	0	0	0	NA	NA	NA	NA	not expressed		0	not STRA8-bound		0	noCGI	0.0995808
A430105I19Rik	ENSMUSG00000045838	Ccdc9b	0.746751	0.259448	0.959798	0.448299	0.559163	1.73455	0.0169233	expressed		0	not STRA8-bound		0	noCGI	0.0205208
A4galt	ENSMUSG00000047878	Gb3 synthase	0.071852	0.069163	0	-3.28049	NA	-3.40834	NA	not expressed		0	not STRA8-bound		0	CGI	0.0317226
A4gnt	ENSMUSG00000037953	LOC333424|alpha4GnT	0	0	0	NA	NA	NA	NA	not expressed		0	not STRA8-bound		0	noCGI	0
A530016L24Rik	ENSMUSG00000043122	Nrac	0	0	0.0132437	1.63143	NA	1.42621	NA	not expressed		0	not STRA8-bound		1	noCGI	0.0130531
A530032D15Rik	ENSMUSG00000089844	LOC381287	0.0436165	0	0.0290648	-0.409937	NA	1.31789	NA	not expressed		0	not STRA8-bound		0	noCGI	0.0454605
A530064D06Rik	ENSMUSG00000043939		0.197016	0.0460396	0.081123	-1.27351	NA	0.610112	NA	not expressed		0	not STRA8-bound		1	noCGI	0.100654
A530084C06Rik	ENSMUSG00000090863		0	0.00184704	0	NA	NA	NA	NA	not expressed		0	not STRA8-bound		1	CGI	0.271859
A630001G21Rik	ENSMUSG00000052760		0.374058	0.54863	0.893053	1.34009	NA	0.556788	0.740242	not expressed		0	not STRA8-bound		0	noCGI	0.011261
A630010A05Rik	ENSMUSG00000075395		0	0	0	NA	NA	NA	NA	not expressed		0	not STRA8-bound		0	noCGI	0.588934
A630023A22Rik	ENSMUSG00000095493		0.377349	0.272957	0.137532	-1.37972	NA	-1.15645	NA	not expressed		0	not STRA8-bound		0	noCGI	1
A630033H20Rik	ENSMUSG00000054293	P2ry10b	0.0483239	0.0532424	0.0785968	0.791272	NA	0.427602	NA	not expressed		0	not STRA8-bound		0	noCGI	0.0102822
A630073D07Rik	ENSMUSG00000067541	LOC381819	0.927873	0	3.03191	1.78767	NA	5.61469	NA	expressed		0	not STRA8-bound		0	noCGI	0.204825
A630076J17Rik	ENSMUSG00000094613		0	0	0	NA	NA	NA	NA	not expressed		0	not STRA8-bound		1	noCGI	0.00851205
A630095E13Rik	ENSMUSG00000070313	Sslp-1|LOC235973	0	0	0	NA	NA	NA	NA	not expressed		0	not STRA8-bound		0	noCGI	0.751805
A630095N17Rik	ENSMUSG00000096094	LOC381272	0.0605868	0	0	-0.781088	NA	-0.0245616	NA	not expressed		0	not STRA8-bound		0	noCGI	0.903346
A730015C16Rik	ENSMUSG00000090551		1.36252	1.21932	1.50772	0.230011	0.839961	0.164113	0.909441	expressed		0	not STRA8-bound		0	CGI	0.163295
A730017C20Rik	ENSMUSG00000050875	Minar2	4.04388	4.32465	4.93862	0.371526	0.676227	0.112129	0.925634	expressed		0	not STRA8-bound		1	noCGI	0.0964987
A730046J19Rik	ENSMUSG00000085139		0.0869211	0.0777739	0.106345	0.376312	NA	0.340251	NA	not expressed		0	not STRA8-bound		0	noCGI	0.205788
A730049H05Rik	ENSMUSG00000048636		0.0866274	0.0610137	0.108715	0.481231	NA	0.759756	NA	not expressed		0	not STRA8-bound		0	noCGI	0.0066657
A730061H03Rik	ENSMUSG00000053588		0.397535	0	0.33232	-0.176576	NA	2.64484	NA	not expressed		0	not STRA8-bound		2	CGI	0.057299
A730071L15Rik	ENSMUSG00000096923		0.228081	0.0753133	0.140043	-0.61403	NA	0.810561	NA	not expressed		1	not STRA8-bound		0	CGI	0.42089
A830005F24Rik	ENSMUSG00000053181		0.438969	0.51259	0.0677651	-2.6547	NA	-3.10838	NA	not expressed		0	not STRA8-bound		0	CGI	0.178964
A830018L16Rik	ENSMUSG00000057715		0.0575728	0.0322621	0.117656	1.20623	NA	1.80122	NA	not expressed		0	not STRA8-bound		0	CGI	0.0173308
A830031A19Rik	ENSMUSG00000055010	LOC268391	0	0	0	NA	NA	NA	NA	not expressed		0	not STRA8-bound		0	noCGI	0
A830080D01Rik	ENSMUSG00000044150	Bclaf3	165.61	115.407	204.672	0.398667	0.0884894	0.690476	0.00412194	expressed		3	STRA8-bound		2	CGI	0.0639795
A930002H24Rik	ENSMUSG00000045506		0.911211	0.90744	2.36459	1.47535	NA	1.25874	NA	expressed		3	STRA8-bound		2	CGI	0.590066
A930003A15Rik	ENSMUSG00000075330		0	0	0	NA	NA	NA	NA	not expressed		0	not STRA8-bound		2	noCGI	0.0319848
A930004D18Rik	ENSMUSG00000054057		0.408084	0.286362	0.437083	0.178297	0.886259	0.473953	0.728049	not expressed		0	not STRA8-bound		0	noCGI	0.00828833
A930009A15Rik	ENSMUSG00000092210		0	0	0	NA	NA	NA	NA	not expressed		0	not STRA8-bound		0	noCGI	0.0134121
A930017K11Rik	ENSMUSG00000025727		0.366459	0.177697	0.157324	-1.13799	0.455287	-0.271431	0.901332	not expressed		0	not STRA8-bound		0	CGI	0.0807482
A930018M24Rik	ENSMUSG00000091089	LOC382890	0	0	0	NA	NA	NA	NA	not expressed		0	not STRA8-bound		0	noCGI	0.00112362
A930018P22Rik	ENSMUSG00000032671		0.102752	0.283177	0.319455	1.75016	NA	0.0855975	NA	not expressed		0	not STRA8-bound		2	CGI	0.9892
A930033H14Rik	ENSMUSG00000090622		0.0928461	0.096776	0.123176	0.463224	NA	0.2388	NA	not expressed		0	not STRA8-bound		0	CGI	0.149657
AA467197	ENSMUSG00000033213,ENSMUSG00000110868	NMES1	5.52403	5.8887	6.98008	0.43231	0.599167	0.127773	0.909154	expressed		0	not STRA8-bound		1	CGI	0.862425
AA792892	ENSMUSG00000073497		0	0	0	NA	NA	NA	NA	not expressed		0	not STRA8-bound		2	noCGI	0.0229043
AA986860	ENSMUSG00000042510		0.422505	0.268463	0.38912	-0.0195805	0.9882	0.396808	0.792664	not expressed		0	not STRA8-bound		0	noCGI	0.0448862
Aaas	ENSMUSG00000036678	Aladin|GL003|D030041N15Rik	164.727	157.727	148.268	-0.0636751	0.722202	-0.227279	0.170941	expressed		0	not STRA8-bound		0	CGI	0.252304
Aacs	ENSMUSG00000029482	2210408B16Rik	9.28938	7.45859	4.06056	-1.10858	5.76152e-05	-1.01262	0.00109814	expressed	downregulated	0	not STRA8-bound		0	CGI	0.121123
Aadac	ENSMUSG00000027761	Aada|5033417E09Rik	0	0	0	NA	NA	NA	NA	not expressed		0	not STRA8-bound		0	noCGI	0
Aadacl2	ENSMUSG00000091376	EG639634	0	0	0	NA	NA	NA	NA	not expressed		0	not STRA8-bound		0	noCGI	1
Aadacl3	ENSMUSG00000078507	LOC230883	0	0	0	NA	NA	NA	NA	not expressed		0	not STRA8-bound		1	noCGI	1
Aadacl4	ENSMUSG00000070609	Gm13177	0	0	0	NA	NA	NA	NA	not expressed		0	not STRA8-bound		1	noCGI	NA
Aadat	ENSMUSG00000057228	mKat-2|Kat2|Kyat2|KATII	0.0364042	0.0208533	0.0570937	0.731889	NA	1.22636	NA	not expressed		0	not STRA8-bound		2	noCGI	0.000189554
Aaed1	ENSMUSG00000021482	1110018J18Rik	19.3916	18.8719	29.9993	0.718797	8.46168e-05	0.534509	0.0113497	expressed	upregulated	1	not STRA8-bound		0	CGI	0.084909
Aagab	ENSMUSG00000037257	2310007F21Rik	38.7049	29.7026	22.4456	-0.698284	6.23781e-07	-0.540746	0.000760955	expressed	downregulated	0	not STRA8-bound		1	CGI	0.112243
Aak1	ENSMUSG00000057230	5530400K14Rik|D6Ertd245e	11.3083	7.29975	10.86	0.032521	0.902169	0.430508	0.0474442	expressed		3	STRA8-bound		0	CGI	0.17887
Aamdc	ENSMUSG00000035642	1810037D19Rik|1810020D17Rik	119.16	106.092	126.691	0.176194	0.410139	0.118452	0.647831	expressed		2	STRA8-bound		1	CGI	0.101917
Aamp	ENSMUSG00000006299	Aamp-rs	160.333	147.822	171.025	0.181222	0.224865	0.079066	0.684342	expressed		1	not STRA8-bound		0	CGI	0.451463
Aanat	ENSMUSG00000020804	SNAT|Nat4|Nat-2	0.0829908	0	0.104546	0.428687	NA	3.38837	NA	not expressed		0	not STRA8-bound		1	noCGI	0.159469
Aar2	ENSMUSG00000027628	0610011L14Rik	32.4154	50.048	36.3082	0.250473	0.206426	-0.60247	0.00174477	expressed		0	not STRA8-bound		2	noCGI	0.174506
Aard	ENSMUSG00000068522		206.451	247.687	270.4	0.478096	0.587815	0.0401445	0.975618	expressed		0	not STRA8-bound		0	CGI	0.866538
Aars	ENSMUSG00000031960		62.9605	63.5553	67.2827	0.183769	0.268574	-0.0565734	0.804225	expressed		0	not STRA8-bound		0	CGI	0.201683
Aars2	ENSMUSG00000023938	Aarsl	12.3388	8.14369	7.22011	-0.685277	0.00170697	-0.316148	0.248853	expressed	downregulated	0	not STRA8-bound		1	CGI	0.215423
Aarsd1	ENSMUSG00000075528	2310044P18Rik	57.2223	60.1907	50.7243	-0.0853926	0.6861	-0.383115	0.0399245	expressed		1	not STRA8-bound		0	CGI	0.036591
Aasdh	ENSMUSG00000055923	A230062G08Rik	9.67207	6.61035	7.94144	-0.192983	0.519193	0.127199	0.729753	expressed		0	not STRA8-bound		0	CGI	0.167194
Aasdhppt	ENSMUSG00000025894	LYS5|2810407B07Rik|CGI-80|2010309J24Rik|LYS2|AASD-PPT	47.6707	49.0633	53.0549	0.244804	0.244139	-0.0217824	0.948953	expressed		3	STRA8-bound		0	CGI	0.176662
Aass	ENSMUSG00000029695	Lorsdh|LOR/SDH	1.53747	0.939417	1.51903	0.0696148	0.942682	0.598888	0.506013	expressed		0	not STRA8-bound		0	noCGI	0.00512828
Aatf	ENSMUSG00000018697	4933415H02Rik|5830465M17Rik|Che-1|Trb	73.1883	68.4923	80.1144	0.218184	0.221142	0.088216	0.708441	expressed		2	STRA8-bound		0	CGI	0.366592
Aatk	ENSMUSG00000025375	AATYK1	0.122066	0.0534563	0.0696145	-0.717252	NA	0.280536	0.902928	not expressed		0	not STRA8-bound		1	CGI	0.00584175
AB124611	ENSMUSG00000057191	HIDE1|LOC382062	0.144609	0.0616483	0.138305	0.00719525	NA	0.972434	NA	not expressed		0	not STRA8-bound		0	noCGI	0.0742637
Abat	ENSMUSG00000057880	9630038C02Rik|GABA-T	9.19216	9.76751	15.9587	0.88854	0.267391	0.617274	0.519971	expressed		0	not STRA8-bound		1	CGI	0.0347341
Abca1	ENSMUSG00000015243	ABC1	20.8454	6.74956	12.7499	-0.616621	0.0128382	0.783974	0.003651	expressed	downregulated	0	not STRA8-bound		0	CGI	0.0427895
Abca12	ENSMUSG00000050296	4832428G11Rik|4833417A11Rik	0.102226	0.097981	0.128443	0.417454	0.78361	0.292201	0.879231	not expressed		0	not STRA8-bound		0	noCGI	0.355837
Abca13	ENSMUSG00000004668	A930002G16Rik	0.0151011	0.00476255	0.00514961	-1.45713	NA	0.03943	NA	not expressed		0	not STRA8-bound		2	noCGI	0.026816
Abca14	ENSMUSG00000062017	4930539G24Rik|1700110B15Rik	0	0	0	NA	NA	NA	NA	not expressed		0	not STRA8-bound		0	noCGI	0.97214
Abca15	ENSMUSG00000054746	4930500I12Rik	0.00509694	0	0	-0.781088	NA	-0.0245616	NA	not expressed		0	not STRA8-bound		0	noCGI	0.997403
Abca16	ENSMUSG00000051900		0.963648	0.69854	1.07285	0.245944	0.745176	0.48636	0.545824	expressed		0	not STRA8-bound		0	noCGI	0.996609
Abca17	ENSMUSG00000035435		1.12005	0.751113	1.30726	0.317559	0.613258	0.661087	0.295712	expressed		2	STRA8-bound		1	CGI	0.943797
Abca2	ENSMUSG00000026944	D2H0S1474E|Abc2	167.496	93.4765	172.247	0.130214	0.562327	0.744626	0.000124163	expressed		2	STRA8-bound		0	CGI	0.0365138
Abca3	ENSMUSG00000024130	1810036E22Rik|ABC-C|Abc3	43.2533	26.0966	37.896	-0.100732	0.700046	0.390739	0.100046	expressed		2	STRA8-bound		2	CGI	0.00813819
Abca4	ENSMUSG00000028125	D430003I15Rik|Abc10|RmP|Rim protein	0.0748262	0.0274122	0.131612	0.900223	NA	2.14014	0.199192	not expressed		0	not STRA8-bound		0	noCGI	0.0900038
Abca5	ENSMUSG00000018800	B930033A02Rik|ABC13	25.2615	27.7869	39.8271	0.747936	4.55256e-05	0.387224	0.0813611	expressed	upregulated	1	not STRA8-bound		0	CGI	0.127129
Abca6	ENSMUSG00000044749	6330565N06Rik	0.397705	0.35509	0.946427	1.33717	0.146723	1.32986	0.196534	expressed		0	not STRA8-bound		0	noCGI	0.014907
Abca7	ENSMUSG00000035722	Abc51	8.15064	4.69843	4.79149	-0.676806	0.000517293	-0.0977567	0.748	expressed	downregulated	0	not STRA8-bound		1	noCGI	0.0188739
Abca8a	ENSMUSG00000041828		0.110169	0.19261	0.110658	0.129098	NA	-0.878009	0.638284	not expressed		0	not STRA8-bound		0	noCGI	0.00672068
Abca8b	ENSMUSG00000020620	Abca8	0.145116	0.0982011	0.0956738	-0.572192	NA	-0.188761	0.932829	not expressed		0	not STRA8-bound		0	noCGI	0.0142126
Abca9	ENSMUSG00000041797	D630040K07Rik	0.0671064	0.0180684	0.0465353	-0.44354	NA	1.26996	NA	not expressed		0	not STRA8-bound		0	noCGI	0.165022
Abcb10	ENSMUSG00000031974	ABC-me	13.3871	12.101	5.33942	-1.23526	1.32358e-11	-1.31478	8.49874e-11	expressed	downregulated	0	not STRA8-bound		0	CGI	0.0289884
Abcb11	ENSMUSG00000027048	PGY4|Lith1|sister of P-glycoprotein|Bsep|PFIC2|ABC16	0.00536515	0	0	-0.781088	NA	-0.0245616	NA	not expressed		0	not STRA8-bound		0	noCGI	0.00950554
Abcb1a	ENSMUSG00000040584	MDR3|Pgp|multiple drug resistant 1a|P-gp|Mdr1a|Pgy-3|Evi32|P-glycoprotein|Pgy3|mdr-3	0.118989	0.0903335	0.0551067	-1.10467	NA	-0.832857	NA	not expressed		0	not STRA8-bound		0	CGI	0.0127721
Abcb1b	ENSMUSG00000028970	Abcb1|mdr|Pgy-1|Pgy1|Mdr1b|Mdr1	0.0972065	0.0579841	0.0271218	-1.67721	NA	-1.16704	NA	not expressed		0	not STRA8-bound		1	CGI	0.0336282
Abcb4	ENSMUSG00000042476	Pgy-2|Mdr2|Pgy2|mdr-2	0.392832	0.264701	0.375974	0.0194906	0.986802	0.390252	0.763626	not expressed		0	not STRA8-bound		0	CGI	0.0102499
Abcb5	ENSMUSG00000072791	9230106F14Rik	0.00705235	0.0103871	0.0339138	2.26133	NA	1.51514	NA	not expressed		0	not STRA8-bound		2	noCGI	0.676376
Abcb6	ENSMUSG00000026198	1200005B17Rik	79.2491	87.4618	91.2696	0.292417	0.121733	-0.0756921	0.777646	expressed		0	not STRA8-bound		0	noCGI	0.182987
Abcb7	ENSMUSG00000031333	Abc7	36.7975	35.7113	31.181	-0.148945	0.56248	-0.335288	0.180213	expressed		1	not STRA8-bound		0	CGI	0.0121777
Abcb8	ENSMUSG00000028973	4833412N02Rik	22.0487	18.4858	18.1532	-0.193394	0.330278	-0.160039	0.487656	expressed		0	not STRA8-bound		1	noCGI	0.0899258
Abcb9	ENSMUSG00000029408	TAPL	9.46709	7.41092	9.24283	0.0544055	0.862339	0.175698	0.584123	expressed		0	not STRA8-bound		0	CGI	0.280873
Abcc1	ENSMUSG00000023088	Mrp1|Mdrap|MRP|Abcc1a|Abcc1b	39.2329	29.7025	23.3503	-0.659831	5.07685e-06	-0.47437	0.0045714	expressed	downregulated	0	not STRA8-bound		0	CGI	0.185853
Abcc10	ENSMUSG00000032842	Mrp7	20.5315	14.1743	16.0873	-0.263834	0.246106	0.0368454	0.916183	expressed		0	not STRA8-bound		1	CGI	0.146889
Abcc12	ENSMUSG00000036872	4930467B22Rik|MRP9	0.0695337	0	0.00800055	-2.92647	NA	1.23886	NA	not expressed		0	not STRA8-bound		0	noCGI	0.986381
Abcc2	ENSMUSG00000025194	Cmoat|Mrp2|multidrug resistance protein 2	0.054446	0.0465461	0.270668	2.46321	NA	2.44489	0.129813	not expressed		0	not STRA8-bound		0	noCGI	0.00126173
Abcc3	ENSMUSG00000020865	1700019L09Rik|MRP3	0.034684	0.0382196	0.0139526	-1.25371	NA	-1.62265	NA	not expressed		0	not STRA8-bound		1	noCGI	0.216819
Abcc4	ENSMUSG00000032849	D630049P08Rik|MRP4|MOAT-B	25.8449	16.0346	13.1226	-0.88917	8.85772e-09	-0.42343	0.0237934	expressed	downregulated	0	not STRA8-bound		0	CGI	0.0335743
Abcc5	ENSMUSG00000022822	Abcc5a|Mrp5|Abcc5b|2900011L11Rik	40.4421	24.132	34.7109	-0.129994	0.64634	0.382583	0.151811	expressed		0	not STRA8-bound		1	CGI	0.028165
Abcc6	ENSMUSG00000030834	Mrp6|Dyscalc1|DCC	0.0594555	0.0176659	0.0314481	-0.838448	NA	0.644991	NA	not expressed		0	not STRA8-bound		0	noCGI	0.00372552
Abcc8	ENSMUSG00000040136	D930031B21Rik|SUR1|Sur	1.09566	0.407246	0.412605	-1.31594	0.0167383	-0.106519	0.911624	expressed	downregulated	0	not STRA8-bound		0	CGI	0.021198
Abcc9	ENSMUSG00000030249	SUR2A|SUR2B|Sur2	0.188372	0.269238	0.166099	-0.0800867	0.948853	-0.799991	0.478286	not expressed		0	not STRA8-bound		2	noCGI	0.00858203
Abcd1	ENSMUSG00000031378	ALDP|Ald|Aldgh	13.0648	10.1958	19.9804	0.701979	0.000319124	0.832502	0.000113966	expressed	upregulated	1	not STRA8-bound		0	CGI	0.0826849
Abcd2	ENSMUSG00000055782	ALDR|ABC39|adrenoleukodystrophy related|ALDL1	1.10965	0.867319	1.37814	0.404709	0.602219	0.586051	0.481059	expressed		0	not STRA8-bound		0	noCGI	0.0185537
Abcd3	ENSMUSG00000028127	Pxmp1|PMP70	111.085	113.314	74.5713	-0.485112	0.000578023	-0.738809	1.08017e-06	expressed	downregulated	0	not STRA8-bound		0	CGI	0.0183046
Abcd4	ENSMUSG00000021240	P69r|Pxmp1l	0.461136	0.400481	0.829485	0.959686	0.334866	0.913237	0.41994	expressed		0	not STRA8-bound		2	CGI	0.0146786
Abce1	ENSMUSG00000058355	Oabp|Rnaseli|RNS4l (Eye)	227.605	233.098	199.011	-0.103744	0.669187	-0.366942	0.0973884	expressed		3	STRA8-bound		1	CGI	0.129085
Abcf1	ENSMUSG00000038762	D17Wsu166e|Abc50|GCN20	105.12	65.1573	81.828	-0.273101	0.127235	0.185722	0.384066	expressed		0	not STRA8-bound		0	CGI	0.295868
Abcf2	ENSMUSG00000028953	Drr3|0710005O05Rik	160.037	137.727	199.888	0.408286	0.00276329	0.399899	0.00874563	expressed	upregulated	1	not STRA8-bound		0	CGI	0.340203
Abcf3	ENSMUSG00000003234		74.8706	71.564	55.5329	-0.344082	0.0350541	-0.504205	0.00349017	expressed	downregulated	0	not STRA8-bound		0	CGI	0.262899
Abcg1	ENSMUSG00000024030	White|Abc8	6.05697	3.03799	2.65578	-1.09966	3.3007e-05	-0.330107	0.357582	expressed	downregulated	0	not STRA8-bound		1	CGI	0.00745342
Abcg2	ENSMUSG00000029802	Bcrp	35.222	45.7911	43.842	0.402992	0.0387137	-0.19714	0.420338	expressed	upregulated	0	not STRA8-bound		0	CGI	0.0718783
Abcg3	ENSMUSG00000029299	Mxr2|Abcp2	0.0394098	0.0134479	0.0290024	-0.362019	NA	0.961404	NA	not expressed		0	not STRA8-bound		0	noCGI	0.0109708
Abcg4	ENSMUSG00000032131	6430517O04Rik	0.751268	0.49446	0.452375	-0.644318	0.412538	-0.275921	0.790931	not expressed		0	not STRA8-bound		0	CGI	0.00679215
Abcg5	ENSMUSG00000040505	trac|Sterolin-1|cmp	0.0381846	0.0896866	0.017783	-0.935434	NA	-2.42137	NA	not expressed		0	not STRA8-bound		3	noCGI	0.00170865
Abcg8	ENSMUSG00000024254	Sterolin-2|1300003C16Rik	0	0.0142537	0.0161193	1.64255	NA	0.0321112	NA	not expressed		0	not STRA8-bound		3	CGI	0.0160672
Abhd10	ENSMUSG00000033157	D230019K24Rik	27.5688	27.2464	23.5724	-0.137913	0.507094	-0.342839	0.084007	expressed		2	STRA8-bound		0	CGI	0.202101
Abhd11	ENSMUSG00000040532	A630008N09Rik|Wbscr21|1110054D16Rik	40.9326	19.4404	21.0998	-0.863306	0.000391519	-0.0121228	0.978834	expressed	downregulated	0	not STRA8-bound		1	CGI	0.188064
Abhd12	ENSMUSG00000032046	6330583M11Rik|1500011G07Rik	66.1913	84.4145	128.038	1.0397	1.06355e-16	0.469723	0.00161325	expressed	upregulated	2	STRA8-bound	STRA8-activated	1	CGI	0.0929664
Abhd12b	ENSMUSG00000090121	LOC328121	0	0	0.0566616	2.61302	NA	2.40781	NA	not expressed		0	not STRA8-bound		2	noCGI	0.236666
Abhd13	ENSMUSG00000040396	1110065L07Rik	16.5062	17.6996	16.8877	0.12316	0.607848	-0.207	0.402818	expressed		1	not STRA8-bound		0	CGI	0.0449882
Abhd14a	ENSMUSG00000042210	1110013B16Rik|Dorz1	19.4348	16.0511	9.8759	-0.888685	0.00114231	-0.825807	0.00711076	expressed	downregulated	0	not STRA8-bound		0	CGI	0.328479
Abhd14b	ENSMUSG00000042073	1810013B01Rik	1.61906	1.45656	0.833823	-0.878583	0.306215	-0.919164	0.327414	expressed		0	not STRA8-bound		0	CGI	0.0192008
Abhd15	ENSMUSG00000000686	1300007F04Rik	0.248763	0.226771	0.197927	-0.239549	NA	-0.332714	0.869214	not expressed		0	not STRA8-bound		0	CGI	0.0315319
Abhd16a	ENSMUSG00000007036	Bat5|NG26|D17H6S82E	44.9256	48.2614	56.1089	0.408118	0.00933098	0.0817171	0.72457	expressed	upregulated	0	not STRA8-bound		0	CGI	0.117783
Abhd16b	ENSMUSG00000055882	BC050777	0.0134886	0	0.0903534	2.66058	NA	3.41773	NA	not expressed		0	not STRA8-bound		1	noCGI	0.986018
Abhd17a	ENSMUSG00000003346	Fam108a|1700013O15Rik|D10Bwg1364e	106.833	104.899	67.4649	-0.576275	0.000149318	-0.770621	3.10302e-06	expressed	downregulated	0	not STRA8-bound		1	CGI	0.177282
Abhd17b	ENSMUSG00000047368	5730446C15Rik|Fam108b	23.6702	23.5837	26.3957	0.247694	0.338891	0.0259814	0.9491	expressed		1	not STRA8-bound		0	CGI	0.337341
Abhd17c	ENSMUSG00000038459	Fam108c|2210412D01Rik	64.5622	60.5125	42.8079	-0.503024	0.00335933	-0.636406	0.000632332	expressed	downregulated	1	not STRA8-bound		0	CGI	0.0589891
Abhd18	ENSMUSG00000037818	3110057O12Rik	9.232	13.0318	34.3366	1.98366	2.11875e-24	1.25748	1.48105e-08	expressed	upregulated	1	not STRA8-bound		2	CGI	0.16955
Abhd2	ENSMUSG00000039202	LABH2|2210009N18Rik	14.442	13.3956	5.05979	-1.42527	3.78854e-13	-1.54768	1.22344e-12	expressed	downregulated	0	not STRA8-bound		0	CGI	0.136894
Abhd3	ENSMUSG00000002475	LABH3	4.39026	4.51764	5.10762	0.307508	0.56784	0.0633148	0.93455	expressed		0	not STRA8-bound		0	CGI	0.0357963
Abhd4	ENSMUSG00000040997	1110035H23Rik	69.1146	81.9619	78.4051	0.26765	0.780265	-0.152438	0.90221	expressed		1	not STRA8-bound		1	CGI	0.492909
Abhd5	ENSMUSG00000032540	2010002J10Rik|1300003D03Rik|IECN5|NCIE2|CGI-58	52.8405	54.2457	39.3319	-0.337057	0.032869	-0.601266	0.000240932	expressed	downregulated	3	STRA8-bound		0	CGI	0.517938
Abhd6	ENSMUSG00000025277	0610041D24Rik	4.45897	5.04537	6.57305	0.644143	0.201684	0.2685	0.684342	expressed		0	not STRA8-bound		1	CGI	0.093951
Abhd8	ENSMUSG00000007950	0910001L24Rik	10.2182	9.61143	10.0549	0.0655441	0.848318	-0.0653001	0.875976	expressed		0	not STRA8-bound		2	CGI	0.325955
Abi1	ENSMUSG00000058835	Ssh3bp1|E3B1	144.399	143.293	108.486	-0.32235	0.100223	-0.536089	0.00794679	expressed		1	not STRA8-bound		0	CGI	0.0551193
Abi2	ENSMUSG00000026782	8430425M24Rik	60.549	63.4215	63.0034	0.147723	0.431882	-0.145126	0.493021	expressed		3	STRA8-bound		0	CGI	0.103675
Abi3	ENSMUSG00000018381	2210414K06Rik	1.63374	1.0202	0.910756	-0.756497	0.158961	-0.309714	0.664601	expressed		0	not STRA8-bound		0	noCGI	0.00495489
Abi3bp	ENSMUSG00000035258	eratin|TARSH|D930038M13Rik|5033411B22Rik	0.488799	0.240827	0.336525	-0.452199	0.722612	0.381579	0.809363	not expressed		0	not STRA8-bound		0	noCGI	0.0180304
Abl1	ENSMUSG00000026842	E430008G22Rik|c-Abl	20.1153	12.9774	27.8781	0.558597	0.000372799	0.964061	1.00447e-08	expressed	upregulated	0	not STRA8-bound		2	CGI	0.281078
Abl2	ENSMUSG00000026596	Abll|Arg	46.0923	32.5239	39.2935	-0.139544	0.536058	0.128647	0.620917	expressed		1	not STRA8-bound		0	CGI	0.108256
Ablim1	ENSMUSG00000025085	2210411C18Rik|abLIM-S|Limab1|9330196J19Rik|4833406P10Rik|abLIM-L|abLIM-M|2610209L21Rik	0.406613	0.154522	0.179495	-1.11529	0.345867	0.0516015	0.97831	not expressed		0	not STRA8-bound		2	CGI	0.00986096
Ablim2	ENSMUSG00000029095		2.15631	0.993369	0.994891	-1.04086	0.0797447	-0.147896	0.873503	expressed		0	not STRA8-bound		2	CGI	0.00638947
Ablim3	ENSMUSG00000032735	D930036B08Rik	0.424339	0.203155	0.342022	-0.228413	0.839295	0.599298	0.620614	not expressed		0	not STRA8-bound		1	CGI	0.0308613
Abo	ENSMUSG00000015787	cis-AB transferase	0.52236	0.736313	0.981757	0.997415	0.338984	0.260419	0.857306	expressed		0	not STRA8-bound		0	noCGI	1
Abr	ENSMUSG00000017631	6330400K15Rik	41.7866	31.4669	41.1576	0.0658808	0.804286	0.238753	0.348387	expressed		0	not STRA8-bound		3	CGI	0.0177474
Abra	ENSMUSG00000042895	STARS|C130068O12Rik	0	0	0	NA	NA	NA	NA	not expressed		0	not STRA8-bound		0	noCGI	0.0337917
Abracl	ENSMUSG00000078453	3110003A17Rik|1700028I04Rik	13.6812	16.0453	15.9523	0.311035	0.670575	-0.112045	0.908412	expressed		0	not STRA8-bound		0	CGI	0.0280951
Abraxas1	ENSMUSG00000035234	Ccdc98|3830405G04Rik|Fam175a|5630400M01Rik	48.2923	50.9743	45.8052	0.011977	0.963886	-0.291855	0.187335	expressed		0	not STRA8-bound		0	CGI	0.110332
Abraxas2	ENSMUSG00000030965	Fam175b|C430003P19Rik|KIAA0157	44.8515	43.5289	36.1367	-0.221744	0.223555	-0.404129	0.0274941	expressed		1	not STRA8-bound		1	CGI	0.178972
Abt1	ENSMUSG00000036376		17.8302	18.7192	16.1797	-0.051719	0.834769	-0.347343	0.104789	expressed		1	not STRA8-bound		1	CGI	0.107103
Abtb1	ENSMUSG00000030083	BPOZ|EF1ABP	23.5258	18.7277	22.9852	0.0562639	0.868022	0.155319	0.66301	expressed		0	not STRA8-bound		2	CGI	0.114965
Abtb2	ENSMUSG00000032724	BPOZ-2	18.9691	15.5118	27.6576	0.632856	0.000367552	0.697222	0.000403188	expressed	upregulated	2	STRA8-bound	STRA8-activated	1	CGI	0.18636
AC034099.1	ENSMUSG00000110040		0.959704	1.40227	0	-5.56067	NA	-6.38123	0.00388751	expressed		0	not STRA8-bound		1	noCGI	NA
AC068905.1	ENSMUSG00000110431		0	0	0	NA	NA	NA	NA	not expressed		0	not STRA8-bound		0	noCGI	NA
AC069559.1	ENSMUSG00000110991		0	0	0	NA	NA	NA	NA	not expressed		0	not STRA8-bound		0	noCGI	NA
AC069561.5	ENSMUSG00000111700		0	0	0	NA	NA	NA	NA	not expressed		0	not STRA8-bound		0	noCGI	NA
AC069563.1	ENSMUSG00000110881		0	0	0	NA	NA	NA	NA	not expressed		0	not STRA8-bound		0	noCGI	NA
AC073945.1	ENSMUSG00000110780		0	0	0	NA	NA	NA	NA	not expressed		0	not STRA8-bound		0	noCGI	NA
AC073945.2	ENSMUSG00000111190		0	0	0	NA	NA	NA	NA	not expressed		0	not STRA8-bound		1	noCGI	NA
AC079644.16	ENSMUSG00000114075		0	0	0	NA	NA	NA	NA	not expressed		0	not STRA8-bound		0	noCGI	NA
AC099934.3	ENSMUSG00000113149		85.9934	102.391	62.843	-0.363908	0.126684	-0.843296	0.000338586	expressed		0	not STRA8-bound		0	CGI	NA
AC104834.1	ENSMUSG00000113558		0	0	0	NA	NA	NA	NA	not expressed		0	not STRA8-bound		0	CGI	NA
AC113282.1	ENSMUSG00000114212		0	0	0	NA	NA	NA	NA	not expressed		0	not STRA8-bound		0	noCGI	NA
AC113282.2	ENSMUSG00000114582		0	0	0	NA	NA	NA	NA	not expressed		0	not STRA8-bound		0	noCGI	NA
AC113282.3	ENSMUSG00000114591		0	0	0	NA	NA	NA	NA	not expressed		0	not STRA8-bound		0	noCGI	NA
AC113282.4	ENSMUSG00000114694		0	0	0	NA	NA	NA	NA	not expressed		0	not STRA8-bound		0	noCGI	NA
AC113282.5	ENSMUSG00000114943		0.0143624	0.019984	0	-0.783476	NA	-1.4335	NA	not expressed		0	not STRA8-bound		0	noCGI	NA
AC121964.1	ENSMUSG00000109148		0	0	0	NA	NA	NA	NA	not expressed		0	not STRA8-bound		0	noCGI	NA
AC123954.1	ENSMUSG00000113255		0.333045	0.176033	0.646554	1.04011	0.452648	1.66538	0.259331	not expressed		0	not STRA8-bound		0	noCGI	NA
AC124712.1	ENSMUSG00000114046		48.2887	55.1751	30.4795	-0.584263	0.185798	-0.996231	0.0249821	expressed		0	not STRA8-bound		0	noCGI	NA
AC125070.4	ENSMUSG00000114073		0.092886	0.0206182	0.160159	0.860533	NA	2.77688	NA	not expressed		0	not STRA8-bound		1	noCGI	NA
AC125444.1	ENSMUSG00000113084		0	0	3.12353e-05	NA	NA	NA	NA	not expressed		0	not STRA8-bound		1	noCGI	NA
AC125444.2	ENSMUSG00000113846		0	0	0.116659	2.61302	NA	2.40781	NA	not expressed		0	not STRA8-bound		1	noCGI	NA
AC125444.3	ENSMUSG00000113880		0.297904	0.0598816	0.200363	-0.415283	NA	1.57869	NA	not expressed		0	not STRA8-bound		1	noCGI	NA
AC125444.4	ENSMUSG00000113925		0	0	0.30083	3.90332	NA	3.69812	NA	not expressed		0	not STRA8-bound		1	noCGI	NA
AC125444.5	ENSMUSG00000113973		0	0	0.081866	1.62002	NA	1.4148	NA	not expressed		0	not STRA8-bound		0	noCGI	NA
AC125444.6	ENSMUSG00000114011		0.400701	0.27727	1.988	2.34896	NA	2.60953	NA	expressed		2	STRA8-bound		0	noCGI	NA
AC126554.8	ENSMUSG00000113805		0.118662	0	0	-0.781088	NA	-0.0245616	NA	not expressed		0	not STRA8-bound		0	noCGI	NA
AC130711.1	ENSMUSG00000114245		0.0262894	0	0.0910553	1.69032	NA	2.44209	NA	not expressed		0	not STRA8-bound		0	noCGI	NA
AC132392.1	ENSMUSG00000111187		0.0602299	0.0736403	0.156613	1.56589	NA	1.07288	NA	not expressed		0	not STRA8-bound		1	noCGI	NA
AC133183.1	ENSMUSG00000113475		0	0	0	NA	NA	NA	NA	not expressed		0	not STRA8-bound		0	CGI	NA
AC134869.3	ENSMUSG00000114763		23.2951	0.204761	46.1022	1.0764	0.722202	7.05173	0.0238238	expressed		0	not STRA8-bound		1	noCGI	NA
AC138214.1	ENSMUSG00000114299		0	0	0	NA	NA	NA	NA	not expressed		2	STRA8-bound		0	noCGI	NA
AC138221.1	ENSMUSG00000108728		0.0526355	0.029362	0.0503179	-0.10875	NA	0.644009	NA	not expressed		0	not STRA8-bound		0	noCGI	0
AC152453.1	ENSMUSG00000112743		4.92954	4.10023	3.92279	-0.243523	0.729872	-0.175902	0.840015	expressed		0	not STRA8-bound		0	noCGI	NA
AC153856.3	ENSMUSG00000112216		0.0107866	0.0241031	0	-0.784769	NA	-1.43103	NA	not expressed		0	not STRA8-bound		2	noCGI	NA
AC153856.4	ENSMUSG00000112252		0.0107866	0.0241031	0	-0.784769	NA	-1.43103	NA	not expressed		0	not STRA8-bound		2	noCGI	NA
AC153864.3	ENSMUSG00000112170		0	0	0	NA	NA	NA	NA	not expressed		0	not STRA8-bound		1	noCGI	NA
AC153874.1	ENSMUSG00000112653		0	0	0	NA	NA	NA	NA	not expressed		0	not STRA8-bound		0	noCGI	NA
AC153912.1	ENSMUSG00000110723		0.0551769	0.0899091	0	-0.7884	NA	-1.42407	NA	not expressed		0	not STRA8-bound		0	noCGI	NA
AC154550.1	ENSMUSG00000113525		14.8856	12.0345	21.7492	0.637349	0.116377	0.690475	0.120761	expressed		0	not STRA8-bound		0	CGI	NA
AC154682.1	ENSMUSG00000114378		0.845527	0.620649	1.97031	1.31823	0.0759972	1.57085	0.0549851	expressed		3	STRA8-bound		1	CGI	NA
AC155937.1	ENSMUSG00000114004		0.81689	0.601698	0.595267	-0.419991	NA	-0.0996394	0.968051	not expressed		0	not STRA8-bound		1	noCGI	NA
AC157931.1	ENSMUSG00000114278		1.24605	0	0.350673	-1.74077	NA	1.45795	NA	expressed		0	not STRA8-bound		2	noCGI	NA
AC158589.1	ENSMUSG00000109903		0	0	0	NA	NA	NA	NA	not expressed		0	not STRA8-bound		0	noCGI	NA
AC158600.1	ENSMUSG00000112027		0.0452125	0	0	-2.702	NA	-0.0245616	NA	not expressed		0	not STRA8-bound		2	noCGI	NA
AC158600.2	ENSMUSG00000112419		1.44824e-05	0.00138562	0.000276498	NA	NA	NA	NA	not expressed		0	not STRA8-bound		2	noCGI	NA
AC158600.3	ENSMUSG00000112495		0.168925	0.163143	0.0845974	-0.799593	NA	-0.900928	NA	not expressed		0	not STRA8-bound		2	noCGI	NA
AC158600.4	ENSMUSG00000112781		6.02681e-05	0.000339214	2.47847e-05	NA	NA	NA	NA	not expressed		0	not STRA8-bound		2	noCGI	NA
AC158600.5	ENSMUSG00000112814		1.44824e-05	0.00138562	0.000276498	NA	NA	NA	NA	not expressed		0	not STRA8-bound		2	noCGI	NA
AC158600.6	ENSMUSG00000112919		0.0452125	0	0	-2.702	NA	-0.0245616	NA	not expressed		0	not STRA8-bound		2	noCGI	NA
AC158603.3	ENSMUSG00000112380		0	0	0	NA	NA	NA	NA	not expressed		0	not STRA8-bound		0	noCGI	NA
AC158603.4	ENSMUSG00000112864		0	0	0	NA	NA	NA	NA	not expressed		0	not STRA8-bound		0	noCGI	NA
AC159246.1	ENSMUSG00000111073		0	0	0	NA	NA	NA	NA	not expressed		0	not STRA8-bound		0	noCGI	NA
AC160962.1	ENSMUSG00000114432		0	0	0	NA	NA	NA	NA	not expressed		0	not STRA8-bound		0	noCGI	NA
AC161180.1	ENSMUSG00000113097		0.0667438	0.106457	0.214893	1.79668	NA	1.04907	NA	not expressed		2	STRA8-bound		0	noCGI	NA
AC161180.2	ENSMUSG00000113267		0.026082	0	0	-0.781088	NA	-0.0245616	NA	not expressed		0	not STRA8-bound		0	noCGI	NA
AC161453.1	ENSMUSG00000114852		0	0	0	NA	NA	NA	NA	not expressed		0	not STRA8-bound		2	noCGI	NA
AC163703.1	ENSMUSG00000111184		0	0	0	NA	NA	NA	NA	not expressed		0	not STRA8-bound		0	CGI	NA
AC164597.1	ENSMUSG00000112930		0	0	0	NA	NA	NA	NA	not expressed		0	not STRA8-bound		0	noCGI	NA
AC165366.1	ENSMUSG00000114559		0.353853	0	0.142691	-1.22235	NA	1.4165	NA	not expressed		0	not STRA8-bound		0	noCGI	NA
AC166263.2	ENSMUSG00000112611		0	0	0	NA	NA	NA	NA	not expressed		0	not STRA8-bound		1	noCGI	NA
AC172027.3	ENSMUSG00000112640		4.30282	4.24196	9.64027	1.24796	0.0201552	1.05364	0.0863513	expressed	upregulated	0	not STRA8-bound		0	CGI	NA
AC175538.2	ENSMUSG00000114470		0.448403	0	0	-4.8608	NA	-0.0245617	NA	expressed		0	not STRA8-bound		0	noCGI	NA
AC211878.11	ENSMUSG00000113951		0.0456788	0.0668929	0	NA	NA	NA	NA	not expressed		0	not STRA8-bound		0	noCGI	NA
Acaa1a	ENSMUSG00000036138	PTL|D9Ertd25e|Acaa1|peroxisomal 3-ketoacyl-CoA thiolase|thiolase A	36.2728	26.6326	20.8629	-0.709334	5.09501e-05	-0.487501	0.0170705	expressed	downregulated	0	not STRA8-bound		0	CGI	0.0186798
Acaa1b	ENSMUSG00000010651	thiolase B	11.9113	10.6585	7.43814	-0.593253	0.0284179	-0.655607	0.0268703	expressed	downregulated	0	not STRA8-bound		0	CGI	0.00397718
Acaa2	ENSMUSG00000036880	0610011L04Rik|D18Ertd240e	16.7994	16.6746	18.0201	0.186567	0.737663	0.0171623	0.982752	expressed		0	not STRA8-bound		0	CGI	0.0145027
Acaca	ENSMUSG00000020532	Acac|acetyl-CoA carboxylase|Acc1|LOC327983|A530025K05Rik	38.4724	29.9168	85.1843	1.23666	2.17165e-18	1.37529	2.22153e-18	expressed	upregulated	0	not STRA8-bound		1	noCGI	0.137624
Acacb	ENSMUSG00000042010	Acc2|Accb	0.929925	0.453241	1.00797	0.20517	0.683845	1.02746	0.0234588	expressed		0	not STRA8-bound		0	noCGI	0.0250899
Acad10	ENSMUSG00000029456	2410021P16Rik	2.86799	1.17609	1.73202	-0.636394	0.13575	0.416484	0.430798	expressed		3	STRA8-bound		2	CGI	0.0939238
Acad11	ENSMUSG00000090150	5730439E10Rik	59.3924	54.7849	35.2598	-0.66312	0.000830204	-0.782437	0.000320534	expressed	downregulated	0	not STRA8-bound		1	CGI	0.0468413
Acad12	ENSMUSG00000042647	9330129D05Rik	13.413	8.09842	6.23363	-1.01558	1.69299e-05	-0.523336	0.0679759	expressed	downregulated	0	not STRA8-bound		1	CGI	0.0512688
Acad8	ENSMUSG00000031969	2310016C19Rik	10.5154	9.12514	10.3602	0.0670709	0.845713	0.0612837	0.884327	expressed		0	not STRA8-bound		0	CGI	0.0467759
Acad9	ENSMUSG00000027710	2600017P15Rik|C630012L17Rik|NPD002	42.7408	38.0079	34.9831	-0.203333	0.394991	-0.263597	0.298729	expressed		0	not STRA8-bound		0	CGI	0.106585
Acadl	ENSMUSG00000026003	C79855|LCAD	51.8908	48.9535	34.3531	-0.507301	0.0240345	-0.642264	0.00794679	expressed	downregulated	0	not STRA8-bound		0	CGI	0.0132777
Acadm	ENSMUSG00000062908	MCAD	102.008	80.4849	59.2786	-0.694599	7.99744e-06	-0.581652	0.00101297	expressed	downregulated	0	not STRA8-bound		0	CGI	0.0095814
Acads	ENSMUSG00000029545	Bcd-1|SCAD|Bcd1|Hdlq8	23.2586	17.1534	17.5635	-0.317577	0.190275	-0.0973334	0.771956	expressed		0	not STRA8-bound		0	CGI	0.0165783
Acadsb	ENSMUSG00000030861	1300003O09Rik	20.6394	19.6386	29.7798	0.619545	0.000137963	0.46839	0.0126076	expressed	upregulated	3	STRA8-bound	STRA8-activated	3	CGI	0.0391182
Acadvl	ENSMUSG00000018574	VLCAD	101.181	104.897	114.433	0.265288	0.0614695	-0.00795791	0.974596	expressed		0	not STRA8-bound		0	noCGI	0.0187214
Acan	ENSMUSG00000030607	b2b183Clo|Agc1|Cspg1	0.269172	0.245619	0.28771	0.177893	0.853792	0.104765	0.933904	not expressed		0	not STRA8-bound		0	CGI	0.213894
Acap1	ENSMUSG00000001588	Centb1	0.520527	0.0655455	0.657322	0.428327	0.719904	3.18613	0.00998602	not expressed		0	not STRA8-bound		1	noCGI	0.0347035
Acap2	ENSMUSG00000049076	Centb2|9530039J15Rik	17.0768	13.5887	11.9447	-0.425481	0.0499231	-0.327083	0.1931	expressed	downregulated	0	not STRA8-bound		1	CGI	0.0349439
Acap3	ENSMUSG00000029033	Kiaa1716-hp|Centb5	14.1625	8.81126	12.2756	-0.118303	0.62963	0.341463	0.144322	expressed		0	not STRA8-bound		0	CGI	0.0372627
Acat1	ENSMUSG00000032047	6330585C21Rik|Acat	54.3777	47.2333	32.7438	-0.643621	1.43067e-05	-0.66451	6.06809e-05	expressed	downregulated	0	not STRA8-bound		0	CGI	0.0183577
Acat2	ENSMUSG00000023832	Tcp-1x|Tcp1-rs1	19.9987	65.7333	162.62	3.11302	5.33202e-56	1.19108	2.0821e-07	expressed	upregulated	3	STRA8-bound	STRA8-activated	1	CGI	0.0416281
Acat3	ENSMUSG00000062480	ACTL	1.57837	1.5948	1.04781	-0.503269	0.518361	-0.720027	0.378352	expressed		0	not STRA8-bound		2	noCGI	0.0221921
Acbd3	ENSMUSG00000026499	D1Ertd10e|Pap7|8430407O11Rik|Gocap1	100.279	88.122	112.563	0.256793	0.0958939	0.21834	0.212448	expressed		1	not STRA8-bound		0	CGI	0.211038
Acbd4	ENSMUSG00000056938	2010009P05Rik|2010015A21Rik	5.97547	5.4818	7.17076	0.352098	0.291567	0.247555	0.535567	expressed		0	not STRA8-bound		1	CGI	0.0120937
Acbd5	ENSMUSG00000026781	1300014E15Rik	32.5887	29.2449	26.344	-0.216474	0.353375	-0.283932	0.24938	expressed		0	not STRA8-bound		0	CGI	0.0597579
Acbd6	ENSMUSG00000033701	2610100E10Rik|0610010G04Rik	119.466	131.836	101.537	-0.148775	0.542266	-0.514811	0.0205421	expressed		1	not STRA8-bound		0	CGI	0.536894
Acbd7	ENSMUSG00000026644	9230116B18Rik	0.724588	1.12527	0.879015	0.383374	NA	-0.472472	NA	expressed		0	not STRA8-bound		1	noCGI	0.179729
Accs	ENSMUSG00000040272	2610203E10Rik	4.24321	3.67623	4.26842	0.0977053	0.829885	0.0846678	0.879084	expressed		0	not STRA8-bound		1	noCGI	0.0435227
Accsl	ENSMUSG00000075023		0.310971	0.21239	0.211598	-0.466533	NA	-0.131636	0.957679	not expressed		0	not STRA8-bound		1	noCGI	0.0446158
Acd	ENSMUSG00000038000		25.3447	24.9523	21.9264	-0.12187	0.560253	-0.317365	0.110102	expressed		1	not STRA8-bound		0	CGI	0.189937
Ace	ENSMUSG00000020681	CD143	15.5171	6.64398	9.30245	-0.652292	0.00274596	0.34999	0.194553	expressed	downregulated	0	not STRA8-bound		2	CGI	0.329901
Ace2	ENSMUSG00000015405	2010305L05Rik	0.0572587	0.0589849	0.0132876	-2.02646	NA	-2.23449	NA	not expressed		0	not STRA8-bound		0	noCGI	0.000810529
Ace3	ENSMUSG00000101605	EG217246	0	0.0160555	0	0.180661	NA	-1.541	NA	not expressed		0	not STRA8-bound		0	noCGI	0.963107
Acer1	ENSMUSG00000045019	2310024P18Rik|Cer1|Asah3	0.100484	0.0411337	0.142569	0.626085	NA	2.17824	NA	not expressed		0	not STRA8-bound		2	noCGI	0.0368018
Acer2	ENSMUSG00000038007	2410116I05Rik|Asah3l	6.98595	7.20412	7.07503	0.106792	0.700046	-0.159744	0.595503	expressed		0	not STRA8-bound		0	CGI	0.0456549
Acer3	ENSMUSG00000030760	1110057L18Rik|5430429L08Rik|Phca	27.6463	46.4392	98.5712	1.92545	1.3449e-27	0.962712	3.03445e-06	expressed	upregulated	3	STRA8-bound	STRA8-activated	4	CGI	0.122727
Ache	ENSMUSG00000023328		0.124484	0.0553363	0.0662834	-0.825412	NA	0.163734	NA	not expressed		0	not STRA8-bound		1	CGI	0.00323174
Acin1	ENSMUSG00000022185	2610036I19Rik|Acinus|2610510L13Rik	133.887	53.7494	109.347	-0.204836	0.38293	0.875401	3.9718e-05	expressed		3	STRA8-bound		1	CGI	0.219439
Ackr1	ENSMUSG00000037872	Dfy|ESTM35|Darc|CD234|CCBP1|FY	0.673108	0.765907	0.122745	-2.38889	NA	-2.79139	0.142263	not expressed		0	not STRA8-bound		1	noCGI	0
Ackr2	ENSMUSG00000044534	Ccbp2|chemokine decoy receptor D6|D6	0.0923714	0.0459343	0.0727115	-0.262945	NA	0.551177	NA	not expressed		0	not STRA8-bound		1	noCGI	0.00522064
Ackr3	ENSMUSG00000044337	Cmkor1|Cxcr7|Rdc1	1.71063	2.44727	3.31689	1.05229	0.103296	0.341855	0.698282	expressed		0	not STRA8-bound		0	noCGI	0.0152905
Ackr4	ENSMUSG00000079355	Ccrl1|VSHK1|CCBP2|CCR11|PPR1|A630091E18Rik|CCX-CKR	0.489151	0.146136	0.381581	-0.324871	NA	1.26049	0.491574	not expressed		0	not STRA8-bound		2	noCGI	0.0164887
Acly	ENSMUSG00000020917	A730098H14Rik	138.703	92.2673	88.2887	-0.562556	1.584e-06	-0.19754	0.187141	expressed	downregulated	0	not STRA8-bound		1	CGI	0.0673093
Acmsd	ENSMUSG00000026348		0.0931971	0.0476527	0.21789	1.28802	NA	2.06569	NA	not expressed		0	not STRA8-bound		0	noCGI	0.00760191
Acnat1	ENSMUSG00000070985		0.0352112	0.0260109	0	-1.70638	NA	-1.545	NA	not expressed		0	not STRA8-bound		0	noCGI	0.0397158
Acnat2	ENSMUSG00000060317	C730036D15Rik	0	0	0.0307113	1.63143	NA	1.42621	NA	not expressed		0	not STRA8-bound		1	noCGI	0.00999274
Aco1	ENSMUSG00000028405	Irp1|Aco-1|Irebp	21.5315	19.0778	12.9253	-0.649233	0.0012371	-0.703024	0.00153847	expressed	downregulated	0	not STRA8-bound		2	CGI	0.0143844
Aco2	ENSMUSG00000022477	Aco-2|Aco3|D10Wsu183e	201.067	175.404	221.41	0.227365	0.128121	0.196782	0.244909	expressed		0	not STRA8-bound		0	CGI	0.0428332
Acod1	ENSMUSG00000022126	Irg1	0	0	0	NA	NA	NA	NA	not expressed		0	not STRA8-bound		0	noCGI	0.00954358
Acot1	ENSMUSG00000072949	CTE-1|CTE-I|D12Ucla1|ACH2|Cte1	2.58637	3.74695	4.09055	0.745855	0.222522	0.0294978	0.976618	expressed		0	not STRA8-bound		0	CGI	0.00824269
Acot10	ENSMUSG00000047565	Acate3|MT-ACT48|p48	0.0616133	0.0437457	0.0505437	-0.196981	NA	0.0403759	NA	not expressed		0	not STRA8-bound		1	noCGI	0.978128
Acot11	ENSMUSG00000034853	Thea|BFIT1|1110020M10Rik|2010309H15Rik|Them1	0.620111	0.352288	0.197184	-1.5802	0.012829	-1.00156	0.188621	not expressed		0	not STRA8-bound		3	noCGI	0.0134071
Acot12	ENSMUSG00000021620	4930449F15Rik|Cach|1300004O04Rik	0.00889795	0	0.0287968	1.62973	NA	2.39185	NA	not expressed		0	not STRA8-bound		0	CGI	0.0362088
Acot13	ENSMUSG00000006717	Them2|0610006O17Rik	18.6574	22.4983	19.7781	0.171926	0.731056	-0.320131	0.54097	expressed		3	STRA8-bound		0	CGI	0.0078547
Acot2	ENSMUSG00000021226	MTE-I|Mte1	7.06401	5.50616	2.96824	-1.15219	0.000782276	-1.01602	0.00867564	expressed	downregulated	0	not STRA8-bound		0	CGI	0.0164134
Acot3	ENSMUSG00000021228	Pte2a|PTE-Ia	0.094307	0	0.0769698	-0.0711238	NA	3.1265	NA	not expressed		0	not STRA8-bound		0	CGI	0.0065388
Acot4	ENSMUSG00000052392	PTE-Ib|B430212I04Rik|Pte2b	0.132937	0.149818	0.284485	1.18115	0.279831	0.77843	0.555061	not expressed		0	not STRA8-bound		0	CGI	0.00124158
Acot5	ENSMUSG00000042540	PTE-Ic	0.190714	0.450641	0.808247	2.1215	NA	0.690652	0.691761	not expressed		0	not STRA8-bound		0	CGI	0.0542956
Acot6	ENSMUSG00000043487	4632408A20Rik	0.863754	1.057	0.889543	0.116358	0.898747	-0.35952	0.708984	expressed		0	not STRA8-bound		0	CGI	0.0265845
Acot7	ENSMUSG00000028937	Bach|AU014716|2410041A17Rik	127.432	141.251	182.041	0.60196	0.000226585	0.22473	0.284405	expressed	upregulated	2	STRA8-bound	STRA8-activated	2	CGI	0.510972
Acot8	ENSMUSG00000017307	Pte1|PTE-2	14.2913	14.4929	16.8125	0.32228	0.291008	0.0730961	0.867856	expressed		0	not STRA8-bound		0	CGI	0.164679
Acot9	ENSMUSG00000025287	0610041P13Rik|MT-ACT48|Acate2|p48|U8	93.8604	101.103	72.0853	-0.293173	0.0637629	-0.622809	9.67855e-05	expressed		0	not STRA8-bound		0	CGI	0.14121
Acox1	ENSMUSG00000020777	Acyl-CoA oxidase|D130055E20Rik|AOX	28.5215	21.2986	22.6965	-0.240711	0.208269	-0.048298	0.864413	expressed		1	not STRA8-bound		0	CGI	0.0130097
Acox2	ENSMUSG00000021751		0.0101449	0.0286011	0.032173	1.69516	NA	0.0228606	NA	not expressed		0	not STRA8-bound		2	noCGI	0.00521067
Acox3	ENSMUSG00000029098	pristanoyl-CoA oxidase|EST-s59|PCOX	2.7123	2.64053	3.10115	0.280107	0.462301	0.0977545	0.848377	expressed		0	not STRA8-bound		0	noCGI	0.115331
Acoxl	ENSMUSG00000027380	1200014P05Rik	0.470202	0.357199	0.723535	0.714155	0.538865	0.882261	0.492805	not expressed		0	not STRA8-bound		0	noCGI	0.0200452
Acp1	ENSMUSG00000044573	Lmptp|LMW-PTP|4632432E04Rik|Acp-1	68.1012	61.411	62.8987	-0.025066	0.901111	-0.0990713	0.629785	expressed		0	not STRA8-bound		0	CGI	0.176322
Acp2	ENSMUSG00000002103	Acp-2|LAP	20.9915	12.67	12.3114	-0.681793	3.52569e-05	-0.178944	0.430937	expressed	downregulated	0	not STRA8-bound		0	CGI	0.0952412
Acp5	ENSMUSG00000001348	TRACP|TRAP	36.1342	17.3696	33.3603	-0.0261364	0.938632	0.797479	0.00198683	expressed		0	not STRA8-bound		1	noCGI	0.00737841
Acp6	ENSMUSG00000028093	5730559A09Rik|ACPL1|mPACPL1	29.8678	28.5587	24.2032	-0.215919	0.338891	-0.377895	0.0969715	expressed		0	not STRA8-bound		0	CGI	0.0323122
Acp7	ENSMUSG00000037469	Papl|C330005M16Rik	3.15537	1.99183	3.68591	0.300662	0.668424	0.781257	0.251568	expressed		0	not STRA8-bound		2	CGI	0.492326
Acpp	ENSMUSG00000032561	PAP|A030005E02Rik	1.37567	1.47323	0.784703	-0.719773	0.230996	-1.05687	0.0880584	expressed		0	not STRA8-bound		0	noCGI	0.0468352
Acpt	ENSMUSG00000012777	Acp4	0.0599112	0	0.211481	1.89414	NA	4.56235	NA	not expressed		0	not STRA8-bound		3	noCGI	0.991316
Acr	ENSMUSG00000022622	preproacrosin	0	0	0	NA	NA	NA	NA	not expressed		0	not STRA8-bound		1	noCGI	0.975403
Acrbp	ENSMUSG00000072770	OY-TES-1|sp32	9.76523	3.45906	7.9815	-0.207594	0.678122	1.07985	0.0163301	expressed		0	not STRA8-bound		0	noCGI	0.907285
Acrv1	ENSMUSG00000032110	Msa63|SP-10	0.0293149	0.0417038	0	-0.785944	NA	-1.52842	NA	not expressed		0	not STRA8-bound		1	noCGI	0.996695
Acsbg1	ENSMUSG00000032281	Lpd|BG1|E230019G03Rik|Bgm	29.2864	25.5971	34.9031	0.34137	0.674902	0.355952	0.702866	expressed		0	not STRA8-bound		1	noCGI	0.460879
Acsbg2	ENSMUSG00000024207	Bgr	0.205063	0.235351	0.0712614	-1.44824	NA	-1.86668	0.336031	not expressed		0	not STRA8-bound		1	noCGI	0.993849
Acsf2	ENSMUSG00000076435		12.8218	9.52512	11.3572	-0.0859541	0.729214	0.118666	0.671034	expressed		0	not STRA8-bound		0	CGI	0.0312309
Acsf3	ENSMUSG00000015016		8.46696	6.92279	11.5309	0.532754	0.0408187	0.612578	0.0323073	expressed	upregulated	1	not STRA8-bound		0	CGI	0.114375
Acsl1	ENSMUSG00000018796	Facl2|Acas1	96.7106	86.0501	117.751	0.372169	0.00465445	0.318687	0.03327	expressed	upregulated	1	not STRA8-bound		1	CGI	0.550788
Acsl3	ENSMUSG00000032883	2610510B12Rik|Facl3|C85929	67.2842	77.9238	68.7573	0.120461	0.646873	-0.315379	0.208715	expressed		2	STRA8-bound		4	CGI	0.0948516
Acsl4	ENSMUSG00000031278	9430020A05Rik|Facl4|ACS4|Lacs4	34.047	26.2035	27.2023	-0.231328	0.415842	-0.0869075	0.818358	expressed		0	not STRA8-bound		0	CGI	0.0291573
Acsl5	ENSMUSG00000024981	1700030F05Rik|Facl5	0.704485	0.666617	0.823122	0.303882	0.722426	0.196266	0.855438	not expressed		0	not STRA8-bound		2	noCGI	0.0126648
Acsl6	ENSMUSG00000020333	A330035H04Rik|Facl6|Lacsl	8.25475	7.97692	11.0746	0.514427	0.122218	0.360099	0.360258	expressed		0	not STRA8-bound		0	CGI	0.329672
Acsm1	ENSMUSG00000033533	Bucs1|Macs	0	0	0	NA	NA	NA	NA	not expressed		0	not STRA8-bound		2	noCGI	0
Acsm2	ENSMUSG00000030945		0.0451204	0	0.0761459	0.766013	NA	4.76621	NA	not expressed		0	not STRA8-bound		0	noCGI	2.92501e-05
Acsm3	ENSMUSG00000030935	Sa|Sah	0.645361	0.434805	0.462302	-0.434726	0.715862	-0.0558554	0.974407	not expressed		0	not STRA8-bound		1	noCGI	0.00433149
Acsm4	ENSMUSG00000047026	OMACS|O-MACS	0.0117703	0	0	-0.781088	NA	-0.0245616	NA	not expressed		0	not STRA8-bound		1	noCGI	0.0492699
Acsm5	ENSMUSG00000030972	C730027J19Rik	0.0482178	0.0695872	0.0710034	0.590475	NA	-0.0064844	NA	not expressed		0	not STRA8-bound		0	noCGI	0.0022728
Acss1	ENSMUSG00000027452	1110032O15Rik|AceCS2|Acas2|Acas2l	4.58343	4.30173	6.47446	0.589306	0.318148	0.504185	0.45857	expressed		0	not STRA8-bound		1	CGI	0.0307864
Acss2	ENSMUSG00000027605	Acas1|ACAS|acetyl-CoA synthetase 1|Acs1|AceCS1|Acas2	115.979	109.87	191.457	0.811862	3.05126e-12	0.668794	4.3421e-07	expressed	upregulated	3	STRA8-bound	STRA8-activated	0	CGI	0.128466
Acss3	ENSMUSG00000035948	LOC380660|8430416H19Rik	0.119733	0.0646926	0.0511152	-1.13961	NA	-0.450514	NA	not expressed		0	not STRA8-bound		0	noCGI	0.165691
Acta1	ENSMUSG00000031972	Acts|Actsk-1	0.249488	0.0240896	0.220308	-0.123127	NA	3.0103	NA	not expressed		0	not STRA8-bound		0	noCGI	1.26367e-05
Acta2	ENSMUSG00000035783	SMAalpha|SMalphaA|0610041G09Rik|Actvs|a-SMA|alphaSMA	28.2109	22.4893	13.1761	-1.018	0.260323	-0.872915	0.399492	expressed		0	not STRA8-bound		0	noCGI	0.0830808
Actb	ENSMUSG00000029580	A-X actin-like protein|E430023M04Rik|beta-actin|Actx	662.794	475.697	299.623	-1.05785	2.78289e-08	-0.813822	0.000191713	expressed	downregulated	2	STRA8-bound		0	CGI	0.0572591
Actbl2	ENSMUSG00000055194	4732495G21Rik	0	0.0317518	0	0.180652	NA	-2.56035	NA	not expressed		0	not STRA8-bound		0	noCGI	0.0551935
Actc1	ENSMUSG00000068614	Actc-1|alphac-actin	0.0707074	0.0510358	0.0290012	-1.21606	NA	-1.03738	NA	not expressed		0	not STRA8-bound		0	noCGI	0.000110139
Actg1	ENSMUSG00000062825	E51|Actl	1342.81	1280.74	1046.06	-0.271312	0.0591361	-0.426828	0.0044068	expressed		1	not STRA8-bound		1	CGI	0.185193
Actg2	ENSMUSG00000059430	Act4|ACTA3|Act-4|SMGA	1.1251	0.974275	0.60209	-0.828002	0.520637	-0.812741	0.580012	expressed		0	not STRA8-bound		2	noCGI	0.699825
Actl10	ENSMUSG00000078129	1700007I08Rik	0.125397	0.113246	0.226531	0.94591	NA	0.854227	NA	not expressed		0	not STRA8-bound		0	CGI	0.734017
Actl11	ENSMUSG00000066368	4921517D21Rik	0	0	0	NA	NA	NA	NA	not expressed		0	not STRA8-bound		2	noCGI	0.999904
Actl6a	ENSMUSG00000027671	Actl6|ARP4|Baf53a|2810432C06Rik	79.6214	84.4815	78.9748	0.0761094	0.701404	-0.230997	0.216297	expressed		2	STRA8-bound		0	CGI	0.366383
Actl6b	ENSMUSG00000029712	Baf53b|Actl6|ArpNa	0.161174	0.105693	0.166508	0.120349	NA	0.550782	NA	not expressed		0	not STRA8-bound		0	CGI	0.00260683
Actl7a	ENSMUSG00000070979	t-actin 2|Tact2	0	0	0.0490553	2.62372	NA	2.41851	NA	not expressed		0	not STRA8-bound		0	noCGI	0.999054
Actl7b	ENSMUSG00000070980	t-actin 1|Tact1|ENSMUSG00000070980	0	0	0	NA	NA	NA	NA	not expressed		0	not STRA8-bound		0	CGI	0.999888
Actl9	ENSMUSG00000092519	1700029I08Rik	0	0	0	NA	NA	NA	NA	not expressed		0	not STRA8-bound		0	noCGI	0.997281
Actn1	ENSMUSG00000015143	3110023F10Rik	1.74258	0.894019	0.990922	-0.737403	0.215506	0.0194237	0.984704	expressed		0	not STRA8-bound		2	CGI	0.0274882
Actn2	ENSMUSG00000052374	1110008F24Rik	6.41477	0.77258	6.92542	0.198949	0.632762	3.03401	7.82654e-16	expressed		0	not STRA8-bound		0	noCGI	0.0117761
Actn3	ENSMUSG00000006457		8.4975	8.63916	11.1877	0.483875	0.273637	0.268152	0.627776	expressed		0	not STRA8-bound		1	CGI	0.00135677
Actn4	ENSMUSG00000054808		70.1384	62.8917	120.075	0.862813	7.91226e-10	0.793997	5.53441e-07	expressed	upregulated	3	STRA8-bound	STRA8-activated	2	CGI	0.0420769
Actr10	ENSMUSG00000021076	Arp11	49.606	68.6164	69.7777	0.58081	2.97911e-05	-0.107981	0.595696	expressed	upregulated	1	not STRA8-bound		0	CGI	0.409007
Actr1a	ENSMUSG00000025228		67.6628	75.1612	73.3015	0.20252	0.235216	-0.16844	0.389706	expressed		0	not STRA8-bound		0	CGI	0.263458
Actr1b	ENSMUSG00000037351	2310066K23Rik|Arp1b	28.1445	22.2316	15.9087	-0.735409	5.58737e-06	-0.618817	0.000781198	expressed	downregulated	0	not STRA8-bound		0	CGI	0.0521613
Actr2	ENSMUSG00000020152	Arp2|4921510D23Rik|D6Ertd746e	45.9201	52.5136	46.0082	0.092043	0.713192	-0.324395	0.161754	expressed		2	STRA8-bound		0	CGI	0.028884
Actr3	ENSMUSG00000026341	Arp3|1200003A09Rik	192.089	186.399	129.326	-0.481851	0.00774256	-0.663279	0.000642958	expressed	downregulated	1	not STRA8-bound		0	CGI	0.0304278
Actr3b	ENSMUSG00000056367	ARP11|Arp3b	62.71	61.2855	53.8641	-0.131388	0.512396	-0.324411	0.0909741	expressed		0	not STRA8-bound		1	CGI	0.017164
Actr5	ENSMUSG00000037761	B430109J19Rik	22.654	15.1251	12.3392	-0.788033	7.41691e-05	-0.433559	0.0712537	expressed	downregulated	0	not STRA8-bound		0	CGI	0.222969
Actr6	ENSMUSG00000019948	CDA12|2010200J04Rik|Arp6|ArpX	67.9662	75.1779	65.6496	0.0389766	0.894498	-0.330245	0.195476	expressed		0	not STRA8-bound		1	CGI	0.232594
Actr8	ENSMUSG00000015971	ARP8|5730542K05Rik	69.0956	70.6289	76.0582	0.227565	0.204705	-0.0325196	0.905962	expressed		0	not STRA8-bound		0	CGI	0.199893
Actrt1	ENSMUSG00000046615	Arp-T1|1700061J02Rik	0	0	0	NA	NA	NA	NA	not expressed		0	not STRA8-bound		1	noCGI	1
Actrt2	ENSMUSG00000051276	1700052K15Rik|Arp-T2|Arpm2	0	0	0	NA	NA	NA	NA	not expressed		0	not STRA8-bound		2	noCGI	0.999757
Actrt3	ENSMUSG00000037737	Arpm1|1700119I24Rik	0.013142	0	0	-0.781088	NA	-0.0245616	NA	not expressed		0	not STRA8-bound		0	CGI	0.969388
Acvr1	ENSMUSG00000026836	Acvr|ActR-I|Alk8|Acvr1a|SKR1|Tsk7L|D330013D15Rik|Alk-2|ActRIA|Acvrlk2|ALK2	3.15493	2.52838	1.71826	-0.791941	0.0757356	-0.691838	0.171187	expressed		0	not STRA8-bound		2	noCGI	0.0538451
Acvr1b	ENSMUSG00000000532	SKR2|ActRIB|Alk4|ActR-IB|Acvrlk4	18.1017	13.4865	11.9933	-0.503631	0.00708527	-0.308965	0.168989	expressed	downregulated	0	not STRA8-bound		0	CGI	0.0573047
Acvr1c	ENSMUSG00000026834	ALK7|Alk-7	0.00339702	0	0	-0.781088	NA	-0.0245616	NA	not expressed		0	not STRA8-bound		2	CGI	0.0592014
Acvr2a	ENSMUSG00000052155	tActRII|ActRIIa|Acvr2	22.5423	20.7273	26.204	0.308526	0.191266	0.203839	0.471739	expressed		2	STRA8-bound		1	CGI	0.143104
Acvr2b	ENSMUSG00000061393	ActRIIB	30.5257	23.0168	23.6975	-0.275973	0.201671	-0.099515	0.732495	expressed		2	STRA8-bound		0	CGI	0.102439
Acvrl1	ENSMUSG00000000530	activin receptor-like kinase-1|Alk-1|Alk1|Acvrlk1	1.21268	0.879095	0.769078	-0.57182	0.536562	-0.274962	0.817603	expressed		0	not STRA8-bound		0	noCGI	0.00560268
Acy1	ENSMUSG00000023262	1110014J22Rik|Acy-1	33.9028	27.2726	20.8462	-0.612218	0.00198297	-0.522671	0.0203329	expressed	downregulated	0	not STRA8-bound		1	noCGI	0.00647427
Acy3	ENSMUSG00000024866	AA3|0610006H10Rik	0.713958	0.832654	0.450026	-0.589673	0.650779	-1.0173	0.4475	expressed		0	not STRA8-bound		0	noCGI	0.00220588
Acyp1	ENSMUSG00000008822	1110039O14Rik	38.7589	38.1377	23.7776	-0.616348	0.0605155	-0.821714	0.0178192	expressed		0	not STRA8-bound		1	CGI	0.633572
Acyp2	ENSMUSG00000060923	2310004B09Rik	5.10666	5.05061	6.81469	0.504299	0.45857	0.296975	0.724964	expressed		1	not STRA8-bound		1	CGI	0.0320841
Ada	ENSMUSG00000017697		0.241192	0.206306	0.181638	-0.332564	NA	-0.327059	NA	not expressed		0	not STRA8-bound		0	CGI	0.00362871
Adad1	ENSMUSG00000027719		55.0695	59.6378	93.9964	0.861006	1.48639e-06	0.516193	0.0142127	expressed	upregulated	3	STRA8-bound	STRA8-activated	3	CGI	0.999381
Adad2	ENSMUSG00000024266	4930403J07Rik	45.0592	33.1771	44.6338	0.0744616	0.776815	0.292874	0.234312	expressed		0	not STRA8-bound		0	CGI	0.99335
Adal	ENSMUSG00000027259	4930578F03Rik	26.7143	25.143	39.5488	0.656348	0.00163186	0.513265	0.0325326	expressed	upregulated	1	not STRA8-bound		1	CGI	0.0861723
Adam10	ENSMUSG00000054693	kuz|1700031C13Rik|kuzbanian	106.983	110.95	114.936	0.194265	0.487978	-0.08645	0.812254	expressed		3	STRA8-bound		3	CGI	0.0405211
Adam11	ENSMUSG00000020926	Mdc	6.25205	5.10215	9.15975	0.638944	0.00116441	0.709961	0.0011444	expressed	upregulated	0	not STRA8-bound		3	CGI	0.0548165
Adam12	ENSMUSG00000054555	Mltna|ADAM12	0.0951582	0.102365	0.101825	0.185325	0.90624	-0.110151	0.957356	not expressed		0	not STRA8-bound		1	CGI	0.185491
Adam15	ENSMUSG00000028041	MDC15|metargidin	127.052	72.0122	102.67	-0.217979	0.312675	0.380454	0.0821055	expressed		0	not STRA8-bound		0	CGI	0.102172
Adam17	ENSMUSG00000052593	CD156b|Tace	78.0068	69.2687	61.9386	-0.242748	0.222938	-0.301835	0.156351	expressed		2	STRA8-bound		0	CGI	0.0699775
Adam18	ENSMUSG00000031552	Adam27|Dtgn3	0	0.0180176	0	0.180661	NA	-1.43807	NA	not expressed		0	not STRA8-bound		1	noCGI	0.994327
Adam19	ENSMUSG00000011256	Mltnb	0.133487	0.0357984	0.0888772	-0.472115	NA	1.25872	0.462362	not expressed		0	not STRA8-bound		2	CGI	0.00984009
Adam1a	ENSMUSG00000072647	fertilin alpha|PH-30 alpha|Ftna	0.182157	0.0123888	0.120602	-0.438872	NA	3.53128	NA	not expressed		0	not STRA8-bound		1	noCGI	0.8618
Adam1b	ENSMUSG00000062438	Ftna|PH-30 alpha|fertilin alpha	0.0798273	0.0584347	0.0893836	0.125563	NA	0.348371	NA	not expressed		0	not STRA8-bound		2	noCGI	0.988089
Adam2	ENSMUSG00000022039	fertilin beta|Ftnb|Ph30-beta	0	0	0	NA	NA	NA	NA	not expressed		0	not STRA8-bound		1	noCGI	0.997539
Adam20	ENSMUSG00000046282	4930529F22Rik	0	0	0	NA	NA	NA	NA	not expressed		0	not STRA8-bound		0	noCGI	1
Adam21	ENSMUSG00000008438	ADAM31	0.0577496	0	0.0445205	-0.281592	NA	2.97746	NA	not expressed		0	not STRA8-bound		2	noCGI	0.93569
Adam22	ENSMUSG00000040537	2900022I03Rik|MDC2	41.3452	19.2692	26.5016	-0.55417	0.0048162	0.336409	0.157106	expressed	downregulated	0	not STRA8-bound		0	CGI	0.0627032
Adam23	ENSMUSG00000025964	MDC3	0.716647	0.462157	0.5232	-0.373205	0.705251	0.0647196	0.964204	not expressed		0	not STRA8-bound		1	CGI	0.0128972
Adam24	ENSMUSG00000046723	Dtgn5	0	0	0	NA	NA	NA	NA	not expressed		0	not STRA8-bound		0	noCGI	1
Adam25	ENSMUSG00000071937	testase 2	0	0	0	NA	NA	NA	NA	not expressed		0	not STRA8-bound		0	noCGI	1
Adam26a	ENSMUSG00000048516	Dtgn4|Adam26	0	0	0	NA	NA	NA	NA	not expressed		0	not STRA8-bound		0	noCGI	1
Adam26b	ENSMUSG00000063900		0	0	0	NA	NA	NA	NA	not expressed		0	not STRA8-bound		0	noCGI	1
Adam28	ENSMUSG00000014725	Dtgn1|C130072N01Rik|D430033C21Rik|MDC-L	0.0191839	0.0139856	0.030793	0.753165	NA	1.03265	NA	not expressed		0	not STRA8-bound		0	noCGI	0.0253198
Adam29	ENSMUSG00000046258		0	0	0	NA	NA	NA	NA	not expressed		0	not STRA8-bound		0	noCGI	1
Adam3	ENSMUSG00000031553	Taz83|Cyrn1|Taz83|tMDC|ADAM3	0	0	0	NA	NA	NA	NA	not expressed		0	not STRA8-bound		0	noCGI	0.989967
Adam30	ENSMUSG00000043468	4933424D07Rik	0.107549	0.0449309	0.037484	-1.45019	NA	-0.380842	NA	not expressed		0	not STRA8-bound		1	noCGI	0.998015
Adam32	ENSMUSG00000037437		0.207877	0.143071	0.468797	1.26036	NA	1.56767	0.382108	not expressed		0	not STRA8-bound		0	noCGI	0.992157
Adam33	ENSMUSG00000027318		0	0	0.0106377	1.63143	NA	1.42621	NA	not expressed		0	not STRA8-bound		1	CGI	0.0336301
Adam34	ENSMUSG00000079058	testase 4	0	0	0	NA	NA	NA	NA	not expressed		0	not STRA8-bound		0	noCGI	1
Adam39	ENSMUSG00000054033	testase 9|1700056P18Rik	0.0106878	0	0	-0.781088	NA	-0.0245616	NA	not expressed		0	not STRA8-bound		0	noCGI	1
Adam4	ENSMUSG00000072972	tMDCV	0.0243472	0.0172129	0.0197636	-0.248626	NA	0.0482097	NA	not expressed		0	not STRA8-bound		1	noCGI	0.904576
Adam5	ENSMUSG00000031554	tMDCII	0.0280251	0	0	-1.70045	NA	-0.0245616	NA	not expressed		0	not STRA8-bound		0	noCGI	0.997104
Adam6a	ENSMUSG00000043945	Adam6	0	0	0	NA	NA	NA	NA	not expressed		0	not STRA8-bound		1	noCGI	0.994961
Adam6b	ENSMUSG00000051804	4930523C11Rik	0	0	0	NA	NA	NA	NA	not expressed		0	not STRA8-bound		1	noCGI	0.928445
Adam7	ENSMUSG00000022056	EAP1	0	0	0	NA	NA	NA	NA	not expressed		0	not STRA8-bound		0	noCGI	0.00515396
Adam8	ENSMUSG00000025473	CD156a|E430039A18Rik|CD156|MS2	0.439183	0.222256	0.188927	-1.13377	0.344124	-0.34004	0.839619	not expressed		0	not STRA8-bound		0	noCGI	0.0853829
Adam9	ENSMUSG00000031555	MDC9|MDC9|Mltng|Mltng	25.7052	26.212	33.229	0.460834	0.0144379	0.206249	0.390053	expressed	upregulated	2	STRA8-bound	STRA8-activated	0	CGI	0.0366854
Adamdec1	ENSMUSG00000022057	Dcsn|2210414L24Rik	0.0119162	0	0	-0.781088	NA	-0.0245616	NA	not expressed		0	not STRA8-bound		0	noCGI	0
Adamts1	ENSMUSG00000022893	METH-1|ADAMTS-1|ADAM-TS1|METH1	0.465605	0.18984	0.144165	-1.6003	0.128121	-0.493113	0.739692	not expressed		0	not STRA8-bound		1	CGI	0.00654926
Adamts10	ENSMUSG00000024299	ZnMP	3.71691	2.75906	5.30378	0.601539	0.0181731	0.808697	0.00354447	expressed	upregulated	1	not STRA8-bound		2	CGI	0.0133283
Adamts12	ENSMUSG00000047497		0.0830308	0.0755043	0.0600323	-0.379851	NA	-0.418248	0.879307	not expressed		0	not STRA8-bound		0	noCGI	0.0584597
Adamts13	ENSMUSG00000014852	LOC279028|vWF-CP mRNA for von Willebrand factor-cleaving	0	0.0088527	0.00991251	1.63998	NA	0.0276294	NA	not expressed		0	not STRA8-bound		0	noCGI	0.00884865
Adamts14	ENSMUSG00000059901	TS14|Adamts-14	0.277426	0.0643748	0.0530332	-2.30619	NA	-0.403742	0.846481	not expressed		0	not STRA8-bound		1	CGI	0.0478906
Adamts15	ENSMUSG00000033453		0.117367	0.0585245	0.0636553	-0.780815	NA	-0.0254747	0.991722	not expressed		0	not STRA8-bound		0	CGI	0.017049
Adamts16	ENSMUSG00000049538		0.00664794	0	0	-0.781088	NA	-0.0245616	NA	not expressed		0	not STRA8-bound		1	noCGI	0.0513799
Adamts17	ENSMUSG00000058145	AU023434	2.14223	1.2717	1.68637	-0.26017	0.592682	0.262331	0.640499	expressed		0	not STRA8-bound		1	CGI	0.408567
Adamts18	ENSMUSG00000053399	E130314N14Rik	0.0219799	0.00624156	0.027258	0.415246	NA	1.99118	NA	not expressed		0	not STRA8-bound		1	CGI	0.0715587
Adamts19	ENSMUSG00000053441	D230034E10Rik	0.0744285	0	0.0170397	-2.03972	NA	2.42245	NA	not expressed		0	not STRA8-bound		1	CGI	0.359542
Adamts2	ENSMUSG00000036545	hPCPNI|procollagen N-proteinase|ADAM-TS2|a disintegrin and metalloproteinase with thrombospondin repeats	0.772481	0.610108	0.602607	-0.270293	0.658255	-0.12346	0.876506	not expressed		0	not STRA8-bound		1	CGI	0.0489494
Adamts20	ENSMUSG00000022449	ADAMTS-20|bt	0.0371733	0.0433546	0.0294734	-0.245464	NA	-0.69174	NA	not expressed		0	not STRA8-bound		1	CGI	0.187594
Adamts3	ENSMUSG00000043635	6330442E02Rik|1100001H14Rik	0.0877213	0.0354534	0.0851086	0.0643057	NA	1.12253	NA	not expressed		0	not STRA8-bound		0	CGI	0.0965119
Adamts4	ENSMUSG00000006403	ADAM-TS4|aggrecanase-1	0.527162	0.346102	1.28845	1.3734	0.0108512	1.75837	0.0035108	expressed	upregulated	0	not STRA8-bound		0	noCGI	0.0237757
Adamts5	ENSMUSG00000022894	ADAM-TS5|9530092O11Rik	0.779094	0.582119	0.556393	-0.39621	0.592828	-0.173583	0.85848	not expressed		0	not STRA8-bound		0	CGI	0.0478027
Adamts6	ENSMUSG00000046169	b2b2187.1Clo|ADAM-TS6|b2b2228Clo|b2b1879.1Clo|A930019D11Rik|b2b2182Clo|b2b2029Clo	0.625986	0.20682	1.2746	1.11215	0.0728423	2.49144	0.00023512	expressed		0	not STRA8-bound		0	noCGI	0.0487569
Adamts7	ENSMUSG00000032363	ADAM-TS7	1.03508	0.429848	0.56475	-0.7903	0.204566	0.28144	0.744242	expressed		0	not STRA8-bound		1	CGI	0.194183
Adamts8	ENSMUSG00000031994	METH2|METH-2	0.0241526	0.00883943	0.0282357	0.294006	NA	1.50555	NA	not expressed		0	not STRA8-bound		0	CGI	0.0198803
Adamts9	ENSMUSG00000030022	1810011L16Rik|Mhdaund4|UND4|Gsfund3|8430403M15Rik|E030027K14Rik|UND3|Mhdaund3	1.7444	0.921879	2.18483	0.414304	0.43186	1.13957	0.024281	expressed		0	not STRA8-bound		2	CGI	0.0604644
Adamtsl1	ENSMUSG00000066113	punctin-1|6720426B09Rik|5930437A14Rik	0.0137387	0.00401529	0.01329	0.0247669	NA	1.58546	NA	not expressed		0	not STRA8-bound		1	noCGI	0.12455
Adamtsl2	ENSMUSG00000036040	A930008K15Rik	0.140004	0.0564001	0.0451951	-1.55806	NA	-0.423653	NA	not expressed		0	not STRA8-bound		0	noCGI	0.014265
Adamtsl3	ENSMUSG00000070469	9230119C12Rik|punctin-2	0.0170674	0	0.0203771	0.399698	NA	2.83236	NA	not expressed		0	not STRA8-bound		1	CGI	0.0418123
Adamtsl4	ENSMUSG00000015850	Tsrc1	0.55838	0.355127	0.868477	0.718937	0.338608	1.15102	0.145249	not expressed		0	not STRA8-bound		2	CGI	0.0805484
Adamtsl5	ENSMUSG00000043822	2010109H09Rik|Thsd6	0.525459	0.29427	0.580337	0.186349	NA	0.809086	0.641083	not expressed		0	not STRA8-bound		1	CGI	0.0410798
Adap1	ENSMUSG00000056413	centaurin alpha 1|4930431P11Rik|Centa1	2.68001	1.37564	0.70648	-1.83872	0.000869432	-1.07211	0.107763	expressed	downregulated	0	not STRA8-bound		0	CGI	0.0320954
Adap2	ENSMUSG00000020709	centaurin alpha 2|Centa2	0.240047	0.0578885	0.172014	-0.409533	NA	1.47537	NA	not expressed		0	not STRA8-bound		2	CGI	0.00984986
Adar	ENSMUSG00000027951	Adar1p150|ADAR1|Adar1p110|mZaADAR	14.7742	8.92101	20.6573	0.57158	0.000428845	1.08307	4.95763e-10	expressed	upregulated	0	not STRA8-bound		2	CGI	0.023663
Adarb1	ENSMUSG00000020262	RED1|D10Bwg0447e|ADAR2|1700057H01Rik	10.4589	6.90328	32.0416	1.70623	3.33579e-23	2.08479	2.20144e-27	expressed	upregulated	3	STRA8-bound	STRA8-activated	3	CGI	0.141139
Adarb2	ENSMUSG00000052551	RED2|Adar3	0.00617233	0	0	-0.781088	NA	-0.0245616	NA	not expressed		0	not STRA8-bound		2	noCGI	0.0196049
Adat1	ENSMUSG00000031949	mADAT1	4.44193	3.84643	3.47273	-0.264463	0.558467	-0.288412	0.570195	expressed		0	not STRA8-bound		1	CGI	0.161547
Adat2	ENSMUSG00000019808	4933426M09Rik|Deadc1	6.89396	8.71662	7.2264	0.15286	0.724495	-0.415355	0.320717	expressed		0	not STRA8-bound		0	CGI	0.38981
Adat3	ENSMUSG00000035370,ENSMUSG00000113640	A430024H01Rik	0.8083	0.747209	2.30379	1.59841	0.000347511	1.48443	0.00413456	expressed	upregulated	0	not STRA8-bound		1	CGI	0.518496
Adck1	ENSMUSG00000021044	2610005A10Rik	57.4776	53.2254	51.0503	-0.0828172	0.68457	-0.197814	0.322443	expressed		0	not STRA8-bound		1	CGI	0.0974526
Adck2	ENSMUSG00000046947		16.3063	16.1521	13.3482	-0.201202	0.55063	-0.427556	0.195132	expressed		0	not STRA8-bound		1	CGI	0.0688118
Adck5	ENSMUSG00000022550		16.7553	14.5783	14.26	-0.145155	0.598826	-0.171874	0.575412	expressed		0	not STRA8-bound		0	CGI	0.079436
Adcy1	ENSMUSG00000020431	I-AC|D11Bwg1392e|AC1	0.138508	0.0497335	0.0708802	-0.882592	0.397278	0.38646	0.785886	not expressed		0	not STRA8-bound		1	CGI	0.011097
Adcy10	ENSMUSG00000026567	4930431D04Rik|sAC|Sacy|soluble adenylyl cyclase	0.625666	0.379968	0.255309	-1.21515	0.201058	-0.676756	0.570213	expressed		0	not STRA8-bound		1	noCGI	0.961896
Adcy2	ENSMUSG00000021536		0.0676415	0.0901863	0.0451133	-0.495794	NA	-1.08472	NA	not expressed		0	not STRA8-bound		0	CGI	0.0257645
Adcy3	ENSMUSG00000020654	AC3|ACIII	15.2435	13.2099	9.22725	-0.636166	0.00291564	-0.662493	0.00519632	expressed	downregulated	0	not STRA8-bound		1	CGI	0.151705
Adcy4	ENSMUSG00000022220		0.0190453	0.03761	0.0609109	1.77025	NA	0.56188	NA	not expressed		0	not STRA8-bound		1	noCGI	0.00523407
Adcy5	ENSMUSG00000022840	AC5	4.67028	2.07487	1.85672	-1.2426	1.74325e-07	-0.303239	0.35546	expressed	downregulated	0	not STRA8-bound		0	CGI	0.0345964
Adcy6	ENSMUSG00000022994	AC6	0.658481	0.28145	0.39199	-0.666542	0.303348	0.348291	0.681965	not expressed		0	not STRA8-bound		1	noCGI	0.0195202
Adcy7	ENSMUSG00000031659		5.2245	5.75799	21.7394	2.14675	1.07448e-14	1.80486	9.37176e-09	expressed	upregulated	2	STRA8-bound	STRA8-activated	1	CGI	0.0282404
Adcy8	ENSMUSG00000022376	AC8	0	0	0	NA	NA	NA	NA	not expressed		0	not STRA8-bound		0	CGI	0.00108093
Adcy9	ENSMUSG00000005580	D16Wsu65e|ACtp10	6.02337	3.74771	7.12803	0.332001	0.19223	0.789265	0.00182317	expressed		1	not STRA8-bound		0	CGI	0.0285858
Adcyap1	ENSMUSG00000024256	PACAP	0.0289682	0	0.0218429	-0.271917	NA	1.41032	NA	not expressed		0	not STRA8-bound		0	noCGI	0
Adcyap1r1	ENSMUSG00000029778	PACAP1-R|PAC1R|PAC1|2900024I10Rik	0.191337	0.0911165	0.126308	-0.546071	NA	0.309094	0.897442	not expressed		0	not STRA8-bound		0	CGI	0.0126327
Add1	ENSMUSG00000029106		132.952	122.224	129.78	0.053717	0.734087	-0.0476659	0.801527	expressed		2	STRA8-bound		2	CGI	0.0409565
Add2	ENSMUSG00000030000	2900072M03Rik	10.9563	4.72738	12.5125	0.280233	0.366017	1.26783	7.86928e-06	expressed		0	not STRA8-bound		1	CGI	0.0133363
Add3	ENSMUSG00000025026		42.722	43.5008	71.7866	0.839149	1.15847e-08	0.594796	0.000458309	expressed	upregulated	0	not STRA8-bound		1	CGI	0.124163
Adgb	ENSMUSG00000050994	9130014G24Rik	0.0106796	0	0	-1.65794	NA	-0.0245616	NA	not expressed		0	not STRA8-bound		0	noCGI	0.864557
Adgra1	ENSMUSG00000025475	Gpr123|D7Ertd680e|2900059M17Rik	0	0	0.00737202	1.63143	NA	1.42621	NA	not expressed		0	not STRA8-bound		2	CGI	0.00403284
Adgra2	ENSMUSG00000031486	Tem5|Gpr124|9530074E10Rik|8430414O08Rik	1.10982	0.570607	1.32867	0.346902	0.487174	1.08406	0.0235599	expressed		0	not STRA8-bound		1	CGI	0.015943
Adgra3	ENSMUSG00000029090	3830613O22Rik|Tem5-like|Gpr125	72.7817	56.5847	53.62	-0.351541	0.00876502	-0.213138	0.18605	expressed	downregulated	0	not STRA8-bound		0	CGI	0.107582
Adgrb1	ENSMUSG00000034730	Bai1|B830018M07Rik	5.65422	5.18892	4.46022	-0.255426	0.420984	-0.355451	0.285582	expressed		0	not STRA8-bound		1	CGI	0.0185558
Adgrb2	ENSMUSG00000028782	Bai2	7.7538	3.44087	2.61998	-1.4802	8.85526e-09	-0.536027	0.100489	expressed	downregulated	0	not STRA8-bound		1	CGI	0.00536859
Adgrb3	ENSMUSG00000033569	A830096D10Rik|Bai3	0.0555867	0.0438008	0.0081623	-2.55981	NA	-2.40948	NA	not expressed		0	not STRA8-bound		1	CGI	0.0318647
Adgrd1	ENSMUSG00000044017	E230012M21Rik|Gpr133	0.0368684	0.00739666	0.0211794	-0.708504	NA	1.46752	NA	not expressed		0	not STRA8-bound		0	noCGI	0.0822169
Adgre1	ENSMUSG00000004730	DD7A5-7|F4/80|Emr1|EGF-TM7|Ly71|TM7LN3	0.262409	0.0467008	0.0513083	-2.29636	NA	-0.00965841	NA	not expressed		0	not STRA8-bound		1	noCGI	0.0266665
Adgre4	ENSMUSG00000032915	FIRE|EGF-TM7|Emr4|D17Ertd479e|Gpr127	0.0183059	0	0	-1.71595	NA	-0.0245616	NA	not expressed		0	not STRA8-bound		0	noCGI	0.00108393
Adgre5	ENSMUSG00000002885	EGF-TM7 receptor|Cd97	12.1797	9.58812	6.25083	-0.876894	0.00352105	-0.759832	0.0259224	expressed	downregulated	0	not STRA8-bound		0	CGI	0.00852309
Adgrf1	ENSMUSG00000041293	5031409J19Rik|Gpr110	0.0529531	0.0587043	0.0631965	0.339848	NA	-0.0494535	NA	not expressed		0	not STRA8-bound		1	noCGI	0.0148627
Adgrf2	ENSMUSG00000057899	PGR20|Gpr111	0.126677	0.0483979	0.0393468	-1.58382	NA	-0.36681	NA	not expressed		0	not STRA8-bound		0	noCGI	0.0240347
Adgrf3	ENSMUSG00000067642	PGR23|LOC381628|Gpr113	0.00738094	0	0.0111318	0.65153	NA	1.41036	NA	not expressed		0	not STRA8-bound		1	noCGI	0.964733
Adgrf4	ENSMUSG00000023918	Gpr115|4632435A09Rik	0.23666	0.114878	0.18531	-0.263464	NA	0.549565	0.812141	not expressed		0	not STRA8-bound		0	noCGI	0.0244523
Adgrf5	ENSMUSG00000056492	8430401C09Rik|Gpr116	0.0915309	0.0724533	0.0746941	-0.097935	NA	0.0552082	NA	not expressed		0	not STRA8-bound		3	noCGI	0.00186738
Adgrg1	ENSMUSG00000031785	Cyt28|Gpr56	20.3265	16.4773	16.5586	-0.209626	0.555552	-0.100373	0.825973	expressed		0	not STRA8-bound		1	noCGI	0.091286
Adgrg2	ENSMUSG00000031298	Gpr64|Me6|B830041D06Rik	0.203947	0.221192	0.184985	-0.0361771	0.981963	-0.385299	0.823281	not expressed		0	not STRA8-bound		0	CGI	0.0444795
Adgrg3	ENSMUSG00000060470	Gpr97|Pb99|A030001G24Rik	0.0094386	0.0137777	0.0294618	1.65335	NA	0.913661	NA	not expressed		0	not STRA8-bound		0	noCGI	0.00853979
Adgrg4	ENSMUSG00000053852	PGR17|Gpr112|LOC236798	0	0.0046832	0	0.180661	NA	-1.541	NA	not expressed		0	not STRA8-bound		1	noCGI	0.0477561
Adgrg5	ENSMUSG00000061577	PGR27|LOC382045|Gpr114	0.0935531	0	0.0259758	-1.73784	NA	2.15208	NA	not expressed		0	not STRA8-bound		1	noCGI	0.0029286
Adgrg6	ENSMUSG00000039116	Gpr126|LOC215798|DREG|1190004A11Rik	0.0314923	0.0219928	0.279431	3.26324	NA	3.64962	NA	not expressed		0	not STRA8-bound		0	CGI	0.00302661
Adgrg7	ENSMUSG00000022755	9130020O16Rik|Gpr128	0.0109804	0.0492671	0.0178708	0.647902	NA	-1.51008	NA	not expressed		0	not STRA8-bound		0	noCGI	0.022365
Adgrl1	ENSMUSG00000013033	Lphn1|lectomedin-2|Lec2|2900070I05Rik	35.4339	11.0774	32.7692	-0.0225672	0.944578	1.43904	5.10643e-10	expressed		1	not STRA8-bound		1	CGI	0.129685
Adgrl2	ENSMUSG00000028184	Lec1|Lphh1|Lphn2	3.9821	3.45826	4.26027	0.185138	0.694601	0.198729	0.715612	expressed		0	not STRA8-bound		1	CGI	0.136266
Adgrl3	ENSMUSG00000037605	5430402I23Rik|lectomedin 3|D130075K09Rik|Lphn3|LEC3	0.0802272	0.00795636	0.0178253	-2.10121	NA	1.07103	NA	not expressed		0	not STRA8-bound		1	CGI	0.0863117
Adgrl4	ENSMUSG00000039167	Eltd1|1110033N21Rik|Etl|EGF-TM7 receptor	0.0735977	0.0422372	0	-3.99163	NA	-3.36327	NA	not expressed		0	not STRA8-bound		0	noCGI	0.0128543
Adgrv1	ENSMUSG00000069170	Mgr1|VLGR1|Gpr98|Mass1	0.144375	0.14473	0.0934192	-0.581871	0.676327	-0.793876	0.60726	not expressed		0	not STRA8-bound		0	CGI	0.187544
Adh1	ENSMUSG00000074207	Adh-1t|class I alcohol dehydrogenase|ADH-AA|Adh1-t|Adh1-e|Adh-1|Adh-1-t|Adh1tl|Adh-1e	0.796535	0.79137	0.304773	-1.30799	0.404305	-1.45553	0.392725	expressed		0	not STRA8-bound		0	noCGI	0.00271312
Adh4	ENSMUSG00000037797	Adh2|mouse class II type ADH	0.918162	1.28129	1.1402	0.393146	0.769987	-0.264374	0.87462	expressed		0	not STRA8-bound		0	noCGI	0.0523877
Adh5	ENSMUSG00000028138	GSNOR|S-nitrosoglutathione reductase|Adh3|Adh-5	104.881	121.089	92.2922	-0.096704	0.622384	-0.526696	0.00183855	expressed		2	STRA8-bound		0	CGI	0.0325993
Adh6a	ENSMUSG00000053054	Adh5a|1810009C16Rik	0	0	0.0177702	1.62002	NA	1.4148	NA	not expressed		0	not STRA8-bound		0	noCGI	6.98496e-05
Adh6b	ENSMUSG00000074206	Adh5b	0.259863	0.589706	0.103119	-1.2553	NA	-2.66927	0.142934	not expressed		0	not STRA8-bound		2	noCGI	0.145673
Adh7	ENSMUSG00000055301	Adh3|Adh3-e|Adt-1|Adh-3|Adh4|IV ADH|Adh3-t|Adh-3e|Adh-3t	0.017205	0	0	-1.71595	NA	-0.0245616	NA	not expressed		0	not STRA8-bound		0	noCGI	0.134983
Adhfe1	ENSMUSG00000025911	6330565B14Rik	0.372147	0.248135	0.402866	0.215713	0.885783	0.614637	0.706015	not expressed		0	not STRA8-bound		0	noCGI	0.00657691
Adi1	ENSMUSG00000020629		88.7796	91.8146	56.299	-0.568609	0.000502326	-0.843722	1.59047e-06	expressed	downregulated	1	not STRA8-bound		0	CGI	0.0216197
Adig	ENSMUSG00000044405	SMAF1	0.0794671	0.0782003	0.420841	2.45016	NA	2.09034	NA	not expressed		0	not STRA8-bound		0	noCGI	0.745646
Adipoq	ENSMUSG00000022878	apM1|APN|Ad|GBP28|Acdc|adiponectin|adipo|Acrp30	0	0.0315357	0	0.180661	NA	-1.541	NA	not expressed		0	not STRA8-bound		0	noCGI	0.296825
Adipor1	ENSMUSG00000026457	2810031L11Rik	73.2287	73.1975	65.5951	-0.0712347	0.738373	-0.282472	0.148839	expressed		2	STRA8-bound		0	CGI	0.0746882
Adipor2	ENSMUSG00000030168	1110001I14Rik|D6Ucla1e	71.9593	68.2026	67.4726	-0.0032159	0.987741	-0.153184	0.44546	expressed		2	STRA8-bound		1	CGI	0.0429544
Adk	ENSMUSG00000039197	5033405D03Rik|AK|2310026J05Rik	151.874	175.22	181.585	0.346099	0.00910507	-0.0839801	0.658336	expressed	upregulated	3	STRA8-bound	STRA8-activated	4	CGI	0.0188451
Adm	ENSMUSG00000030790	AM	0.162045	0.143751	0.290981	0.948218	NA	0.880274	NA	not expressed		0	not STRA8-bound		1	noCGI	0.0150929
Adm2	ENSMUSG00000054136	IMD|intermedin	0	0	0	NA	NA	NA	NA	not expressed		0	not STRA8-bound		1	noCGI	0
Adnp	ENSMUSG00000051149		8.22222	5.59733	18.2941	1.2399	1.43487e-07	1.5609	2.56454e-09	expressed	upregulated	3	STRA8-bound	STRA8-activated	4	CGI	0.237465
Adnp2	ENSMUSG00000053950	Zfp508|8430420L05Rik	39.1313	36.5692	33.8479	-0.119651	0.575061	-0.253997	0.225123	expressed		1	not STRA8-bound		1	CGI	0.184447
Ado	ENSMUSG00000057134		19.5815	19.7124	14.3359	-0.358864	0.113056	-0.599698	0.00979003	expressed		3	STRA8-bound		0	CGI	0.110818
Adora1	ENSMUSG00000042429	Ri|A1-AR|AA1R|A1AR|A1R	14.2108	16.6362	18.8836	0.499975	0.568308	0.0951025	0.940299	expressed		0	not STRA8-bound		1	CGI	0.154931
Adora2a	ENSMUSG00000020178	A2aR|A2a, Rs|AA2AR|A2AAR	1.79183	2.6316	1.7748	0.0744036	0.904215	-0.694704	0.187008	expressed		0	not STRA8-bound		0	CGI	0.00729935
Adora2b	ENSMUSG00000018500	A2BR|AA2BR|A2b|A2BAR|A2b, Rs	6.42298	7.10332	4.49425	-0.424823	0.274907	-0.800805	0.0379962	expressed		0	not STRA8-bound		0	CGI	0.0412133
Adora3	ENSMUSG00000000562	AA3R|Gpcr 2|A3R|4930578J19Rik|1700001D09Rik|A3AR|ARA3	0.171628	0.0784029	0.101819	-0.651529	NA	0.2544	NA	not expressed		0	not STRA8-bound		0	noCGI	0.491793
Adpgk	ENSMUSG00000025236	2610017G09Rik	51.9737	43.4263	49.8272	0.0279775	0.893227	0.0634174	0.783916	expressed		1	not STRA8-bound		0	CGI	0.0751736
Adprh	ENSMUSG00000002844	Arh1	174.747	198.906	109.581	-0.586668	0.000618526	-0.997466	4.40526e-08	expressed	downregulated	0	not STRA8-bound		1	CGI	0.149077
Adprhl1	ENSMUSG00000031448	Arh2|D330008N11Rik	0.508651	0.212511	0.378699	-0.340063	0.845713	0.894483	0.633803	not expressed		0	not STRA8-bound		0	noCGI	0.000551193
Adprhl2	ENSMUSG00000042558	Arh3	24.5227	21.1422	12.4465	-0.891778	1.25689e-05	-0.896	8.65211e-05	expressed	downregulated	1	not STRA8-bound		0	CGI	0.035055
Adprm	ENSMUSG00000020910	2310004I24Rik	36.4864	34.9546	19.7617	-0.795151	0.000735236	-0.962872	0.000177286	expressed	downregulated	0	not STRA8-bound		0	CGI	0.0473541
Adra1a	ENSMUSG00000045875	Adra1c	0	0	0	NA	NA	NA	NA	not expressed		0	not STRA8-bound		1	noCGI	0.00692719
Adra1b	ENSMUSG00000050541	alpha1B-adrenergic receptor	0.0160894	0.0106294	0.0472277	1.739	NA	2.01054	NA	not expressed		0	not STRA8-bound		2	CGI	0.00542664
Adra1d	ENSMUSG00000027335	Adra1|Adra-1|alpha1D-AR|Adra1a|Gpcr8	0	0	0.0182351	1.62002	NA	1.4148	NA	not expressed		0	not STRA8-bound		1	CGI	0.0992392
Adra2a	ENSMUSG00000033717	Adra-2|alpha2A-AR|alpha2A-adrenergic receptor|Adra-2a|alpha2A|alpha(2A)AR	0.0230866	0	0.0282763	0.353157	NA	3.01625	NA	not expressed		0	not STRA8-bound		0	CGI	0.00851779
Adra2b	ENSMUSG00000058620	a2b-AR|[a]2B|alpha2B|Adra-2b	0.290947	0.222113	0.197825	-0.46965	0.700302	-0.330244	0.826229	not expressed		0	not STRA8-bound		0	CGI	0.00576061
Adra2c	ENSMUSG00000045318	[a]2C|alpha2C|subtype alpha2-C4|alpha2-C4|Adra-2c	0.568491	0.533891	0.232291	-1.20535	0.156542	-1.34861	0.141187	not expressed		0	not STRA8-bound		1	CGI	0.00769644
Adrb1	ENSMUSG00000035283	beta 1-AR|Adrb-1	0.0093388	0.0133214	0.045622	2.27838	NA	1.63191	NA	not expressed		0	not STRA8-bound		0	CGI	0.057286
Adrb2	ENSMUSG00000045730	Adrb-2|Gpcr7|beta 2-AR|beta 2-adrenoceptor|Badm	0.0742266	0	0	-3.2787	NA	-0.0245616	NA	not expressed		0	not STRA8-bound		0	CGI	0.00157446
Adrb3	ENSMUSG00000031489	Beta-3 adrenoceptor|beta3-adrenergic receptor|beta 3-AR|Adrb-3|Beta-3 AR	0.345687	0.196031	0.254135	-0.363771	NA	0.213033	0.916922	not expressed		0	not STRA8-bound		0	CGI	0.0041551
Adrm1	ENSMUSG00000039041	1110063P18Rik|2510006J17Rik|Gp110|ARM-1|Rpn13	204.475	191.489	164.115	-0.230364	0.147056	-0.358768	0.0289878	expressed		1	not STRA8-bound		0	CGI	0.163349
Adsl	ENSMUSG00000022407		140.692	131.92	106.914	-0.308913	0.0817182	-0.444773	0.0169687	expressed		0	not STRA8-bound		1	CGI	0.119192
Adss	ENSMUSG00000015961	AS	95.058	145.206	222.738	1.31786	1.11295e-29	0.485182	0.000489245	expressed	upregulated	3	STRA8-bound	STRA8-activated	0	CGI	0.21866
Adssl1	ENSMUSG00000011148	Adss	1.70057	1.74573	1.13572	-0.497146	0.495717	-0.745931	0.322327	expressed		0	not STRA8-bound		0	CGI	0.00300062
Adtrp	ENSMUSG00000058022	9530008L14Rik	0.035967	0.0446155	0	-1.66995	NA	-2.14198	NA	not expressed		0	not STRA8-bound		0	noCGI	0.10663
Aebp1	ENSMUSG00000020473	ACLP	26.0211	6.23889	13.8303	-0.82261	9.90281e-07	1.01139	1.32222e-07	expressed	downregulated	0	not STRA8-bound		2	CGI	0.03922
Aebp2	ENSMUSG00000030232	B230313N05Rik	117.815	99.3075	101.047	-0.130537	0.554159	-0.115937	0.651497	expressed		2	STRA8-bound		1	CGI	0.103567
Aen	ENSMUSG00000030609	2700083B06Rik|Isg20l1	82.4556	57.7669	67.8502	-0.192765	0.36791	0.0951051	0.728049	expressed		0	not STRA8-bound		2	CGI	0.0726591
Aes	ENSMUSG00000054452	AES|Grg|Grg5	97.3541	64.0469	73.3499	-0.319588	0.32568	0.0899784	0.842625	expressed		0	not STRA8-bound		2	noCGI	0.0172584
AF067061	ENSMUSG00000095071	clone L8 variable group of 2-cell-stage gene family|clone L4 variable group of 2-cell-stage gene family	0	0	0	NA	NA	NA	NA	not expressed		0	not STRA8-bound		0	noCGI	0.0344376
AF067063	ENSMUSG00000094237	clone L2|clone L5	0	0	0.0530388	1.62002	NA	1.4148	NA	not expressed		0	not STRA8-bound		0	noCGI	1
AF366264	ENSMUSG00000057116		0.0447182	0.0269338	0.24553	2.62981	NA	3.08505	NA	not expressed		0	not STRA8-bound		1	noCGI	0.970446
AF529169	ENSMUSG00000039313	Minar1	0.0760485	0.0428322	0.0479236	-0.653425	NA	0.0112907	NA	not expressed		0	not STRA8-bound		1	CGI	0.0193119
Afap1	ENSMUSG00000029094	2600003E23Rik|9630044L16Rik	2.21404	2.35209	7.23417	1.79916	1.99217e-11	1.48814	1.12771e-06	expressed	upregulated	0	not STRA8-bound		2	CGI	0.505034
Afap1l1	ENSMUSG00000033032		0.335026	0.216805	0.102543	-1.63122	0.203867	-1.1818	0.435878	not expressed		0	not STRA8-bound		0	CGI	0.0218192
Afap1l2	ENSMUSG00000025083		0.597998	0.190798	0.176569	-1.68142	0.115558	-0.219221	0.898404	not expressed		0	not STRA8-bound		2	CGI	0.0213815
Afdn	ENSMUSG00000068036	I-afadin|AF6|Afadin|S-afadin|Mllt4|5033403D15Rik	77.8042	42.9861	81.7565	0.162303	0.459506	0.784474	5.84024e-05	expressed		0	not STRA8-bound		1	CGI	0.0870191
Aff1	ENSMUSG00000029313	Mllt2h|Rob|9630032B01Rik|Af4	1.03232	0.427951	1.06132	0.127741	0.840631	1.20257	0.0270414	expressed		0	not STRA8-bound		1	CGI	0.0181116
Aff2	ENSMUSG00000031189	Oxh|Ox19|Fmr2	0.587549	0.296966	0.572193	0.0501284	0.962412	0.841232	0.387458	not expressed		0	not STRA8-bound		0	CGI	0.0592212
Aff3	ENSMUSG00000037138	Laf4|3222402O04Rik|LAF-4	2.76142	0.604488	0.837277	-1.6437	0.00184966	0.353279	0.654818	expressed	downregulated	0	not STRA8-bound		1	CGI	0.0705464
Aff4	ENSMUSG00000049470	Alf4|Laf4l	14.8873	12.934	36.849	1.39688	3.97748e-26	1.38171	1.11431e-20	expressed	upregulated	3	STRA8-bound	STRA8-activated	2	CGI	0.154005
Afg1l	ENSMUSG00000038302	Lace1	4.32071	3.2413	4.17065	0.0369864	0.944263	0.220187	0.679043	expressed		3	STRA8-bound		1	CGI	0.0300253
Afg3l1	ENSMUSG00000031967	1700047G05Rik|3110061K15Rik	25.1723	22.9442	17.9457	-0.400405	0.0121225	-0.491991	0.00446865	expressed	downregulated	0	not STRA8-bound		1	CGI	0.21944
Afg3l2	ENSMUSG00000024527	2310036I02Rik|Emv66|par	126.943	101.643	117.535	-0.0219925	0.914351	0.0719716	0.740731	expressed		0	not STRA8-bound		1	CGI	0.0920086
Afm	ENSMUSG00000029369	Alf|alpha albumin	0	0	0	NA	NA	NA	NA	not expressed		0	not STRA8-bound		0	noCGI	0.0095431
Afmid	ENSMUSG00000017718	kynurenine formamidase|formylase|9030621K19Rik|formylkynureninase|Kf	2.04306	5.29921	10.9305	2.51546	5.77995e-19	0.918392	0.00516149	expressed	upregulated	2	STRA8-bound	STRA8-activated	2	noCGI	0.0190767
Afp	ENSMUSG00000054932	alpha-foetoprotein	3.48143	3.37507	1.6366	-1.00402	0.0561596	-1.17317	0.0380484	expressed		0	not STRA8-bound		0	noCGI	0.00897717
Aftph	ENSMUSG00000049659	9130023F12Rik	114.789	87.1896	107.943	0.00129081	0.99511	0.171389	0.354286	expressed		1	not STRA8-bound		1	CGI	0.193519
Aga	ENSMUSG00000031521		29.2252	18.63	34.6862	0.334494	0.291224	0.772759	0.0131764	expressed		0	not STRA8-bound		0	noCGI	0.0618844
Agap1	ENSMUSG00000055013	Centg2|Ggap1	44.6708	18.055	29.8692	-0.492439	0.0115155	0.57925	0.0067031	expressed	downregulated	1	not STRA8-bound		1	CGI	0.128286
Agap2	ENSMUSG00000025422	Centg1	0.159456	0.0582479	0.0961323	-0.65045	0.668988	0.61113	0.741556	not expressed		0	not STRA8-bound		1	CGI	0.00501243
Agap3	ENSMUSG00000023353	Crag|MRIP-1|Centg3	77.5854	55.7986	52.7415	-0.468631	0.00107235	-0.218217	0.22105	expressed	downregulated	1	not STRA8-bound		0	CGI	0.0383412
Agbl1	ENSMUSG00000025754	Ccp4|Nna1-l1|EG244071	0.0340526	0.0212132	0.0463696	0.522755	NA	1.00524	NA	not expressed		0	not STRA8-bound		1	noCGI	0.447261
Agbl2	ENSMUSG00000040812	A430081C19Rik|Ccp2|Ccp2	15.3708	10.0865	15.2322	0.0752105	0.769987	0.463306	0.0405705	expressed		0	not STRA8-bound		2	CGI	0.902721
Agbl3	ENSMUSG00000038836	Ccp3|Ccp3|2900053G10Rik|6530406M24Rik|4930431N21Rik	14.8207	20.2661	9.89982	-0.499049	0.184719	-1.17649	0.00126089	expressed		3	STRA8-bound		0	CGI	0.350718
Agbl4	ENSMUSG00000061298	4930578N11Rik|4931433A01Rik|Ccp6	4.69356	3.11739	7.80289	0.821375	0.06198	1.19853	0.0108295	expressed		3	STRA8-bound		2	CGI	0.80995
Agbl5	ENSMUSG00000029165	Ccp5|9430057O19Rik	37.4724	24.4333	37.0588	0.0725597	0.731349	0.462397	0.0108295	expressed		1	not STRA8-bound		0	CGI	0.890859
Ager	ENSMUSG00000015452	RAGE	0.773341	0.0232815	0.378739	-0.94018	NA	3.87508	0.0825669	not expressed		0	not STRA8-bound		2	noCGI	0.000274546
Agfg1	ENSMUSG00000026159	Rip|D730048C23Rik|Hrb|C130049H11Rik	107.963	95.7455	112.918	0.155048	0.429325	0.0995568	0.678069	expressed		1	not STRA8-bound		1	CGI	0.4077
Agfg2	ENSMUSG00000029722	Hrbl|A630095P14Rik	59.1111	64.9442	73.8307	0.410157	0.0106346	0.0548346	0.827691	expressed	upregulated	2	STRA8-bound	STRA8-activated	1	CGI	0.0826629
Aggf1	ENSMUSG00000021681	2310029P06Rik|2010009L17Rik|VG5Q	46.6267	30.5716	33.9217	-0.370929	0.0241715	0.0159771	0.956836	expressed	downregulated	0	not STRA8-bound		0	CGI	0.0918959
Agk	ENSMUSG00000029916	MuLK|2610037M15Rik	29.9661	38.9589	24.8502	-0.183007	0.505138	-0.791822	0.00113843	expressed		1	not STRA8-bound		2	CGI	0.121113
Agl	ENSMUSG00000033400	1110061O17Rik|9630046L06Rik|9430004C13Rik	74.4307	60.1377	49.2124	-0.507698	0.00014951	-0.426097	0.00517467	expressed	downregulated	0	not STRA8-bound		0	CGI	0.0118403
Agmat	ENSMUSG00000040706	5033405N08Rik	0	0	0	NA	NA	NA	NA	not expressed		0	not STRA8-bound		0	noCGI	0.00145131
Agmo	ENSMUSG00000050103	A530016O06Rik|Tmem195	0.715265	1.10094	1.07889	0.687062	0.586278	-0.108454	0.951764	expressed		0	not STRA8-bound		0	noCGI	0.0140978
Ago1	ENSMUSG00000041530	Eif2c1|argonaute 1	61.2712	29.3129	36.3943	-0.660773	0.000180652	0.169419	0.489683	expressed	downregulated	2	STRA8-bound		1	CGI	0.0262969
Ago2	ENSMUSG00000036698	1110029L17Rik|2310051F07Rik|argonaute 2|Eif2c2	10.8157	5.86162	7.34525	-0.468132	0.02351	0.1822	0.504556	expressed	downregulated	1	not STRA8-bound		0	CGI	0.0436921
Ago3	ENSMUSG00000028842	argonaute 3|C130014L07Rik|eIF2C3	13.3083	9.5098	20.0386	0.682755	0.00132676	0.937444	4.88102e-05	expressed	upregulated	2	STRA8-bound	STRA8-activated	1	CGI	0.141745
Ago4	ENSMUSG00000042500	argonaute 4|5730550L01Rik|Eif2c4	19.7452	10.417	29.9269	0.692569	0.00194503	1.39077	3.64623e-09	expressed	upregulated	1	not STRA8-bound		0	CGI	0.237567
Agpat1	ENSMUSG00000034254	Lpaat-alpha|1-AGP	169.397	127.625	155.828	-0.0310115	0.870008	0.151471	0.395805	expressed		0	not STRA8-bound		3	CGI	0.404418
Agpat2	ENSMUSG00000026922	2510002J07Rik|BSCL1|LPAAT-beta	11.4918	10.995	6.28918	-0.78432	0.0146956	-0.948692	0.00630798	expressed	downregulated	0	not STRA8-bound		0	CGI	0.207285
Agpat3	ENSMUSG00000001211	LPAAT3|D10Jhu12e	11.0203	9.14096	8.706	-0.253686	0.52407	-0.182993	0.703148	expressed		0	not STRA8-bound		1	CGI	0.387132
Agpat4	ENSMUSG00000023827	1500003P24Rik	7.87001	9.26402	10.1863	0.459947	0.462471	0.0506829	0.957679	expressed		0	not STRA8-bound		0	noCGI	0.0951518
Agpat5	ENSMUSG00000031467	D8Ertd319e|1110013A05Rik	69.3539	75.8737	90.5017	0.472888	0.00204893	0.119486	0.582398	expressed	upregulated	2	STRA8-bound	STRA8-activated	0	CGI	0.0595634
Agps	ENSMUSG00000042410	9930035G10Rik|ADAPS|bs2	80.6127	78.4827	73.2984	-0.0483518	0.832914	-0.236602	0.256178	expressed		1	not STRA8-bound		0	CGI	0.034838
Agr2	ENSMUSG00000020581	Gob-4|mAG-2|HAG-2|XAG-2	0	0	0	NA	NA	NA	NA	not expressed		0	not STRA8-bound		2	noCGI	0
Agr3	ENSMUSG00000036231	E030025L21Rik|LOC380754	0	0	0	NA	NA	NA	NA	not expressed		0	not STRA8-bound		1	noCGI	0.00857917
Agrn	ENSMUSG00000041936	Agrin|nmf380|NMF380	40.3248	12.3719	31.7073	-0.256449	0.348366	1.22417	7.82943e-07	expressed		0	not STRA8-bound		0	CGI	0.0100316
Agrp	ENSMUSG00000005705	agouti related protein|Agrt	0.702198	0.383154	0.538465	-0.283124	NA	0.351539	NA	expressed		0	not STRA8-bound		1	CGI	0.307519
Agt	ENSMUSG00000031980	angiotensin precursor|Serpina8|Aogen	0.538344	0.55956	0.580721	0.194297	0.880861	-0.0552163	0.974596	not expressed		0	not STRA8-bound		0	noCGI	0.249447
Agtpbp1	ENSMUSG00000021557	Nna1|1700020N17Rik|Ccp1|2310001G17Rik|4930445M19Rik|2900054O13Rik|5730402G09Rik	69.9487	56.6067	65.7858	0.000253711	0.998885	0.0763068	0.761998	expressed		1	not STRA8-bound		1	CGI	0.249897
Agtr1a	ENSMUSG00000049115	1810074K20Rik|AT1|AT1a|Agtr-1a|Agtr1a|Angtr-1a	0.0502515	0.0549019	0.0206128	-1.20221	NA	-1.5461	NA	not expressed		0	not STRA8-bound		0	noCGI	0.14459
Agtr1b	ENSMUSG00000054988	Angtr-1b|AT1B|Agtr-1b	0	0.00766703	0	NA	NA	NA	NA	not expressed		0	not STRA8-bound		0	noCGI	0.443792
Agtr2	ENSMUSG00000068122	AT2 receptor	0.0771187	0.0698721	0.0157555	-2.22442	NA	-2.23397	NA	not expressed		0	not STRA8-bound		0	noCGI	0.252127
Agtrap	ENSMUSG00000029007	3300002E14Rik|Atrap|D4Wsu124e	28.8045	20.8076	19.2331	-0.494632	0.00287808	-0.241543	0.241368	expressed	downregulated	0	not STRA8-bound		0	CGI	0.192478
Agxt	ENSMUSG00000026272	Agt1|Agxt1	0.015176	0	0	-0.781088	NA	-0.0245616	NA	not expressed		0	not STRA8-bound		0	noCGI	0.000172292
Agxt2	ENSMUSG00000089678		0	0	0	NA	NA	NA	NA	not expressed		0	not STRA8-bound		0	noCGI	0.000902387
Ahctf1	ENSMUSG00000026491	6230412P20Rik|Elys	86.12	52.9035	72.8278	-0.152286	0.455763	0.317255	0.114251	expressed		1	not STRA8-bound		1	CGI	0.438518
Ahcy	ENSMUSG00000027597	CuBP|SAHH	64.8785	52.6192	38.5701	-0.662932	2.9481e-05	-0.584534	0.00112995	expressed	downregulated	0	not STRA8-bound		0	CGI	0.0183626
Ahcyl1	ENSMUSG00000027893	DCAL|IRBIT|1110034F20Rik|Ahcy-rs3	71.2118	68.0346	109.481	0.710086	9.4992e-08	0.551424	0.000300314	expressed	upregulated	2	STRA8-bound	STRA8-activated	1	CGI	0.0610708
Ahcyl2	ENSMUSG00000029772	4631427C17Rik	61.2188	49.0377	57.7139	0.00384212	0.986904	0.0918349	0.717702	expressed		3	STRA8-bound		2	CGI	0.278584
Ahdc1	ENSMUSG00000037692	D030015G18Rik	6.06192	2.48217	3.08357	-0.886914	0.000715462	0.165241	0.675525	expressed	downregulated	2	STRA8-bound		0	CGI	0.645437
Ahi1	ENSMUSG00000019986	1700015F03Rik|Jouberin|Ahi-1|D10Bwg0629e	22.2581	13.9155	9.33146	-1.16504	7.98288e-08	-0.721962	0.00458824	expressed	downregulated	1	not STRA8-bound		0	CGI	0.338534
Ahnak	ENSMUSG00000069833	1110004P15Rik|DY6|2310047C17Rik	2.67137	2.4611	1.43302	-0.813739	0.0924222	-0.900436	0.0984916	expressed		0	not STRA8-bound		0	CGI	0.00974974
Ahnak2	ENSMUSG00000072812	LOC382643	0.0391119	0.0112231	0.0246965	-0.559343	NA	1.00102	NA	not expressed		0	not STRA8-bound		0	noCGI	0.0554638
Ahr	ENSMUSG00000019256	Ah|Ahh|bHLHe76|dioxin receptor|Ahre|In	9.2317	7.13502	8.27526	-0.0683199	0.785336	0.0789658	0.791057	expressed		0	not STRA8-bound		1	CGI	0.00806066
Ahrr	ENSMUSG00000021575		0.0611064	0.0971913	0.266516	2.23147	NA	1.32254	0.410718	not expressed		0	not STRA8-bound		1	CGI	0.112994
Ahsa1	ENSMUSG00000021037	p38|Aha1	198.353	187.375	158.154	-0.239307	0.203106	-0.386883	0.0446369	expressed		0	not STRA8-bound		0	CGI	0.0817647
Ahsa2	ENSMUSG00000020288	1110064P04Rik	25.8125	21.9893	25.0395	0.0434921	0.898004	0.0369684	0.931678	expressed		0	not STRA8-bound		0	CGI	0.0797589
Ahsg	ENSMUSG00000022868	fetuin-A	7.83434	9.93846	10.0754	0.448979	0.277964	-0.0942331	0.874465	expressed		0	not STRA8-bound		1	noCGI	4.76089e-05
AI182371	ENSMUSG00000035875		0.381024	0.333848	1.58642	2.15431	0.0661861	2.10264	0.114251	expressed		0	not STRA8-bound		0	noCGI	0.00495704
AI314180	ENSMUSG00000050812	Ecpas	128.245	96.0843	101.873	-0.24272	0.129662	-0.0561136	0.807917	expressed		3	STRA8-bound		0	CGI	0.113052
AI413582	ENSMUSG00000062753		18.7593	14.3451	19.5585	0.146943	0.72195	0.312818	0.462362	expressed		0	not STRA8-bound		0	CGI	0.0738153
AI429214	ENSMUSG00000074384		0.313577	0.343676	0.527868	0.847739	NA	0.471203	0.813283	not expressed		0	not STRA8-bound		0	noCGI	0.632938
AI464131	ENSMUSG00000046312	NET37	0.289676	0.338799	0.539587	0.969834	0.335564	0.539353	0.667376	not expressed		0	not STRA8-bound		2	noCGI	0.0660272
AI467606	ENSMUSG00000045165		0.289736	0.261608	0.126829	-1.05618	NA	-1.19204	NA	not expressed		0	not STRA8-bound		1	noCGI	0.0382606
AI481877	ENSMUSG00000038598	LOC242489|Gm426|Shoc1	15.1421	18.614	55.4248	1.96327	9.20566e-28	1.44571	1.46449e-12	expressed	upregulated	0	not STRA8-bound		0	noCGI	0.864622
AI593442	ENSMUSG00000078307		0.050303	0.0220266	0.0320239	-0.558672	NA	0.418502	NA	not expressed		0	not STRA8-bound		1	noCGI	0.00561601
AI597479	ENSMUSG00000010290		35.2675	39.8952	37.4865	0.179394	0.473163	-0.227187	0.396683	expressed		2	STRA8-bound		1	CGI	0.162951
AI606181	ENSMUSG00000074873		11.1429	5.85913	12.6595	0.276667	0.400421	0.977507	0.00146088	expressed		0	not STRA8-bound		0	noCGI	0.02746
AI661453	ENSMUSG00000034382		2.16946	0.985676	1.2392	-0.72146	0.106565	0.208533	0.743782	expressed		0	not STRA8-bound		1	CGI	0.0132225
AI837181	ENSMUSG00000047423		37.7758	41.3467	36.1523	0.0258981	0.928099	-0.332146	0.16555	expressed		0	not STRA8-bound		2	CGI	0.184706
AI846148	ENSMUSG00000024970	Spindoc	55.6557	46.1868	44.9159	-0.222192	0.199151	-0.177818	0.37441	expressed		0	not STRA8-bound		0	CGI	0.394418
AI854703	ENSMUSG00000053297		0.911232	0.30279	0.292429	-1.5543	0.0281426	-0.185336	0.874306	expressed	downregulated	0	not STRA8-bound		2	CGI	0.00968214
AI987944	ENSMUSG00000056383		10.5772	6.67142	8.13645	-0.297002	0.403682	0.139168	0.764909	expressed		0	not STRA8-bound		0	noCGI	0.316627
Aicda	ENSMUSG00000040627	Aid	0	0.0341185	0	0.180652	NA	-2.56035	NA	not expressed		0	not STRA8-bound		3	noCGI	0.0287056
Aida	ENSMUSG00000042901	2610208M17Rik	93.8946	101.537	116.551	0.401677	0.00787645	0.0665188	0.772683	expressed	upregulated	1	not STRA8-bound		1	CGI	0.102523
Aif1	ENSMUSG00000024397	G1|Iba1|D17H6S50E	0.508224	0.051326	0	-4.5306	NA	-1.42872	NA	expressed		0	not STRA8-bound		6	noCGI	0.780095
Aif1l	ENSMUSG00000001864	2810003C17Rik	1.74633	3.2025	0.804053	-1.03657	0.0753976	-2.10925	0.000252087	expressed		0	not STRA8-bound		1	CGI	0.0192662
Aifm1	ENSMUSG00000036932	apoptosis-inducing factor|AIFsh2|Pdcd8|AIF	57.0388	53.26	55.3024	0.0438591	0.8306	-0.0811717	0.717859	expressed		1	not STRA8-bound		0	CGI	0.0215622
Aifm2	ENSMUSG00000020085	D730001I10Rik|Amid|PRG3|5430437E11Rik	6.33218	3.74625	3.47043	-0.776763	0.0197119	-0.237954	0.611544	expressed	downregulated	0	not STRA8-bound		1	CGI	0.21016
Aifm3	ENSMUSG00000022763	2810401C16Rik	42.9307	24.7036	41.7396	0.0484462	0.889966	0.633147	0.0269553	expressed		0	not STRA8-bound		1	noCGI	0.0275707
Aig1	ENSMUSG00000019806	1500031O19Rik|CGI-103	120.419	116.953	86.2397	-0.393445	0.0400353	-0.583869	0.00383435	expressed	downregulated	0	not STRA8-bound		0	CGI	0.012444
Aim2	ENSMUSG00000037860	LOC383619|Ifi210	0.282964	0.152507	0.260613	-0.0993009	NA	0.71071	NA	not expressed		0	not STRA8-bound		1	noCGI	0.0112068
Aimp1	ENSMUSG00000028029	Scye1|EMAPII|Emap2|9830137A06Rik|AIMP1/p43	150.274	152.501	154.509	0.127771	0.495155	-0.117936	0.584212	expressed		1	not STRA8-bound		0	CGI	0.158843
Aimp2	ENSMUSG00000029610	Jtv1|Aimp2(p38)	95.8318	131.54	141.736	0.651763	0.000227783	-0.0283358	0.929792	expressed	upregulated	3	STRA8-bound	STRA8-activated	2	CGI	0.0745717
Aip	ENSMUSG00000024847,ENSMUSG00000097319	Ara9|Xap2|Fkbp16|D19Bwg1412e	41.3669	46.3617	38.5896	-0.0150361	0.964017	-0.401789	0.145882	expressed		2	STRA8-bound		0	CGI	0.0382135
Aipl1	ENSMUSG00000040554	A930007I01Rik	0.212289	0.107049	0.0842029	-1.24032	NA	-0.480889	NA	not expressed		0	not STRA8-bound		1	noCGI	0.313595
Aire	ENSMUSG00000000731		0.173333	0.139811	0.569656	1.78706	NA	1.91029	0.339203	not expressed		0	not STRA8-bound		1	CGI	0.136206
Ajap1	ENSMUSG00000039546	LOC230959	0.052668	0.0106255	0	-3.52641	NA	-1.43062	NA	not expressed		0	not STRA8-bound		0	CGI	0.000549215
Ajuba	ENSMUSG00000022178	Jub	150.402	101.896	59.6975	-1.24453	1.01563e-12	-0.912282	5.11946e-06	expressed	downregulated	0	not STRA8-bound		1	CGI	0.149661
Ak1	ENSMUSG00000026817	B430205N08Rik|Ak-1	0.701351	0.721796	1.07888	0.711605	0.499802	0.48354	0.706015	expressed		0	not STRA8-bound		1	noCGI	0.182905
AK157302	ENSMUSG00000078139		0	0.0844835	0	0.180645	NA	-3.3705	NA	not expressed		0	not STRA8-bound		0	noCGI	0.314568
Ak2	ENSMUSG00000028792	D4Ertd220e|Ak-2	119.269	128.52	129.429	0.205685	0.267778	-0.123035	0.591574	expressed		0	not STRA8-bound		0	CGI	0.15475
Ak3	ENSMUSG00000024782	AK-3	5.25824	4.78404	6.31379	0.348605	0.529589	0.300038	0.643762	expressed		0	not STRA8-bound		0	CGI	0.0304759
Ak4	ENSMUSG00000028527	D4Ertd274e|Ak3l1|Ak-4|Ak-3	68.9747	51.3412	45.7882	-0.500353	0.00361813	-0.300704	0.146093	expressed	downregulated	1	not STRA8-bound		0	CGI	0.0137064
Ak5	ENSMUSG00000039058		0.0852132	0.0607193	0.011394	-2.84159	NA	-2.52622	NA	not expressed		0	not STRA8-bound		1	CGI	0.0160489
Ak6	ENSMUSG00000078941	4921516M08Rik|2810046E22Rik	167.608	105.585	98.5678	-0.666139	0.584259	-0.227105	0.888621	expressed		2	STRA8-bound		0	CGI	0.562852
Ak7	ENSMUSG00000041323	4930502N02Rik	0.600003	0.386385	0.761857	0.432156	0.634527	0.847277	0.370548	not expressed		0	not STRA8-bound		1	noCGI	0.791214
Ak8	ENSMUSG00000026807	1190002A17Rik	2.66722	2.38479	0.959096	-1.38931	0.0427371	-1.44615	0.0539502	expressed	downregulated	0	not STRA8-bound		2	CGI	0.952714
Ak9	ENSMUSG00000091415	Akd2|LOC215946|Gm7127|Akd1	1.22989	0.905403	0.791013	-0.546758	0.233209	-0.328606	0.563012	expressed		1	not STRA8-bound		0	CGI	0.886458
Akain1	ENSMUSG00000091636	A330050F15Rik	0.0123694	0	0.038243	1.66375	NA	2.41949	NA	not expressed		1	not STRA8-bound		0	CGI	0.00314617
Akap1	ENSMUSG00000018428	AKAP121|S-AKAP84|AKAP84|DAKAP1	43.7533	36.1378	28.6583	-0.521572	0.00443304	-0.478975	0.0204297	expressed	downregulated	0	not STRA8-bound		1	CGI	0.668351
Akap10	ENSMUSG00000047804	D-AKAP2|B130049N18Rik|1500031L16Rik	39.5878	33.7822	37.0461	-0.00596019	0.979666	-0.00516033	0.986257	expressed		1	not STRA8-bound		0	CGI	0.310721
Akap11	ENSMUSG00000022016	6330501D17Rik	109.453	79.5319	106.207	0.0493367	0.859716	0.278029	0.272076	expressed		1	not STRA8-bound		0	CGI	0.0474375
Akap12	ENSMUSG00000038587	Tsga12|SSeCKS|Srcs5	30.6729	10.1313	45.2098	0.649558	0.0143665	2.04247	2.3924e-14	expressed	upregulated	0	not STRA8-bound		1	CGI	0.886162
Akap13	ENSMUSG00000066406	1700026G02Rik|5730522G15Rik|AKAP-Lbc|PROTO-LBC|PROTO-LB|Ht31|5830460E08Rik	19.9209	6.84686	31.7331	0.762439	1.29238e-05	2.07293	3.24961e-29	expressed	upregulated	3	STRA8-bound	STRA8-activated	1	CGI	0.0200809
Akap14	ENSMUSG00000036551		0.205504	0	0	-4.3647	NA	-0.0245617	NA	not expressed		0	not STRA8-bound		1	noCGI	0.738292
Akap17b	ENSMUSG00000059708	Sfrs17b|Srsf17b|Talia|B230333C21Rik|C230056F04Rik	33.3806	18.0261	22.1503	-0.499496	0.0324792	0.159704	0.619987	expressed	downregulated	0	not STRA8-bound		0	CGI	0.126153
Akap2	ENSMUSG00000038729	B230340M18Rik|AKAP-KL	0.862883	0.48764	0.849573	0.0579327	0.944316	0.702071	0.339339	not expressed		0	not STRA8-bound		3	noCGI	0.0425355
Akap3	ENSMUSG00000030344		0.726491	0.45717	0.413518	-0.728722	0.446729	-0.302732	0.812141	not expressed		0	not STRA8-bound		0	noCGI	0.999325
Akap4	ENSMUSG00000050089	Fsc1	0.0594932	0	0	-3.30447	NA	-0.0245616	NA	not expressed		0	not STRA8-bound		1	noCGI	0.999674
Akap5	ENSMUSG00000021057	LOC238276|AKAP150|3526401B18Rik	3.37771	1.61922	3.36903	0.0892046	0.84724	0.913085	0.0193049	expressed		0	not STRA8-bound		1	CGI	0.00231087
Akap6	ENSMUSG00000061603		0.0336256	0.013184	0.0575327	0.907518	NA	2.08996	NA	not expressed		0	not STRA8-bound		1	noCGI	0.0128928
Akap7	ENSMUSG00000039166	AKAP15|Akap18	52.9872	53.6884	41.4593	-0.265092	0.212366	-0.507919	0.0168248	expressed		0	not STRA8-bound		1	noCGI	0.092981
Akap8	ENSMUSG00000024045	AKAP95|1200016A02Rik	79.1812	48.5806	100.833	0.438865	0.00490097	0.92211	1.48519e-08	expressed	upregulated	2	STRA8-bound	STRA8-activated	1	CGI	0.0990061
Akap8l	ENSMUSG00000002625	Nakap95	161.531	112.599	128.78	-0.239207	0.173881	0.0527871	0.83607	expressed		0	not STRA8-bound		0	CGI	0.154328
Akap9	ENSMUSG00000040407	mei2-5|repro12|G1-448-15|5730481H23Rik|AKAP450	31.4007	5.70015	24.8265	-0.246634	0.476047	1.96395	3.21388e-11	expressed		2	STRA8-bound		0	CGI	0.121644
Akip1	ENSMUSG00000031023	ORF27|ICRFP703B1614Q5.6|BCA3|D930014E17Rik|ICRFP703N2430Q5.6|D7H11orf17	21.2712	24.6308	26.7806	0.418328	0.153247	-0.00663147	0.989499	expressed		3	STRA8-bound		1	CGI	0.206227
Akirin1	ENSMUSG00000023075	6330407G11Rik	148.749	148.242	155.195	0.151198	0.339545	-0.066521	0.746632	expressed		0	not STRA8-bound		1	CGI	0.244645
Akirin2	ENSMUSG00000028291	2700059D21Rik	136.907	124.454	136.729	0.0890722	0.698468	-0.00307552	0.992047	expressed		2	STRA8-bound		0	CGI	0.379926
Akna	ENSMUSG00000039158		5.42382	2.80822	3.94982	-0.368482	0.239184	0.346966	0.329515	expressed		0	not STRA8-bound		2	noCGI	0.380163
Aknad1	ENSMUSG00000049565	4921525H12Rik	0	0	0	NA	NA	NA	NA	not expressed		0	not STRA8-bound		1	noCGI	0.955517
Akp3	ENSMUSG00000036500	Akp-3|IAP	1.55176	0.965386	1.85991	0.351906	0.666956	0.815674	0.321189	expressed		0	not STRA8-bound		0	noCGI	0.00108554
Akr1a1	ENSMUSG00000028692	2610201A18Rik|Akr1a4	307.796	383.523	314.677	0.118811	0.486562	-0.416244	0.00743785	expressed		0	not STRA8-bound		0	CGI	0.0255393
Akr1b10	ENSMUSG00000061758	2310005E10Rik	7.34161	5.60707	3.2419	-1.09319	0.00557113	-0.926066	0.0390091	expressed	downregulated	0	not STRA8-bound		0	noCGI	0.0249606
Akr1b3	ENSMUSG00000001642	Aldr1|Aldor1|ALR2|Ahr-1|AR|Ahr1	267.442	220.737	260.868	0.051576	0.878365	0.129864	0.720773	expressed		0	not STRA8-bound		0	CGI	0.168372
Akr1b7	ENSMUSG00000052131	Avdp|MVDP	1.13539	0.819473	1.13805	0.0844117	0.952006	0.370856	0.810051	expressed		0	not STRA8-bound		0	noCGI	0.0173266
Akr1b8	ENSMUSG00000029762	Fgfrp|Fgrp	44.3138	49.4051	49.2172	0.237539	0.801075	-0.0926974	0.942355	expressed		0	not STRA8-bound		0	noCGI	0.355939
Akr1c12	ENSMUSG00000021211		0	0	0	NA	NA	NA	NA	not expressed		0	not STRA8-bound		0	noCGI	0.00551757
Akr1c13	ENSMUSG00000021213		0.74342	1.57256	1.33129	0.9197	0.504319	-0.328919	0.855438	expressed		0	not STRA8-bound		0	noCGI	0.0158717
Akr1c14	ENSMUSG00000033715	9030611N15Rik	0.0573622	0.0972655	0.108746	1.01788	NA	0.0645667	NA	not expressed		0	not STRA8-bound		0	noCGI	0.0016732
Akr1c18	ENSMUSG00000021214	20alpha-HSD|20alpha-hydroxysteroid dehydrogenase	0	0	0	NA	NA	NA	NA	not expressed		0	not STRA8-bound		0	noCGI	0.000294402
Akr1c19	ENSMUSG00000071551	1810010N06Rik	0.126439	0.0788478	0.0923666	-0.357262	NA	0.130898	0.959735	not expressed		0	not STRA8-bound		1	noCGI	0.00480093
Akr1c20	ENSMUSG00000054757	2610528B18Rik	0	0	0	NA	NA	NA	NA	not expressed		0	not STRA8-bound		0	noCGI	0.000456081
Akr1c21	ENSMUSG00000021207	9430025F20Rik	0	0	0	NA	NA	NA	NA	not expressed		0	not STRA8-bound		0	noCGI	0.00126262
Akr1c6	ENSMUSG00000021210	Hsd17b5|estradiol 17-beta-dehydrogenase (A-specific)|Akr1c1|3alpha-HSD	0	0	0	NA	NA	NA	NA	not expressed		0	not STRA8-bound		0	noCGI	0
Akr1cl	ENSMUSG00000025955	4921521F21Rik	9.73705	10.9128	16.8435	0.882068	0.0460964	0.526108	0.326189	expressed	upregulated	0	not STRA8-bound		0	noCGI	0.917819
Akr1d1	ENSMUSG00000038641		0.278833	0.565779	0.53282	1.0816	0.36444	-0.20768	0.901332	not expressed		0	not STRA8-bound		0	noCGI	0.00339091
Akr1e1	ENSMUSG00000045410	1810061I10Rik	6.03271	4.03798	2.49128	-1.19234	0.000314954	-0.817869	0.0350606	expressed	downregulated	0	not STRA8-bound		0	noCGI	0.185083
Akr7a5	ENSMUSG00000028743	0610025K21Rik|Afar	141.724	123.597	69.3365	-0.943831	5.57852e-10	-0.970422	1.10801e-08	expressed	downregulated	0	not STRA8-bound		0	CGI	0.0432507
Akt1	ENSMUSG00000001729	PKB|PKB/Akt|Akt|PKBalpha	98.6429	67.9287	48.6472	-0.932297	3.57675e-10	-0.619731	0.000324979	expressed	downregulated	0	not STRA8-bound		2	CGI	0.0581049
Akt1s1	ENSMUSG00000011096	PRAS40|1110012J22Rik|Lobe	74.8905	64.2688	47.9203	-0.55582	0.000275374	-0.559704	0.00102504	expressed	downregulated	0	not STRA8-bound		1	CGI	0.0830515
Akt2	ENSMUSG00000004056	2410016A19Rik|PKBbeta|PKB	89.3988	81.76	61.4943	-0.452775	0.00177268	-0.544257	0.00059019	expressed	downregulated	1	not STRA8-bound		2	CGI	0.130626
Akt3	ENSMUSG00000019699	D930002M15Rik|Nmf350|PKB gamma	115.423	91.6674	104.876	-0.046707	0.84656	0.0562125	0.84551	expressed		3	STRA8-bound		3	CGI	0.0980483
Aktip	ENSMUSG00000031667	Ft1	126.907	105.293	100.549	-0.247337	0.126111	-0.205725	0.265884	expressed		0	not STRA8-bound		1	CGI	0.110335
AL607105.1	ENSMUSG00000113061		67.8111	1.48494	56.7217	-0.154189	0.976978	5.02827	0.267234	expressed		0	not STRA8-bound		0	noCGI	NA
AL670603.1	ENSMUSG00000111410		32.9613	25.4849	34.2414	0.138145	0.724115	0.280434	0.490463	expressed		0	not STRA8-bound		1	noCGI	NA
AL772265.6	ENSMUSG00000111678		0	0	0	NA	NA	NA	NA	not expressed		0	not STRA8-bound		1	noCGI	NA
AL773539.1	ENSMUSG00000111338		0	0	0	NA	NA	NA	NA	not expressed		0	not STRA8-bound		1	noCGI	NA
AL773585.3	ENSMUSG00000110879		0	0	0	NA	NA	NA	NA	not expressed		0	not STRA8-bound		0	noCGI	NA
AL773585.4	ENSMUSG00000111566		0	0	0	NA	NA	NA	NA	not expressed		0	not STRA8-bound		0	noCGI	NA
AL929054.1	ENSMUSG00000113163		0	0	0	NA	NA	NA	NA	not expressed		0	not STRA8-bound		0	noCGI	NA
Alad	ENSMUSG00000028393	Lv	90.7723	108.237	90.7701	0.0872363	0.722426	-0.37928	0.0850754	expressed		2	STRA8-bound		0	CGI	0.066511
Alas1	ENSMUSG00000032786	Alas-1|ALAS-N|succinyl-CoA: glycine C-succinyl transferase|5-aminolevulinate synthase	40.9267	43.7289	25.5786	-0.589923	0.0025671	-0.914564	1.15354e-05	expressed	downregulated	0	not STRA8-bound		1	CGI	0.0785603
Alas2	ENSMUSG00000025270	Alas-2|ALAS-E|ALAS|ALASE|erythroid-specific ALAS|5-aminolevulinate synthase	0.229233	0.399241	0.0835047	-1.36517	NA	-2.35934	NA	not expressed		0	not STRA8-bound		0	noCGI	0.0206894
Alb	ENSMUSG00000029368	Alb-1|Alb1	0.0409647	0	0	-2.30262	NA	-0.0245616	NA	not expressed		0	not STRA8-bound		0	noCGI	2.71188e-06
Alcam	ENSMUSG00000022636	MuSC|CD166|BEN|DM-GRASP|SC1	63.0053	52.1822	111.566	0.912521	3.30438e-12	0.967124	4.35585e-11	expressed	upregulated	2	STRA8-bound	STRA8-activated	3	CGI	0.0070853
Aldh16a1	ENSMUSG00000007833	2410004H02Rik	23.4148	23.9023	13.4318	-0.715393	0.000767553	-0.968091	2.59468e-05	expressed	downregulated	1	not STRA8-bound		0	CGI	0.0322353
Aldh18a1	ENSMUSG00000025007	Pycs|2810433K04Rik	21.4433	17.5084	7.55363	-1.4167	3.91687e-11	-1.35976	1.48172e-08	expressed	downregulated	0	not STRA8-bound		0	CGI	0.0320434
Aldh1a1	ENSMUSG00000053279	E1|Raldh1|ALDH1|Ahd-2|Ahd2	96.4655	101.807	111.735	0.299892	0.731056	0.0458865	0.96989	expressed		0	not STRA8-bound		1	noCGI	0.0496305
Aldh1a2	ENSMUSG00000013584	Raldh2|retinaldehyde dehydrogenase|Aldh1a7	79.3099	86.7963	130.89	0.812457	1.33883e-08	0.466264	0.0056752	expressed	upregulated	2	STRA8-bound	STRA8-activated	1	CGI	0.71105
Aldh1a3	ENSMUSG00000015134	RALDH3|ALDH6|retinaldehyde dehydrogenase 3|V1	1.0681	1.19715	1.35445	0.415696	0.60914	0.0484885	0.967717	expressed		0	not STRA8-bound		1	CGI	0.0658615
Aldh1a7	ENSMUSG00000024747	Aldh-pb|Ahd2-like	6.27538	7.08928	7.76646	0.397124	0.464533	0.0269001	0.974488	expressed		0	not STRA8-bound		2	noCGI	0.0336115
Aldh1b1	ENSMUSG00000035561	2700007F14Rik	2.03637	3.12391	6.28706	1.71505	0.00528552	0.922082	0.216159	expressed	upregulated	0	not STRA8-bound		0	CGI	0.0338262
Aldh1l1	ENSMUSG00000030088	1810048F20Rik|Fthfd	1.15185	1.30607	1.54429	0.508213	0.473258	0.138026	0.887285	expressed		0	not STRA8-bound		0	noCGI	0.0201006
Aldh1l2	ENSMUSG00000020256	D330038I09Rik	0.0965298	0.0629505	0.109011	0.252092	NA	0.788671	0.708279	not expressed		0	not STRA8-bound		1	noCGI	0.107364
Aldh2	ENSMUSG00000029455	Ahd5|Ahd-5	27.1726	21.8318	35.9403	0.489872	0.499121	0.624011	0.424788	expressed		0	not STRA8-bound		0	CGI	0.0289505
Aldh3a1	ENSMUSG00000019102	Aldh3|Ahd-4|Aldh|Ahd4	0.12743	0.0606479	0	-3.86988	NA	-2.94656	NA	not expressed		0	not STRA8-bound		0	noCGI	0.0327421
Aldh3a2	ENSMUSG00000010025	Aldh4|Ahd3-r|Ahd3|Ahd-3r|Ahd-3|FALDH|Aldh4-r	27.7199	29.2773	22.1972	-0.233072	0.315516	-0.530377	0.0186939	expressed		2	STRA8-bound		1	CGI	0.0347217
Aldh3b1	ENSMUSG00000024885	ALDH7|ALDH4|1700001N19Rik	1.26867	1.35891	0.698903	-0.778786	0.380156	-1.06595	0.247633	expressed		0	not STRA8-bound		3	noCGI	0.18376
Aldh3b2	ENSMUSG00000075296	C130048D07Rik	0	0	0	NA	NA	NA	NA	not expressed		0	not STRA8-bound		0	noCGI	0.871131
Aldh3b3	ENSMUSG00000037263	1700055N04Rik	0.0126269	0	0	-1.66611	NA	-0.0245616	NA	not expressed		0	not STRA8-bound		0	noCGI	0.388503
Aldh4a1	ENSMUSG00000028737	P5CDH|Ahd1|Ssdh1|ALDH4|Ahd-1|A930035F14Rik	8.69263	5.0597	2.95686	-1.46787	3.73979e-10	-0.91309	0.000877267	expressed	downregulated	0	not STRA8-bound		0	noCGI	0.00778451
Aldh5a1	ENSMUSG00000035936	OTTMUSG00000000613|SSADH|D630032B01Rik|6330403E24Rik	6.72361	5.05405	4.39243	-0.527332	0.0640554	-0.330569	0.335734	expressed		0	not STRA8-bound		0	CGI	0.0214069
Aldh6a1	ENSMUSG00000021238	Mmsdh|1110038I05Rik	23.578	21.9065	41.4397	0.90535	7.19655e-05	0.7905	0.00225485	expressed	upregulated	0	not STRA8-bound		2	CGI	0.0187357
Aldh7a1	ENSMUSG00000053644	Atq1|D18Wsu181e	76.0104	73.883	74.8763	0.065022	0.770841	-0.120638	0.617882	expressed		2	STRA8-bound		1	CGI	0.0556279
Aldh8a1	ENSMUSG00000037542	RALDH4	0	0	0	NA	NA	NA	NA	not expressed		0	not STRA8-bound		0	noCGI	0.00484893
Aldh9a1	ENSMUSG00000026687	ESTM40|TMABA-DH	159.039	144.031	102.663	-0.543306	8.07672e-05	-0.627243	3.81181e-05	expressed	downregulated	0	not STRA8-bound		0	CGI	0.0822006
Aldoa	ENSMUSG00000030695,ENSMUSG00000114515	Aldo-1|Aldo1	197.573	171.023	119.564	-0.637242	0.00010177	-0.641277	0.000463509	expressed	downregulated	0	not STRA8-bound		2	CGI	0.0164793
Aldoart1	ENSMUSG00000059343	Aldoa-ps2|4921524E03Rik|Aldo1-ps2	0.0859054	0.183141	0.135802	0.725622	NA	-0.528676	NA	not expressed		0	not STRA8-bound		0	noCGI	0.982674
Aldoart2	ENSMUSG00000063129	Aldoa-ps1|4933425L11Rik|Aldo1-ps1	0.291499	0.357358	0.397576	0.531139	NA	0.0738032	0.977637	not expressed		0	not STRA8-bound		1	noCGI	0.994266
Aldob	ENSMUSG00000028307	Aldo-2|Aldo2	0.234442	0.115926	0.334347	0.592408	NA	1.37519	NA	not expressed		0	not STRA8-bound		0	noCGI	2.88421e-05
Aldoc	ENSMUSG00000017390	Scrg2|zebrin II|Aldo3|Aldolase C	11.5776	11.4277	5.092	-1.10038	0.000550065	-1.30701	0.000168162	expressed	downregulated	0	not STRA8-bound		1	noCGI	0.00713269
Alg1	ENSMUSG00000039427	HMT1|HMAT1	116.663	127.281	114.312	0.0580055	0.770102	-0.289204	0.103845	expressed		0	not STRA8-bound		1	CGI	0.0903372
Alg10b	ENSMUSG00000075470	Deaf1|LOC380959|nse5	38.2353	45.0794	33.8172	-0.0851895	0.797594	-0.549454	0.0563749	expressed		0	not STRA8-bound		0	CGI	0.0417824
Alg11	ENSMUSG00000063362		14.4242	11.5336	9.14619	-0.564862	0.00986331	-0.473557	0.0582315	expressed	downregulated	0	not STRA8-bound		0	CGI	0.0802283
Alg12	ENSMUSG00000035845	mannosyltransferase|ECM39	15.4171	12.2718	16.5498	0.190326	0.489748	0.290545	0.312426	expressed		1	not STRA8-bound		0	CGI	0.207423
Alg13	ENSMUSG00000041718	4833435D08Rik|Glt28d1|2810046O15Rik|MDS031	71.6426	49.4535	105.434	0.64288	0.00570342	0.961236	0.00012295	expressed	upregulated	1	not STRA8-bound		1	CGI	0.346525
Alg14	ENSMUSG00000039887	5430428G01Rik	11.5158	14.6611	15.1911	0.487228	0.137964	-0.0772938	0.87583	expressed		0	not STRA8-bound		0	CGI	0.0279383
Alg2	ENSMUSG00000039740	CDGIi|ALPG2|1110018A23Rik|1300013N08Rik	50.0498	47.6	19.1308	-1.29849	3.27302e-14	-1.45751	1.3755e-14	expressed	downregulated	0	not STRA8-bound		0	CGI	0.0425204
Alg3	ENSMUSG00000033809	D16Ertd36e	53.0735	56.5947	55.2044	0.144035	0.505316	-0.169988	0.471208	expressed		0	not STRA8-bound		0	CGI	0.127996
Alg5	ENSMUSG00000036632	2600005J22Rik|1500026A19Rik	40.1307	44.204	39.5027	0.0642928	0.806122	-0.297199	0.210689	expressed		1	not STRA8-bound		0	CGI	0.045244
Alg6	ENSMUSG00000073792	E230028F23Rik	9.72717	9.26994	7.89258	-0.211046	0.527031	-0.37251	0.269325	expressed		1	not STRA8-bound		0	CGI	0.0860389
Alg8	ENSMUSG00000035704	LOC381903	54.7353	59.3232	62.4777	0.280084	0.188162	-0.0666432	0.826229	expressed		0	not STRA8-bound		0	noCGI	0.338422
Alg9	ENSMUSG00000032059	8230402H15Rik|Dibd1|B430313H07Rik	36.9479	37.9316	22.4236	-0.6326	0.000956753	-0.901461	1.21082e-05	expressed	downregulated	1	not STRA8-bound		0	CGI	0.242001
Alk	ENSMUSG00000055471	Tcrz|CD246	0.029912	0.0306108	0.0270572	-0.0738694	NA	-0.283512	NA	not expressed		0	not STRA8-bound		0	CGI	0.169441
Alkal1	ENSMUSG00000087247	EG620393|Fam150a	0	0	0	NA	NA	NA	NA	not expressed		0	not STRA8-bound		2	CGI	0.0194062
Alkal2	ENSMUSG00000054204	Fam150b|6230419C23Rik	0.0190736	0.0522683	0	-0.786368	NA	-2.36015	NA	not expressed		0	not STRA8-bound		0	CGI	0.0111202
Alkbh1	ENSMUSG00000079036	Alkbh|alkB|Nrp	23.652	17.2443	15.5023	-0.518734	0.0695291	-0.305087	0.381547	expressed		0	not STRA8-bound		0	CGI	0.137324
Alkbh2	ENSMUSG00000044339	mABH2|Abh2	42.5677	42.5427	34.0316	-0.234516	0.382852	-0.462084	0.0816439	expressed		0	not STRA8-bound		0	CGI	0.0455477
Alkbh3	ENSMUSG00000040174	Abh3|mABH3|1700108H04Rik|1810020C19Rik	20.2552	21.7745	30.755	0.690319	0.00147566	0.366059	0.16648	expressed	upregulated	1	not STRA8-bound		0	CGI	0.308819
Alkbh4	ENSMUSG00000039754	2010004B12Rik|Abj4	17.636	13.7522	5.8742	-1.49799	3.96647e-10	-1.36641	3.89933e-07	expressed	downregulated	0	not STRA8-bound		1	CGI	0.276122
Alkbh5	ENSMUSG00000042650	Ofoxd|Abh5	119.505	132.536	182.211	0.698472	2.57462e-08	0.32473	0.0327507	expressed	upregulated	3	STRA8-bound	STRA8-activated	1	CGI	0.0966272
Alkbh6	ENSMUSG00000042831	Abh6	70.8284	79.1287	54.036	-0.302646	0.201963	-0.686043	0.00312824	expressed		0	not STRA8-bound		1	noCGI	0.0641213
Alkbh7	ENSMUSG00000002661	Spata11|Abh7|2510008E23Rik|2310045B01Rik	17.6032	18.9301	16.5564	0.00272329	0.99511	-0.328501	0.398996	expressed		0	not STRA8-bound		0	CGI	0.189186
Alkbh8	ENSMUSG00000025899	8030431D03Rik|4930562C03Rik|9430088N01Rik|Abh8	9.38062	8.49085	6.93238	-0.348671	0.163608	-0.426231	0.112628	expressed		0	not STRA8-bound		0	noCGI	0.0522087
Allc	ENSMUSG00000020636	1700012B22Rik	0	0	0	NA	NA	NA	NA	not expressed		0	not STRA8-bound		1	noCGI	0.997741
Alms1	ENSMUSG00000063810	Alstrom syndrome 1	25.6309	13.6856	62.8441	1.38553	9.81454e-14	2.06936	3.49047e-24	expressed	upregulated	3	STRA8-bound	STRA8-activated	2	CGI	0.582665
Alox12	ENSMUSG00000000320	9930022G08Rik|P-12LO|Alox12p	0.17735	0.180812	0.226599	0.473076	NA	0.228912	0.922547	not expressed		0	not STRA8-bound		0	CGI	0.119367
Alox12b	ENSMUSG00000032807	e-LOX2|Aloxe2|12R-LOX	0.243807	0.175913	0.149694	-0.627298	NA	-0.349185	0.881852	not expressed		0	not STRA8-bound		0	noCGI	0.0618818
Alox12e	ENSMUSG00000018907	e-LOX1|8-LOX|Alox12-ps2|Alox12-ps1|Aloxe	0.0536909	0.0267234	0.0427822	-0.2417	NA	0.493632	NA	not expressed		0	not STRA8-bound		1	noCGI	0.109542
Alox15	ENSMUSG00000018924	Alox12l|L-12LO|12-LO	0.0885146	0	0.0633912	-0.396081	NA	3.42102	NA	not expressed		0	not STRA8-bound		1	noCGI	0.129185
Alox5	ENSMUSG00000025701	5LX|5-LOX|5LO	0.0803737	0.0190387	0.128063	0.703992	NA	2.66413	NA	not expressed		0	not STRA8-bound		0	CGI	0.0628906
Alox5ap	ENSMUSG00000060063	Flap|arachidonate 5 lipoxygenase activating protein	1.12604	0.0272339	0.119191	-3.17013	NA	1.63857	NA	expressed		0	not STRA8-bound		1	noCGI	0.00613732
Alox8	ENSMUSG00000020891	8S-lipoxygenase|Alox15b|8-LOX|8S-LOX	0.253136	0.266665	0.301542	0.326078	0.806496	-0.017361	0.99202	not expressed		0	not STRA8-bound		0	noCGI	0.0850406
Aloxe3	ENSMUSG00000020892	e-LOX-3	1.86212	1.36961	1.4779	-0.24991	0.692594	-0.0380745	0.967147	expressed		0	not STRA8-bound		0	noCGI	0.201117
Alpi	ENSMUSG00000079440	2010001C14Rik	0.149023	0.0596074	0.227023	0.684072	NA	1.76999	NA	not expressed		0	not STRA8-bound		0	noCGI	0.00153618
Alpk1	ENSMUSG00000028028	8430410J10Rik	0.288832	0.169124	0.324181	0.251196	0.837178	0.799567	0.525693	not expressed		0	not STRA8-bound		1	noCGI	0.198617
Alpk2	ENSMUSG00000032845	Hak	0	0	0.00471392	1.62002	NA	1.4148	NA	not expressed		0	not STRA8-bound		0	noCGI	0.144845
Alpk3	ENSMUSG00000038763	Midori	0.0190734	0.00928837	0.0592311	1.73646	NA	2.49335	NA	not expressed		0	not STRA8-bound		0	noCGI	0.0079043
Alpl	ENSMUSG00000028766	TNSALP|Akp-2|Akp2|TNAP|ALP	25.3684	12.761	28.0093	0.229407	0.430579	0.987941	0.000182158	expressed		0	not STRA8-bound		0	CGI	0.0424243
Alppl2	ENSMUSG00000026246	D1Ertd816e|Akp5	0.206652	0.30222	0.182116	-0.113434	NA	-0.844019	0.719086	not expressed		0	not STRA8-bound		0	noCGI	0.769531
Als2	ENSMUSG00000026024	Als2cr6|3222402C23Rik|9430073A21Rik|Alsin	35.5245	27.6615	39.286	0.23415	0.115041	0.368878	0.0167325	expressed		0	not STRA8-bound		0	CGI	0.123684
Als2cl	ENSMUSG00000044037	mRn.49018|D930044G19Rik	2.99464	1.84611	1.59605	-0.823511	0.00792122	-0.339598	0.401118	expressed	downregulated	0	not STRA8-bound		1	CGI	0.0236844
Als2cr12	ENSMUSG00000047528	4933405P16Rik|4933425F06Rik	0.232236	0.11181	0.250629	-0.028876	NA	0.87784	NA	not expressed		0	not STRA8-bound		0	noCGI	0.92679
Alx1	ENSMUSG00000036602	Cart1	0.0168072	0	0	-0.781088	NA	-0.0245616	NA	not expressed		0	not STRA8-bound		2	CGI	0.942755
Alx3	ENSMUSG00000014603		0.0692636	0.0488707	0.070937	0.129179	NA	0.469373	NA	not expressed		0	not STRA8-bound		0	CGI	0.158249
Alx4	ENSMUSG00000040310	Aristaless-like 4	0.160485	0.0355946	0.101109	-0.570207	NA	1.42809	0.386742	not expressed		0	not STRA8-bound		0	CGI	0.109031
Alyref	ENSMUSG00000025134	Refbp1|Thoc4|REF1	89.6311	76.9793	88.4886	0.0696727	0.748174	0.0587605	0.823607	expressed		1	not STRA8-bound		0	CGI	0.137414
Alyref2	ENSMUSG00000060244	C130042O11Rik|Refbp2	6.44073	7.85082	5.37709	-0.173839	0.755593	-0.690752	0.177414	expressed		1	not STRA8-bound		0	CGI	0.0612949
Amacr	ENSMUSG00000022244	Macr1|2-arylpropionyl-CoA epimerase	8.00611	8.69873	7.42644	-0.0224529	0.956243	-0.369897	0.293519	expressed		1	not STRA8-bound		0	CGI	0.00506247
Ambn	ENSMUSG00000029288		0	0	0	NA	NA	NA	NA	not expressed		0	not STRA8-bound		1	noCGI	0.960128
Ambp	ENSMUSG00000028356	HI-30|ASPI|ulinastatin|Urinary Trypsin Inhibitor|UTI|Intin4|Itil	0	0	0	NA	NA	NA	NA	not expressed		0	not STRA8-bound		2	noCGI	0.00190297
Ambra1	ENSMUSG00000040506	D030051N19Rik|2310079H06Rik	28.4716	17.5481	21.1698	-0.33887	0.0455381	0.131118	0.561474	expressed	downregulated	1	not STRA8-bound		1	CGI	0.181553
Amd1	ENSMUSG00000075232	SAMDC|Amd-1|AdoMetDC	116.793	140.747	121.187	0.142993	0.393694	-0.343607	0.0327507	expressed		3	STRA8-bound		0	CGI	0.028861
Amd2	ENSMUSG00000063953	Amd3|ENSMUSG00000063953	4.05263	4.13772	7.65091	1.0117	0.0253228	0.761609	0.148472	expressed	upregulated	0	not STRA8-bound		0	noCGI	0.0343083
Amdhd1	ENSMUSG00000015890	1300019J08Rik	0.0113685	0.0474072	0	-0.783731	NA	-2.94948	NA	not expressed		0	not STRA8-bound		0	CGI	0.00199036
Amdhd2	ENSMUSG00000036820	5730457F11Rik	17.7713	17.5437	12.3589	-0.438007	0.110863	-0.633891	0.0271174	expressed		0	not STRA8-bound		3	CGI	0.229986
Amelx	ENSMUSG00000031354	Amel|Rgsc888|Amg|M100888	0	0	0	NA	NA	NA	NA	not expressed		0	not STRA8-bound		0	noCGI	0
Amer1	ENSMUSG00000050332	Fam123b|Wtx|Amer1|2810002O09Rik	0.813379	0.595944	1.07034	0.480809	0.387242	0.731839	0.20661	expressed		0	not STRA8-bound		0	CGI	0.0425796
Amer2	ENSMUSG00000021986	Fam123a|2600011E07Rik|Amer2	0.0204501	0	0.00400915	-2.16573	NA	1.23291	NA	not expressed		0	not STRA8-bound		2	CGI	0.597508
Amer3	ENSMUSG00000045174	9430069J07Rik|Fam123c	0	0	0	NA	NA	NA	NA	not expressed		0	not STRA8-bound		0	CGI	0.00443411
Amfr	ENSMUSG00000031751	gp78	181.79	173.336	163.915	-0.0600891	0.703435	-0.211651	0.146934	expressed		3	STRA8-bound		0	CGI	0.130518
Amh	ENSMUSG00000035262	MIS|Mullerian inhibiting substance	12.6315	6.43362	11.7914	-0.0114118	0.985322	0.781123	0.139838	expressed		0	not STRA8-bound		2	noCGI	0.449551
Amhr2	ENSMUSG00000023047	MIS TypeII receptor|MISIIR	61.2109	78.0863	79.8223	0.469654	0.649358	-0.0522124	0.972076	expressed		0	not STRA8-bound		0	noCGI	0.940782
Amigo1	ENSMUSG00000050947		10.3145	12.1648	10.6127	0.131764	0.647802	-0.342499	0.213242	expressed		1	not STRA8-bound		0	CGI	0.00814959
Amigo2	ENSMUSG00000048218		9.85268	8.68705	4.39659	-1.07396	4.54524e-05	-1.12545	0.000118543	expressed	downregulated	1	not STRA8-bound		1	CGI	0.0573875
Amigo3	ENSMUSG00000032593	E430002N15Rik	0.456752	0.178407	0.559041	0.377975	0.750512	1.52571	0.192097	not expressed		0	not STRA8-bound		1	noCGI	0.0466878
Ammecr1	ENSMUSG00000042225	6230420G18Rik	50.0723	45.8337	61.8535	0.39711	0.0705868	0.29614	0.245272	expressed		0	not STRA8-bound		1	CGI	0.0888159
Ammecr1l	ENSMUSG00000041915	5430429D03Rik|E230022H04Rik	38.1056	34.2365	33.9273	-0.0775268	0.753197	-0.157421	0.545254	expressed		0	not STRA8-bound		0	CGI	0.361909
Amn	ENSMUSG00000021278	5033428N14Rik	1.07781	0.11464	0.533969	-0.931784	0.396886	2.0914	0.104655	expressed		0	not STRA8-bound		0	CGI	0.049647
Amn1	ENSMUSG00000068250	C730024G19Rik	16.9967	19.1842	21.6318	0.435167	0.118282	0.0385134	0.932452	expressed		0	not STRA8-bound		0	noCGI	0.583014
Amot	ENSMUSG00000041688	E230009N18Rik|Sii6|D0Kist1	0.915348	0.891512	1.0982	0.353662	0.674308	0.21356	0.838789	expressed		0	not STRA8-bound		0	noCGI	0.0365877
Amotl1	ENSMUSG00000013076	4932416D09Rik|2310067L22Rik|JEAP|2310010G08Rik	1.00951	0.324239	0.243241	-1.97498	4.09203e-05	-0.547445	0.412906	expressed	downregulated	0	not STRA8-bound		0	CGI	0.260248
Amotl2	ENSMUSG00000032531	MASCOT|Lccp	2.37695	1.55425	2.71382	0.281632	0.679744	0.715081	0.283372	expressed		0	not STRA8-bound		0	CGI	0.0232668
Ampd1	ENSMUSG00000070385	Ampd-1	0.0598656	0.0160088	0.0174133	-1.69345	NA	0.00617554	NA	not expressed		0	not STRA8-bound		0	noCGI	0.00200681
Ampd2	ENSMUSG00000027889	m4521Dajl|Ampd-2|1200014F01Rik	32.7481	29.435	32.822	0.0916802	0.610864	0.022113	0.930237	expressed		0	not STRA8-bound		0	CGI	0.0363464
Ampd3	ENSMUSG00000005686		0.433242	0.313652	0.471907	0.210604	0.843094	0.467225	0.688996	not expressed		0	not STRA8-bound		3	CGI	0.0186675
Amph	ENSMUSG00000021314		0.0755533	0.0887761	0	-4.02702	NA	-4.5043	NA	not expressed		0	not STRA8-bound		0	CGI	0.0270805
Amt	ENSMUSG00000032607	EG434437	1.18576	0.278452	0.522502	-1.08292	0.255824	0.755633	0.539393	expressed		0	not STRA8-bound		0	noCGI	0.0362661
Amtn	ENSMUSG00000029282	5430427O21Rik	0	0	0	NA	NA	NA	NA	not expressed		0	not STRA8-bound		0	noCGI	0
Amy1	ENSMUSG00000074264	Amy-1	0.369289	0.146677	0.375763	0.113634	NA	1.22469	NA	not expressed		0	not STRA8-bound		0	noCGI	0.0533277
Amy2a1	ENSMUSG00000070360	Amy2-1|mAmy2-6	0	0	0	NA	NA	NA	NA	not expressed		0	not STRA8-bound		0	noCGI	0
Amy2a2	ENSMUSG00000096569	mAmy2-5	0.00344994	0	0.0181677	1.61152	NA	1.40856	NA	not expressed		0	not STRA8-bound		0	noCGI	0.00165101
Amy2a3	ENSMUSG00000093931	mAmy2-4	0.00344994	0	0.0181677	1.61152	NA	1.40856	NA	not expressed		0	not STRA8-bound		0	noCGI	0.00165101
Amy2a4	ENSMUSG00000096770	mAmy2-3	0.00344994	0	0.0181677	1.61152	NA	1.40856	NA	not expressed		0	not STRA8-bound		0	noCGI	0.00165101
Amy2a5	ENSMUSG00000074268	mAmy2-2|Amy2|Amy-2	0.0500459	0.0155964	0.0201457	-0.865203	NA	0.992498	NA	not expressed		0	not STRA8-bound		0	noCGI	7.20138e-05
Amz1	ENSMUSG00000050022	6530401C20Rik	0.0785062	0.0113308	0.0171244	-2.07556	NA	0.566048	NA	not expressed		0	not STRA8-bound		1	CGI	0.019536
Amz2	ENSMUSG00000020610	ESTM12	43.8533	47.6775	47.9912	0.218763	0.271563	-0.129955	0.597381	expressed		0	not STRA8-bound		0	CGI	0.518288
Anapc1	ENSMUSG00000014355	tsg24|2610021O03Rik|Mcpr|Apc1	113.543	95.9155	114.831	0.105988	0.515056	0.127628	0.472682	expressed		1	not STRA8-bound		0	CGI	0.114336
Anapc10	ENSMUSG00000036977	1500026N15Rik|A830003M23Rik|Apc10	21.3391	31.0995	42.1402	1.07063	1.20609e-12	0.30687	0.10877	expressed	upregulated	3	STRA8-bound	STRA8-activated	1	CGI	0.332511
Anapc11	ENSMUSG00000025135	1110011I19Rik	167.921	186.328	141.281	-0.16177	0.400124	-0.538688	0.00232898	expressed		1	not STRA8-bound		0	CGI	0.233829
Anapc13	ENSMUSG00000035048	1810004D07Rik	290.629	396.262	219.911	-0.319033	0.315894	-0.995746	0.000820794	expressed		1	not STRA8-bound		1	CGI	0.128777
Anapc15	ENSMUSG00000030649	3200002M19Rik|6330414C15Rik	62.3592	68.7302	90.8952	0.630257	0.000307105	0.27313	0.210772	expressed	upregulated	0	not STRA8-bound		1	CGI	0.240358
Anapc15-ps	ENSMUSG00000074780	Gm6843	17.2497	14.1388	28.3807	0.786576	0.308078	0.879105	0.298856	expressed		0	not STRA8-bound		1	noCGI	0
Anapc16	ENSMUSG00000020107	2310005G07Rik|D10Ertd641e	133.558	113.329	128.005	0.0254962	0.909872	0.0405954	0.878465	expressed		3	STRA8-bound		0	CGI	0.094486
Anapc2	ENSMUSG00000026965	expressed during mesenchymal induction 4|Emi4|APC2|9230107K09Rik|Imi4	125.906	120.383	122.119	0.0439402	0.806463	-0.116117	0.524564	expressed		0	not STRA8-bound		1	CGI	0.114628
Anapc4	ENSMUSG00000029176	D5Ertd249e|APC4|2610306D21Rik	156.189	169.682	155.445	0.0821032	0.621751	-0.261283	0.0895994	expressed		0	not STRA8-bound		0	CGI	0.0826116
Anapc5	ENSMUSG00000029472	2510006G12Rik	295.283	320.589	378.314	0.445835	0.000127676	0.106362	0.514797	expressed	upregulated	3	STRA8-bound	STRA8-activated	0	CGI	0.0707998
Anapc7	ENSMUSG00000029466	APC7|prediabetic NOD sera-reactive autoantigen	65.8851	60.7235	52.6169	-0.235882	0.132839	-0.34375	0.0359853	expressed		0	not STRA8-bound		2	CGI	0.111089
Ang	ENSMUSG00000072115	Ang1|Rnase5a	0.0376022	0.0536904	0	-0.783472	NA	-1.43351	NA	not expressed		0	not STRA8-bound		1	noCGI	0.000810974
Ang2	ENSMUSG00000047894	Rnase5b|Angrp	0	0	0	NA	NA	NA	NA	not expressed		0	not STRA8-bound		1	noCGI	0
Ang4	ENSMUSG00000060615	Rnase5d	0	0	0	NA	NA	NA	NA	not expressed		0	not STRA8-bound		0	noCGI	0.00029708
Ang5	ENSMUSG00000053961		0.055544	0	0	-0.781088	NA	-0.0245616	NA	not expressed		0	not STRA8-bound		0	noCGI	0
Ang6	ENSMUSG00000072598	EG630952	0	0	0	NA	NA	NA	NA	not expressed		0	not STRA8-bound		0	noCGI	0
Angel1	ENSMUSG00000021257	1110030H02Rik	47.6879	46.2054	59.3058	0.403207	0.0045678	0.223994	0.194678	expressed	upregulated	3	STRA8-bound	STRA8-activated	0	CGI	0.87733
Angel2	ENSMUSG00000026634	D1Ertd396e|5730410O10Rik|D1Ertd654e|2610307I21Rik	78.4103	77.7579	85.4161	0.212665	0.204586	-0.00207274	0.993215	expressed		3	STRA8-bound		2	CGI	0.119832
Angpt1	ENSMUSG00000022309	1110046O21Rik|Angiopoietin-1|Ang-1|ang1	0.0149287	0.0112575	0.0117014	-0.232156	NA	-0.106865	NA	not expressed		0	not STRA8-bound		0	noCGI	0.00236529
Angpt2	ENSMUSG00000031465	Ang2|Ang-2	0.161902	0.0662999	0.108187	-0.552427	NA	0.607434	NA	not expressed		0	not STRA8-bound		0	noCGI	0.0479308
Angpt4	ENSMUSG00000027460		0.00999336	0.0146143	0	-0.785524	NA	-1.52951	NA	not expressed		0	not STRA8-bound		0	noCGI	0.185677
Angptl1	ENSMUSG00000033544	ARP1|ANGPT3|ANGY|ANG3|2810039D03Rik|ANG3|ANG-3	0.141557	0.155004	0.21076	0.673787	NA	0.376642	NA	not expressed		0	not STRA8-bound		0	noCGI	0.0446118
Angptl2	ENSMUSG00000004105	Arp2	0.168474	0.233223	0.15998	0.00363162	NA	-0.66866	0.715359	not expressed		0	not STRA8-bound		1	noCGI	0.0100918
Angptl3	ENSMUSG00000028553	hypl	0	0	0	NA	NA	NA	NA	not expressed		0	not STRA8-bound		0	noCGI	0.000789687
Angptl4	ENSMUSG00000002289	HFARP|NG27|BK89|FIAF	8.21817	8.27839	9.61883	0.314572	0.263832	0.0739481	0.85474	expressed		1	not STRA8-bound		0	CGI	0.0160427
Angptl6	ENSMUSG00000038742	6330404E11Rik|Arp5|AGF|Angiopoietin-related growth factor	10.2555	10.2953	8.91384	-0.11678	0.756614	-0.350703	0.338706	expressed		0	not STRA8-bound		1	noCGI	0.019038
Angptl7	ENSMUSG00000028989		0.0784825	0.0958953	0.181264	1.2556	NA	0.776568	NA	not expressed		0	not STRA8-bound		0	noCGI	0.00702501
Angptl8	ENSMUSG00000047822	Lipasin|Rifl|Gm6484	0.0302997	0	0.0544889	0.719188	NA	1.46189	NA	not expressed		0	not STRA8-bound		1	noCGI	0.0167756
Ank	ENSMUSG00000022265	D15Ertd221e	13.9471	14.8913	10.5248	-0.318835	0.163977	-0.626353	0.00620694	expressed		0	not STRA8-bound		0	CGI	0.0191065
Ank1	ENSMUSG00000031543	pale|Ank-1	0.270996	0.219011	0.259019	0.0662296	0.97071	0.146779	0.950535	not expressed		0	not STRA8-bound		2	CGI	0.00133998
Ank2	ENSMUSG00000032826	ankyrin B|Ank-2|Ankyrin-B|Ankyrin-2|Gm4392	1.20868	0.923391	1.86359	0.706141	0.319246	0.917325	0.224836	expressed		0	not STRA8-bound		1	CGI	0.160002
Ank3	ENSMUSG00000069601	Ankyrin-G|AnkG|2900054D09Rik|Ank-3|Ankyrin-3	2.33526	1.22856	2.19012	-0.00496265	0.993863	0.724668	0.180147	expressed		0	not STRA8-bound		1	CGI	0.0171293
Ankar	ENSMUSG00000039342	4932422E22Rik	0.0084978	0.0124574	0	-0.779057	NA	-1.54633	NA	not expressed		0	not STRA8-bound		3	noCGI	1
Ankdd1a	ENSMUSG00000066510	LOC384945|EG330963	0.0158643	0	0.0256818	0.64216	NA	1.40418	NA	not expressed		0	not STRA8-bound		0	noCGI	0.0119909
Ankdd1b	ENSMUSG00000047117	9330128J19Rik	0.078863	0.222373	0.320703	2.15344	NA	0.40676	0.88205	not expressed		0	not STRA8-bound		0	noCGI	0.157961
Ankef1	ENSMUSG00000074771	Ankrd5	0.0569252	0.0708614	0.0481382	-0.14796	NA	-0.66677	NA	not expressed		0	not STRA8-bound		1	noCGI	0.914711
Ankfn1	ENSMUSG00000047773	nmf9|LOC382543|4932411E22Rik	0	0	0	NA	NA	NA	NA	not expressed		0	not STRA8-bound		0	noCGI	0.352552
Ankfy1	ENSMUSG00000020790	Ankhzn	60.8201	52.746	49.3792	-0.211181	0.227813	-0.236391	0.212495	expressed		0	not STRA8-bound		0	CGI	0.0442477
Ankhd1	ENSMUSG00000024483	4933432B13Rik|1110004O12Rik|A530027J04Rik|9130019P20Rik	79.8086	61.1649	158.195	1.07656	4.60199e-19	1.23535	3.00118e-20	expressed	upregulated	2	STRA8-bound	STRA8-activated	1	CGI	0.122911
Ankib1	ENSMUSG00000040351	4631416I11Rik|2310061P20Rik	94.1603	78.9723	87.4675	-0.0156431	0.944263	0.0114463	0.967717	expressed		2	STRA8-bound		0	CGI	0.115941
Ankk1	ENSMUSG00000032257	9930020N01Rik	0	0	0.025282	2.61302	NA	2.40781	NA	not expressed		0	not STRA8-bound		1	noCGI	0.459017
Ankle1	ENSMUSG00000046295	Ankrd41|8430438L13Rik	2.81946	1.18025	8.10634	1.61482	0.000852599	2.67124	7.12529e-07	expressed	upregulated	0	not STRA8-bound		1	CGI	0.0444982
Ankle2	ENSMUSG00000029501	1110001J12Rik|D5Ertd585e	44.841	33.2772	52.7414	0.323818	0.0892029	0.520605	0.00847208	expressed		3	STRA8-bound		1	CGI	0.241331
Ankmy1	ENSMUSG00000034212	4930483I10Rik	0.172643	0.139746	0.16277	0.00477646	NA	0.0906274	0.968359	not expressed		0	not STRA8-bound		0	noCGI	0.959135
Ankmy2	ENSMUSG00000036188		2.06856	2.03707	3.21072	0.722962	0.292989	0.561755	0.486249	expressed		0	not STRA8-bound		0	CGI	0.0158461
Ankra2	ENSMUSG00000021661		9.54299	8.63205	10.3352	0.203908	0.562595	0.124533	0.77574	expressed		0	not STRA8-bound		1	CGI	0.182167
Ankrd1	ENSMUSG00000024803	Alrp|CARP|Crap|MARP1	0	0	0	NA	NA	NA	NA	not expressed		0	not STRA8-bound		0	noCGI	0.000118059
Ankrd10	ENSMUSG00000031508	4833425P12Rik	70.6299	54.2869	49.665	-0.417302	0.0257675	-0.269565	0.226367	expressed	downregulated	3	STRA8-bound		2	CGI	0.152939
Ankrd11	ENSMUSG00000035569	2410104C19Rik|3010027A04Rik|9530048I21Rik|Yod	37.4402	13.6192	39.2105	0.156396	0.453981	1.38563	1.48305e-14	expressed		1	not STRA8-bound		1	CGI	0.0733987
Ankrd12	ENSMUSG00000034647	2900001A12Rik|GAC-1|ANCO-2	27.3572	7.55229	32.8418	0.355251	0.131603	1.97547	4.20775e-19	expressed		2	STRA8-bound		0	CGI	0.101567
Ankrd13a	ENSMUSG00000041870	1100001D10Rik	80.2017	52.3937	63.7579	-0.242321	0.262806	0.164831	0.526689	expressed		0	not STRA8-bound		0	CGI	0.368621
Ankrd13b	ENSMUSG00000037907	B930093C12Rik	28.6928	11.0335	20.8971	-0.367954	0.192406	0.782351	0.00554857	expressed		0	not STRA8-bound		0	CGI	0.0160337
Ankrd13c	ENSMUSG00000039988		48.4955	31.217	35.4778	-0.362127	0.049755	0.0478085	0.870052	expressed	downregulated	0	not STRA8-bound		0	CGI	0.0945544
Ankrd13d	ENSMUSG00000005986	0710001P18Rik	13.0027	10.3022	11.3721	-0.104685	0.718686	0.00486171	0.990982	expressed		0	not STRA8-bound		1	CGI	0.0439109
Ankrd16	ENSMUSG00000047909	2810455F06Rik|D430029B21Rik	10.0992	7.32083	8.321	-0.190834	0.628252	0.0423803	0.94028	expressed		0	not STRA8-bound		1	CGI	0.0532428
Ankrd17	ENSMUSG00000055204	A130069E23Rik|Gtar|4933425K22Rik	142.492	71.5585	140.591	0.0702621	0.720896	0.833063	1.41775e-07	expressed		2	STRA8-bound		2	CGI	0.102262
Ankrd2	ENSMUSG00000025172	Arpp|mArpp	0.1862	0.130713	0.144268	-0.258301	NA	0.0137277	NA	not expressed		0	not STRA8-bound		2	noCGI	0.0309358
Ankrd22	ENSMUSG00000024774	5430429D21Rik|D19Ertd675e	0	0	0	NA	NA	NA	NA	not expressed		0	not STRA8-bound		1	noCGI	0.774021
Ankrd23	ENSMUSG00000067653	Darp|2310041C05Rik|MARP3|1110058D09Rik|MARP3	1.36405	0.138813	0.602101	-1.10207	0.216984	1.90328	0.0734649	expressed		0	not STRA8-bound		0	noCGI	0.00909509
Ankrd24	ENSMUSG00000054708	5730519E19Rik|4631433D01Rik|D10Bur2e	4.35169	2.78076	6.0511	0.563537	0.0580862	0.990079	0.00152432	expressed		1	not STRA8-bound		0	CGI	0.0601505
Ankrd26	ENSMUSG00000007827	5730521P14Rik	17.0818	8.48346	14.6	-0.136662	0.593762	0.640594	0.00471684	expressed		0	not STRA8-bound		1	CGI	0.0631558
Ankrd27	ENSMUSG00000034867	Varp|D330003H11Rik	17.3969	8.95537	10.1374	-0.690145	0.00103141	0.0354496	0.924859	expressed	downregulated	0	not STRA8-bound		0	CGI	0.141382
Ankrd28	ENSMUSG00000014496	E430019N21Rik	46.5127	26.0115	53.3191	0.290748	0.276987	0.902086	0.000368013	expressed		3	STRA8-bound		0	CGI	0.167114
Ankrd29	ENSMUSG00000057766	G630054C21Rik	0.220446	0.260814	0.913116	2.13236	NA	1.68507	0.204014	expressed		2	STRA8-bound		3	CGI	0.00863035
Ankrd31	ENSMUSG00000109561		49.5052	18.1162	56.8682	0.291899	0.236551	1.50928	2.71117e-11	expressed		2	STRA8-bound		0	CGI	0.983622
Ankrd33	ENSMUSG00000047034	A930021G21Rik|Panky	0	0	0	NA	NA	NA	NA	not expressed		0	not STRA8-bound		1	noCGI	0
Ankrd33b	ENSMUSG00000022237	0610012A05Rik|5730557B15Rik|3021401C12Rik	0.00319812	0.0581243	0.0863459	4.24853	NA	0.522843	NA	not expressed		0	not STRA8-bound		1	CGI	0.0101047
Ankrd34a	ENSMUSG00000049097	Ankrd34	0.309715	0.327199	0.280851	-0.0613858	0.967968	-0.363711	0.826229	not expressed		0	not STRA8-bound		1	CGI	0.00198335
Ankrd34b	ENSMUSG00000045034	6430502M16Rik	0.144298	0.0894495	0.167478	0.303017	NA	0.774174	0.715491	not expressed		0	not STRA8-bound		0	CGI	0.00491945
Ankrd34c	ENSMUSG00000047606	B230218L05Rik|LOC330998	0.015455	0.0146609	0	-1.57622	NA	-1.65068	NA	not expressed		0	not STRA8-bound		0	noCGI	0.0080096
Ankrd35	ENSMUSG00000038354	4732436F15Rik	0.0828583	0.0525448	0.0813399	0.0655057	NA	0.521331	NA	not expressed		0	not STRA8-bound		0	CGI	0.0486066
Ankrd36	ENSMUSG00000020481	GC3|1700008J08Rik|1700012M14Rik	0.0476956	0	0.0318333	-0.387406	NA	2.35715	NA	not expressed		0	not STRA8-bound		1	noCGI	0.999506
Ankrd37	ENSMUSG00000050914		7.52589	6.81736	8.66424	0.289136	0.603244	0.209812	0.755604	expressed		0	not STRA8-bound		0	CGI	0.053151
Ankrd39	ENSMUSG00000079610	C030004B10Rik|9130416N05Rik	23.3914	19.7312	17.0606	-0.368897	0.136009	-0.344024	0.213921	expressed		1	not STRA8-bound		0	CGI	0.174952
Ankrd40	ENSMUSG00000020864	5530600A18Rik|Gcap15|1110011C06Rik	77.8603	62.5681	73.1856	-0.00105969	0.995709	0.0905306	0.650007	expressed		1	not STRA8-bound		0	CGI	0.122585
Ankrd42	ENSMUSG00000041343	4933417L02Rik|Ikbn	15.2366	13.4068	18.344	0.356257	0.110772	0.312298	0.217362	expressed		0	not STRA8-bound		2	CGI	0.885176
Ankrd44	ENSMUSG00000052331	E130014H08Rik	1.46846	1.27175	2.30326	0.73637	0.0447731	0.717016	0.0824827	expressed	upregulated	1	not STRA8-bound		1	CGI	0.0440644
Ankrd45	ENSMUSG00000044835	4933409K03Rik	0.965297	0.814502	0.765835	-0.261425	0.773836	-0.216114	0.846957	expressed		2	STRA8-bound		0	CGI	0.679215
Ankrd46	ENSMUSG00000048307	1110054N06Rik	56.635	60.5191	46.4125	-0.197569	0.26598	-0.519368	0.00230062	expressed		0	not STRA8-bound		0	CGI	0.0261883
Ankrd49	ENSMUSG00000031931	Gbif	40.9591	41.2029	53.8198	0.483579	0.00353192	0.25317	0.212455	expressed	upregulated	3	STRA8-bound	STRA8-activated	1	CGI	0.408785
Ankrd50	ENSMUSG00000044864	E430012K20Rik	28.9105	22.6273	47.1475	0.793925	6.94183e-09	0.92688	1.35578e-09	expressed	upregulated	1	not STRA8-bound		0	CGI	0.074979
Ankrd52	ENSMUSG00000014498	G431002C21Rik	52.9984	30.2987	41.4083	-0.266366	0.137632	0.310605	0.110064	expressed		1	not STRA8-bound		0	CGI	0.058649
Ankrd53	ENSMUSG00000014747	4930564N15Rik	0.233072	0.0822407	0.0671376	-1.69871	NA	-0.361242	NA	not expressed		0	not STRA8-bound		0	CGI	0.951134
Ankrd54	ENSMUSG00000033055	C730048E16Rik|Liar	24.0077	21.2798	19.9232	-0.183241	0.459731	-0.22839	0.392725	expressed		0	not STRA8-bound		0	CGI	0.662343
Ankrd55	ENSMUSG00000049985	C030011J08Rik	0.0657981	0.0147072	0.0279368	-1.20192	NA	0.560124	NA	not expressed		0	not STRA8-bound		2	noCGI	0.494537
Ankrd6	ENSMUSG00000040183	diversin	4.18371	2.75871	6.1799	0.651974	0.0341373	1.01481	0.00199951	expressed	upregulated	0	not STRA8-bound		2	CGI	0.0902346
Ankrd60	ENSMUSG00000027517	1700019A24Rik|1700030G11Rik	0.0663344	0.046866	0	-1.67468	NA	-1.4163	NA	not expressed		0	not STRA8-bound		0	CGI	0.998025
Ankrd61	ENSMUSG00000029607	4921520G13Rik	1.25434	0.487422	1.53079	0.373574	0.722426	1.50134	0.138135	expressed		0	not STRA8-bound		0	noCGI	0.947172
Ankrd63	ENSMUSG00000078137	LOC383787|Gm1337	0.0132892	0.0319996	0.0210414	0.748037	NA	-0.707138	NA	not expressed		0	not STRA8-bound		1	CGI	0.217835
Ankrd65	ENSMUSG00000078487	E230028L10Rik	0	0	0	NA	NA	NA	NA	not expressed		0	not STRA8-bound		0	noCGI	0.0463266
Ankrd66	ENSMUSG00000096140		0	0	0	NA	NA	NA	NA	not expressed		0	not STRA8-bound		0	noCGI	0.0609211
Ankrd7	ENSMUSG00000029517	4930532L20Rik	0.0650387	0	0.0550638	-0.155787	NA	1.45932	NA	not expressed		0	not STRA8-bound		1	noCGI	0.997009
Ankrd9	ENSMUSG00000037904	2500003O20Rik	7.31913	8.57471	5.63017	-0.287445	0.477473	-0.747465	0.0495785	expressed		0	not STRA8-bound		1	CGI	0.385783
Anks1	ENSMUSG00000024219	Odin	8.77708	5.23124	17.5241	1.08536	1.95011e-07	1.59924	3.43352e-12	expressed	upregulated	1	not STRA8-bound		2	CGI	0.0828774
Anks1b	ENSMUSG00000058589	LOC380650|AIDA-1b|C030032C09Rik|Gm10937|E530015N03Rik	0.654721	0.307367	0.436016	-0.515194	0.692245	0.37423	0.818325	expressed		0	not STRA8-bound		3	CGI	0.022482
Anks3	ENSMUSG00000022515	2700067D09Rik	12.6568	3.93769	15.676	0.396754	0.193291	1.85031	2.72665e-10	expressed		1	not STRA8-bound		0	CGI	0.106666
Anks4b	ENSMUSG00000030909	2010013E14Rik|Harp	0.060441	0.0390165	0.0342049	-0.819642	NA	-0.337823	NA	not expressed		0	not STRA8-bound		0	noCGI	0.00898777
Anks6	ENSMUSG00000066191	2210417J20Rik|LOC269533|Samd6|SamCystin|b2b1801.1Clo	2.54322	1.70641	0.910918	-1.39446	0.000417236	-1.03809	0.023108	expressed	downregulated	0	not STRA8-bound		0	CGI	0.153568
Ankub1	ENSMUSG00000074591	LOC242037|Gm410	0.0246594	0.0352484	0.132951	2.55739	NA	1.78027	NA	not expressed		0	not STRA8-bound		0	noCGI	0.204664
Ankzf1	ENSMUSG00000026199	2810025E10Rik|D1Ertd161e|1300008P06Rik	15.3305	14.1737	22.8804	0.665428	0.000439116	0.553595	0.0103786	expressed	upregulated	3	STRA8-bound	STRA8-activated	0	noCGI	0.182151
Anln	ENSMUSG00000036777	1110037A17Rik|2900037I21Rik|Scraps	52.5235	39.6818	60.3077	0.289461	0.0599065	0.470802	0.00333153	expressed		2	STRA8-bound		1	CGI	0.304426
Ano1	ENSMUSG00000031075	Tmem16a	8.29417	4.27722	6.34952	-0.295631	0.24246	0.433222	0.105975	expressed		0	not STRA8-bound		0	CGI	0.159499
Ano10	ENSMUSG00000037949	Tmem16k	52.7512	65.2454	53.8824	0.118308	0.609941	-0.417107	0.0473946	expressed		1	not STRA8-bound		1	CGI	0.258091
Ano2	ENSMUSG00000038115	Tmem16b	0	0.00849566	0	0.180661	NA	-1.43807	NA	not expressed		0	not STRA8-bound		0	noCGI	0.302145
Ano3	ENSMUSG00000074968	B230324K02Rik|Tmem16c	0.085238	0.0264122	0	-4.92882	NA	-3.46486	NA	not expressed		0	not STRA8-bound		1	noCGI	0.00170777
Ano4	ENSMUSG00000035189	Tmem16d|A330096O15Rik	0.555724	0.464663	0.501247	-0.0606812	0.968924	0.058737	0.976618	not expressed		0	not STRA8-bound		0	noCGI	0.139244
Ano5	ENSMUSG00000055489	Tmem16e|Gdd1	0.0132865	0.0147407	0.0153665	0.451069	NA	0.0117857	NA	not expressed		0	not STRA8-bound		2	CGI	0.0791574
Ano6	ENSMUSG00000064210	2900059G15Rik|F730003B03Rik|Tmem16f	1.537	1.26137	1.21795	-0.248075	0.73963	-0.139925	0.882739	expressed		0	not STRA8-bound		0	CGI	0.024537
Ano7	ENSMUSG00000034107	IPCA-5|Pcanap5|Tmem16g|NGEP-L|NGEP	0.0758554	0.0161025	0.0874121	0.289805	NA	2.30365	NA	not expressed		0	not STRA8-bound		0	noCGI	0.0322271
Ano8	ENSMUSG00000034863	Tmem16h	3.35637	2.27154	3.08979	-0.0331539	0.944263	0.318938	0.461178	expressed		0	not STRA8-bound		0	CGI	0.00959016
Ano9	ENSMUSG00000054662	Tmem16j|Trp53i5|5430425C04Rik|Tp53i5	0	0	0	NA	NA	NA	NA	not expressed		0	not STRA8-bound		0	noCGI	0.0300344
Anp32a	ENSMUSG00000032249	Anp32|pp32	333.138	296.535	148.423	-1.07714	3.18659e-08	-1.14756	1.27394e-07	expressed	downregulated	1	not STRA8-bound		0	CGI	0.0154056
Anp32b	ENSMUSG00000028333	PAL31|2410015B15Rik|PHAPI2a	710.419	637.958	724.53	0.117175	0.482988	0.0443253	0.84158	expressed		3	STRA8-bound		2	CGI	0.086206
Anp32e	ENSMUSG00000015749	CPD1|2810018A15Rik|LANP-L	160.635	179.581	165.705	0.133517	0.419784	-0.253615	0.12345	expressed		2	STRA8-bound		0	CGI	0.0347087
Anpep	ENSMUSG00000039062	aminopeptidase N|Apn|Cd13	8.48187	7.20459	5.67762	-0.490819	0.101604	-0.475003	0.156099	expressed		0	not STRA8-bound		2	noCGI	0.00040252
Antxr1	ENSMUSG00000033420	2310008J16Rik|2810405N18Rik|Tem8	3.05104	2.77955	2.41212	-0.252929	0.477493	-0.332311	0.381911	expressed		0	not STRA8-bound		1	CGI	0.0147511
Antxr2	ENSMUSG00000029338	cI-35|CMG-2|CMG2|2310046B19Rik	0.32442	0.279123	0.166608	-0.875474	0.455287	-0.85015	0.522254	not expressed		0	not STRA8-bound		2	CGI	0.0420666
Antxrl	ENSMUSG00000047441	1700112N15Rik	0	0	0	NA	NA	NA	NA	not expressed		0	not STRA8-bound		1	noCGI	0.998877
Anxa1	ENSMUSG00000024659	Lpc1|Anx-A1|C430014K04Rik|Anx-1|Lpc-1	0.715406	0.388841	0.255261	-1.40583	NA	-0.738786	0.710992	expressed		0	not STRA8-bound		0	noCGI	0.00759257
Anxa10	ENSMUSG00000031635		0	0	0	NA	NA	NA	NA	not expressed		0	not STRA8-bound		0	noCGI	0
Anxa11	ENSMUSG00000021866	A830099O17Rik|Anx11	77.0401	63.2987	43.8408	-0.724945	1.17564e-07	-0.667029	1.57806e-05	expressed	downregulated	0	not STRA8-bound		0	CGI	0.0536473
Anxa13	ENSMUSG00000055114	1810034H17Rik	0	0	0	NA	NA	NA	NA	not expressed		0	not STRA8-bound		0	noCGI	0.00567307
Anxa2	ENSMUSG00000032231	annexin II|lipocortin II|36-kDa calelectrin|Cal1h	53.258	62.9907	55.8151	0.155793	0.87272	-0.26166	0.813242	expressed		0	not STRA8-bound		1	CGI	0.0430334
Anxa3	ENSMUSG00000029484	Anx3	1.45918	1.11528	0.950371	-0.551402	0.656039	-0.372499	0.805579	expressed		0	not STRA8-bound		1	noCGI	0.066766
Anxa4	ENSMUSG00000029994	Anx4|AIV|Xanx-4|annexin IV	12.6133	12.3073	3.38704	-1.80948	5.32547e-10	-1.9922	4.95763e-10	expressed	downregulated	0	not STRA8-bound		1	noCGI	0.0203416
Anxa5	ENSMUSG00000027712	Anx5|annexin V	6.73596	7.91235	13.5817	1.09995	0.002951	0.670989	0.128935	expressed	upregulated	0	not STRA8-bound		1	CGI	0.0131681
Anxa6	ENSMUSG00000018340	Cabm|Anx6|Annexin VI|AnxVI|Camb	5.34021	5.07835	5.36778	0.0943018	0.882046	-0.0162535	0.984999	expressed		0	not STRA8-bound		1	CGI	0.00952951
Anxa7	ENSMUSG00000021814	Anx7|synexin	57.5566	49.2414	37.6731	-0.524102	0.00503599	-0.52921	0.0108186	expressed	downregulated	0	not STRA8-bound		2	CGI	0.0293184
Anxa8	ENSMUSG00000021950	Anx8	0	0	0	NA	NA	NA	NA	not expressed		0	not STRA8-bound		1	noCGI	0.00958905
Anxa9	ENSMUSG00000015702	2310069F17Rik	0.436323	0.355236	1.94011	2.23944	0.0177987	2.34533	0.0299978	expressed	upregulated	0	not STRA8-bound		2	noCGI	0.195402
Aoah	ENSMUSG00000021322	4930433E13Rik	0.0634478	0	0	-3.50821	NA	-0.0245616	NA	not expressed		0	not STRA8-bound		1	noCGI	0.0106574
Aoc1	ENSMUSG00000029811	Abp1|1600012D06Rik	0	0	0.0137172	1.63143	NA	1.42621	NA	not expressed		0	not STRA8-bound		1	noCGI	0.00203812
Aoc2	ENSMUSG00000078651		1.70991	0.54606	1.24814	-0.357385	0.630055	1.06428	0.148352	expressed		0	not STRA8-bound		0	noCGI	0.153023
Aoc3	ENSMUSG00000019326	VAP1|SSAO|semicarbazide-sensitive amine oxidase	1.21126	1.30637	0.730141	-0.65542	0.387378	-0.949152	0.225553	expressed		0	not STRA8-bound		0	noCGI	0.0958284
Aox1	ENSMUSG00000063558	Aox-2|retinal oxidase|Aox-1|Aox2	0.217604	0.124775	0.195591	-0.0620699	0.969977	0.549505	0.755024	not expressed		0	not STRA8-bound		0	noCGI	0.0399136
Aox2	ENSMUSG00000079554	Aox3l1	0.0246175	0	0.00661493	-1.80292	NA	1.41826	NA	not expressed		0	not STRA8-bound		0	noCGI	0.793612
Aox3	ENSMUSG00000064294	AOH1|1200011D03Rik	0.0325012	0.0475667	0.0310947	0.136136	NA	-0.598491	NA	not expressed		0	not STRA8-bound		0	noCGI	0.0279017
Aox4	ENSMUSG00000038242	2310003G12Rik|AOH2	0.340546	0.153677	0.246845	-0.397725	0.724115	0.53803	0.68182	not expressed		0	not STRA8-bound		3	noCGI	0.442434
Ap1ar	ENSMUSG00000074238	Gadkin	107.775	104.24	90.7311	-0.159514	0.283481	-0.33461	0.0223905	expressed		0	not STRA8-bound		0	CGI	0.050914
Ap1b1	ENSMUSG00000009090	beta-prime adaptin|Adtb1|b2b1660Clo	129.115	85.6436	85.5296	-0.504665	0.0018145	-0.144848	0.515068	expressed	downregulated	0	not STRA8-bound		1	CGI	0.0913578
Ap1g1	ENSMUSG00000031731	D8Ertd374e|gamma-adaptin|Adtg	182.332	169.59	174.292	0.0244766	0.899937	-0.0993645	0.614533	expressed		1	not STRA8-bound		1	CGI	0.12698
Ap1g2	ENSMUSG00000040701	Adtg2|gamma 2-adaptin	1.32663	0.594502	0.680886	-0.878363	0.232177	0.0607565	0.960836	expressed		0	not STRA8-bound		0	CGI	0.0204294
Ap1m1	ENSMUSG00000003033	Cltnm|AP47|Adtm1A|[m]1A|mu1A	103.64	112.683	122.227	0.326236	0.012623	-0.0162551	0.944458	expressed	upregulated	3	STRA8-bound	STRA8-activated	0	CGI	0.376084
Ap1m2	ENSMUSG00000003309	D9Ertd818e|mu1B|[m]1B	2.04646	2.15745	3.99481	1.06026	0.201988	0.797033	0.413241	expressed		0	not STRA8-bound		0	CGI	0.0159672
Ap1s1	ENSMUSG00000004849	AP19	86.5972	89.9102	78.9587	-0.0458663	0.839961	-0.320391	0.10211	expressed		2	STRA8-bound		0	noCGI	0.0388372
Ap1s2	ENSMUSG00000031367	EST1|1500012A13Rik	19.8847	20.9499	50.9246	1.45025	3.29862e-08	1.15926	0.000113802	expressed	upregulated	2	STRA8-bound	STRA8-activated	2	CGI	0.0323047
Ap1s3	ENSMUSG00000054702	Jr2|[s]3A	18.3347	16.3299	25.8296	0.585974	0.0142351	0.532148	0.0491532	expressed	upregulated	1	not STRA8-bound		1	CGI	0.0940516
Ap2a1	ENSMUSG00000060279	Adtaa	139.56	120.736	105.284	-0.31913	0.0297097	-0.334817	0.0388847	expressed	downregulated	0	not STRA8-bound		1	CGI	0.336243
Ap2a2	ENSMUSG00000002957	alpha-C adaptin|alpha-adaptin C|L25|2410074K14Rik|Adtab	61.9046	50.5147	41.3366	-0.493814	0.00152474	-0.4286	0.0151923	expressed	downregulated	0	not STRA8-bound		1	CGI	0.0781416
Ap2b1	ENSMUSG00000035152	1300012O03Rik	147.505	146.994	150.5	0.117301	0.505138	-0.105002	0.607112	expressed		0	not STRA8-bound		1	CGI	0.495087
Ap2m1	ENSMUSG00000022841	clathrin-associated AP-2	348.029	352.689	348.425	0.0892177	0.597507	-0.153173	0.37733	expressed		0	not STRA8-bound		0	CGI	0.0470884
Ap2s1	ENSMUSG00000008036		236.314	241.41	194.325	-0.194788	0.29596	-0.451575	0.0122063	expressed		0	not STRA8-bound		0	CGI	0.141277
Ap3b1	ENSMUSG00000021686	Hps2|rim2|AP-3|beta3A|recombination induced mutation 2	102.505	80.2752	78.9079	-0.288742	0.0851202	-0.166752	0.417684	expressed		2	STRA8-bound		0	CGI	0.366129
Ap3b2	ENSMUSG00000062444	Naptb|beta3B	0.223473	0.121791	0.128988	-0.712711	NA	-0.0650549	0.977456	not expressed		0	not STRA8-bound		1	CGI	0.00510372
Ap3d1	ENSMUSG00000020198	Bolvr|mBLVR1	167.729	106.499	176.393	0.161448	0.43574	0.582168	0.00209381	expressed		3	STRA8-bound		2	CGI	0.281219
Ap3m1	ENSMUSG00000021824	1200013D09Rik|C78982	187.015	164.186	242.98	0.467344	0.000930501	0.436674	0.00593797	expressed	upregulated	3	STRA8-bound	STRA8-activated	4	CGI	0.113079
Ap3m2	ENSMUSG00000031539	5830445E16Rik|AP-3B	14.4509	11.0824	4.16538	-1.70706	4.54743e-12	-1.55754	1.8484e-08	expressed	downregulated	0	not STRA8-bound		0	CGI	0.0451373
Ap3s1	ENSMUSG00000024480	[s]3A	204.517	201.249	223.59	0.219626	0.323989	0.0258148	0.9406	expressed		2	STRA8-bound		1	CGI	0.255368
Ap3s2	ENSMUSG00000063801	sigma 3B|[s]3B	30.4554	30.0375	28.9064	0.0131723	0.950093	-0.189493	0.299056	expressed		0	not STRA8-bound		0	CGI	0.0800177
Ap4b1	ENSMUSG00000032952	AP-4 beta-4|1810038H16Rik	39.479	43.1329	42.2557	0.185811	0.39587	-0.170654	0.492627	expressed		1	not STRA8-bound		0	CGI	0.300242
Ap4e1	ENSMUSG00000001998	2310033A20Rik	16.1139	12.8649	15.9436	0.0756993	0.790407	0.174679	0.559477	expressed		0	not STRA8-bound		0	CGI	0.124841
Ap4m1	ENSMUSG00000019518	4930443L05Rik	13.3654	10.8366	15.3798	0.291378	0.158126	0.371569	0.0927978	expressed		0	not STRA8-bound		0	CGI	0.27777
Ap4s1	ENSMUSG00000020955		24.4197	29.9807	24.1904	0.0742223	0.830877	-0.444913	0.141343	expressed		2	STRA8-bound		0	CGI	0.0667706
Ap5b1	ENSMUSG00000049562	Gm962	5.61786	3.63042	5.73759	0.120451	0.752292	0.517892	0.143552	expressed		0	not STRA8-bound		0	CGI	0.285164
Ap5m1	ENSMUSG00000036291	4932432K03Rik|Mudeng	19.2624	20.4264	32.6413	0.848355	1.94755e-06	0.544279	0.0089554	expressed	upregulated	3	STRA8-bound	STRA8-activated	2	CGI	0.0474727
Ap5s1	ENSMUSG00000068264	2310035K24Rik|0610038L13Rik	11.5566	10.8989	11.9258	0.133111	0.72329	0.000158784	0.99987	expressed		0	not STRA8-bound		1	CGI	0.0621719
Ap5z1	ENSMUSG00000039623	C330006K01Rik	7.4058	4.17812	5.43458	-0.357949	0.203269	0.239271	0.485744	expressed		1	not STRA8-bound		1	CGI	0.0799876
Apaf1	ENSMUSG00000019979	6230400I06Rik|Apaf1l	19.768	21.6668	26.6794	0.522551	0.00317831	0.160906	0.503042	expressed	upregulated	2	STRA8-bound	STRA8-activated	0	CGI	0.0411955
Apba1	ENSMUSG00000024897	Lin-10|Mint|X11|6430513E09Rik|X11alpha|Mint1	12.4449	7.48116	6.09207	-0.940318	3.95693e-06	-0.439785	0.0789269	expressed	downregulated	1	not STRA8-bound		0	CGI	0.33407
Apba2	ENSMUSG00000030519	X11L|X11-like|Mint 2	1.76151	0.975895	0.905059	-0.885464	0.208717	-0.237279	0.813128	expressed		0	not STRA8-bound		2	CGI	0.00354796
Apba3	ENSMUSG00000004931	lin-10|X11gamma|Mint 3|neuron-specific X11L2 protein|neuronal munc18-1-interacting protein 3|Mint-3	35.7959	32.1521	22.4338	-0.587372	0.0040474	-0.659933	0.00330203	expressed	downregulated	0	not STRA8-bound		0	CGI	0.127848
Apbb1	ENSMUSG00000037032	Fe65|Rir	75.4581	57.265	48.018	-0.563211	0.0042318	-0.401335	0.0812025	expressed	downregulated	2	STRA8-bound		2	CGI	0.0379638
Apbb1ip	ENSMUSG00000026786	9930118P07Rik|proline-rich protein 48|Prp48	0.330541	0.141878	0.141534	-1.15625	NA	-0.139789	0.960673	not expressed		0	not STRA8-bound		1	noCGI	0.0452383
Apbb2	ENSMUSG00000029207	TR2L|Zfra|FE65L1|2310007D03Rik|Rirl1	13.3391	8.1634	6.77074	-0.887407	0.000434483	-0.420136	0.17968	expressed	downregulated	3	STRA8-bound		0	CGI	0.0177001
Apc	ENSMUSG00000005871	Min|CC1	39.0921	10.9642	31.3208	-0.22932	0.419825	1.35948	5.51683e-08	expressed		2	STRA8-bound		1	CGI	0.0264376
Apc2	ENSMUSG00000020135	APCL	2.82254	1.4157	2.99332	0.173334	0.62086	0.929939	0.00252932	expressed		0	not STRA8-bound		1	noCGI	0.0242106
Apcdd1	ENSMUSG00000071847	EIG180|Drapc1	5.91243	8.0416	19.1775	1.78601	3.52044e-12	1.1311	0.000138388	expressed	upregulated	2	STRA8-bound	STRA8-activated	1	CGI	0.126594
Apcs	ENSMUSG00000026542	Sap	0	0	0	NA	NA	NA	NA	not expressed		0	not STRA8-bound		0	noCGI	0
Apeh	ENSMUSG00000032590	N-acylaminoacyl peptide hydrolase	73.7319	68.6973	53.2547	-0.381691	0.0120801	-0.505592	0.00199852	expressed	downregulated	0	not STRA8-bound		1	CGI	0.0256586
Apela	ENSMUSG00000079042	Gm10664|Ende|Elabela|Ela	0	0	0	NA	NA	NA	NA	not expressed		0	not STRA8-bound		0	noCGI	0.00379458
Apex1	ENSMUSG00000035960	HAP1|Ref-1	198.751	204.225	168.106	-0.153208	0.380156	-0.416678	0.0114076	expressed		0	not STRA8-bound		0	CGI	0.134502
Apex2	ENSMUSG00000025269	C430040P13Rik|Ape2	7.38815	9.20179	5.10537	-0.442854	0.252243	-0.986203	0.00877728	expressed		0	not STRA8-bound		3	CGI	0.0579095
Aph1a	ENSMUSG00000015750	6530402N02Rik	37.6718	35.0884	19.04	-0.896036	4.91116e-09	-1.0148	2.13645e-09	expressed	downregulated	0	not STRA8-bound		0	CGI	0.0304062
Aph1b	ENSMUSG00000032375	2310057K14Rik	3.47443	7.69358	25.5114	2.98196	1.10794e-27	1.59261	3.23704e-07	expressed	upregulated	3	STRA8-bound	STRA8-activated	0	CGI	0.0458551
Aph1c	ENSMUSG00000053040	0610008A10Rik	4.4456	8.73036	14.3432	1.7912	2.28394e-07	0.597313	0.171961	expressed	upregulated	1	not STRA8-bound		0	CGI	0.176974
Api5	ENSMUSG00000027193	AAC-11	137.658	139.501	158.685	0.295342	0.0443834	0.0516852	0.816296	expressed	upregulated	0	not STRA8-bound		0	CGI	0.140765
Apip	ENSMUSG00000010911	Mmrp19|CGI-29|APIP2	102.116	109.36	73.9332	-0.379633	0.0939348	-0.699836	0.00237346	expressed		0	not STRA8-bound		1	CGI	0.0948564
Apitd1	ENSMUSG00000073705	Cenps	92.9498	116.313	189.696	1.11564	2.71352e-12	0.57305	0.00230372	expressed	upregulated	3	STRA8-bound	STRA8-activated	2	CGI	0.253974
Aplf	ENSMUSG00000030051	2010301N04Rik	43.1548	33.4919	30.0464	-0.433241	0.0221803	-0.297549	0.183919	expressed	downregulated	0	not STRA8-bound		0	noCGI	0.186765
Apln	ENSMUSG00000037010	6030430G11Rik	2.08141	2.06052	1.74776	-0.163554	0.758783	-0.366934	0.505414	expressed		0	not STRA8-bound		0	CGI	0.0507716
Aplnr	ENSMUSG00000044338	apelin receptor|msr/apj|Agtrl1|APJ	0.0701618	0.045315	0	-4.15871	NA	-3.72537	NA	not expressed		0	not STRA8-bound		1	noCGI	0.00229104
Aplp1	ENSMUSG00000006651		3.71806	0.828425	2.19208	-0.674594	0.148735	1.2821	0.0115444	expressed		0	not STRA8-bound		1	CGI	0.0125906
Aplp2	ENSMUSG00000031996		243.888	178.231	262.521	0.195375	0.188162	0.422815	0.00398023	expressed		1	not STRA8-bound		2	CGI	0.0780154
Apmap	ENSMUSG00000033096	2310001A20Rik	69.0796	72.6865	75.756	0.22069	0.196719	-0.0698257	0.766209	expressed		0	not STRA8-bound		1	noCGI	0.0412344
Apoa1	ENSMUSG00000032083	Lvtw-1|Alp-1|Sep2|Sep-1|Brp-14|Ltw-1|Sep-2|Apoa-1	0.050855	0.149735	0.209611	2.11651	NA	0.319825	NA	not expressed		0	not STRA8-bound		1	noCGI	2.4884e-05
Apoa2	ENSMUSG00000005681	ApoA-II|Hdl-1|Alp-2|Apoa-2	5.4839	4.8585	5.54083	0.0991519	0.930955	0.0472751	0.974596	expressed		0	not STRA8-bound		0	noCGI	0.000325274
Apoa4	ENSMUSG00000032080	Apoa-4	0	0	0	NA	NA	NA	NA	not expressed		0	not STRA8-bound		0	noCGI	0
Apoa5	ENSMUSG00000032079	RAP3|1300007O05Rik|Apoav	0	0	0.086733	3.50751	NA	3.3023	NA	not expressed		0	not STRA8-bound		2	noCGI	3.23616e-05
Apob	ENSMUSG00000020609	apob-100|apob-48	0.0115658	0.00571982	0.0367734	1.75195	NA	2.55079	NA	not expressed		0	not STRA8-bound		0	noCGI	7.55702e-05
Apobec1	ENSMUSG00000040613		0.806358	0.412271	0.528906	-0.511627	0.675106	0.254629	0.874069	expressed		0	not STRA8-bound		0	noCGI	0.00979771
Apobec2	ENSMUSG00000040694		0.434546	0.295998	0.259213	-0.667602	NA	-0.298495	NA	not expressed		0	not STRA8-bound		1	noCGI	0.00342346
Apobec3	ENSMUSG00000009585	Rfv3|Rfv-3|CEM15|Gm20117	1.48083	1.22969	2.72275	0.966909	0.286111	1.06143	0.287333	expressed		0	not STRA8-bound		2	noCGI	0.0455148
Apobec4	ENSMUSG00000055547	4933431M11Rik	0	0	0	NA	NA	NA	NA	not expressed		0	not STRA8-bound		1	noCGI	0.982937
Apobr	ENSMUSG00000042759	Apob-48r|Apob48r	1.70317	0.792287	1.59472	-0.0120946	0.986833	0.86632	0.180063	expressed		0	not STRA8-bound		3	noCGI	0.0127792
Apoc1	ENSMUSG00000040564		26.2608	18.0372	13.6989	-0.854262	0.079689	-0.522331	0.379849	expressed		0	not STRA8-bound		0	noCGI	0.00419057
Apoc2	ENSMUSG00000002992		12.2399	4.59577	12.7993	0.148305	0.831134	1.36986	0.0220442	expressed		0	not STRA8-bound		0	noCGI	0.0243374
Apoc3	ENSMUSG00000032081		0	0	0	NA	NA	NA	NA	not expressed		0	not STRA8-bound		0	noCGI	0
Apoc4	ENSMUSG00000074336	Acl	0	0	0	NA	NA	NA	NA	not expressed		0	not STRA8-bound		1	noCGI	0.00142486
Apod	ENSMUSG00000022548		0.266319	0.167784	0.163867	-0.62896	NA	-0.176169	NA	not expressed		0	not STRA8-bound		0	noCGI	0.00300053
Apoe	ENSMUSG00000002985		10.8939	4.62154	5.46684	-0.911741	0.0596772	0.120052	0.876448	expressed		0	not STRA8-bound		2	noCGI	0.00289419
Apof	ENSMUSG00000047631		0.0421555	0	0	-1.65811	NA	-0.0245616	NA	not expressed		0	not STRA8-bound		1	noCGI	0.00192985
Apoh	ENSMUSG00000000049	beta-2-glycoprotein 1|beta-2-GPI|B2GPI	0.169758	0.175412	0.0415214	-1.98679	NA	-2.21157	NA	not expressed		0	not STRA8-bound		0	noCGI	0.0340943
Apol10a	ENSMUSG00000050982	9030421J09Rik	0	0	0	NA	NA	NA	NA	not expressed		0	not STRA8-bound		0	noCGI	0.0119746
Apol10b	ENSMUSG00000050014	9130218O11Rik	0	0	0.0214663	1.63143	NA	1.42621	NA	not expressed		0	not STRA8-bound		1	noCGI	0.00592595
Apol11a	ENSMUSG00000091650	EG626615	0	0	0	NA	NA	NA	NA	not expressed		0	not STRA8-bound		1	noCGI	0.127182
Apol11b	ENSMUSG00000091694	A330102K04Rik	0	0	0	NA	NA	NA	NA	not expressed		0	not STRA8-bound		1	noCGI	0.00153856
Apol6	ENSMUSG00000033576	2310076O14Rik	0.0598065	0.106221	0.0779306	0.475261	NA	-0.548729	NA	not expressed		0	not STRA8-bound		1	noCGI	0.0838622
Apol7a	ENSMUSG00000010601	9130022K13Rik|Apol3	0	0	0	NA	NA	NA	NA	not expressed		0	not STRA8-bound		1	noCGI	0.00153397
Apol7b	ENSMUSG00000068252		0.103938	0	0.129817	0.415242	NA	4.21292	NA	not expressed		0	not STRA8-bound		0	noCGI	0.521048
Apol7c	ENSMUSG00000044309	2210421G13Rik	0.0128597	0	0	-0.781088	NA	-0.0245616	NA	not expressed		0	not STRA8-bound		0	noCGI	0.0388487
Apol7e	ENSMUSG00000071716	ENSMUSG00000071716	4.02041e-05	0.0837357	0.000182551	0.183632	NA	-3.66986	NA	not expressed		0	not STRA8-bound		0	noCGI	0.0130476
Apol8	ENSMUSG00000056656	9830006J20Rik|Apol2	0.0131307	0.0136901	0	-0.866876	NA	-1.33075	NA	not expressed		0	not STRA8-bound		1	noCGI	0.0177718
Apol9a	ENSMUSG00000057346		0	0	0	NA	NA	NA	NA	not expressed		0	not STRA8-bound		1	noCGI	0.000895337
Apol9b	ENSMUSG00000068246	2310016F22Rik	0	0	0	NA	NA	NA	NA	not expressed		0	not STRA8-bound		2	noCGI	0.000701839
Apold1	ENSMUSG00000090698	LOC381823	0.0732461	0.0981744	0.119132	0.758483	NA	0.118635	NA	not expressed		0	not STRA8-bound		0	noCGI	0.0428737
Apom	ENSMUSG00000024391	G3a|NG20|1190010O19Rik	0.236866	0.0767576	0.258084	0.209488	NA	1.61355	NA	not expressed		0	not STRA8-bound		0	noCGI	0.0044238
Apon	ENSMUSG00000051716	D10Ucla2	0.129777	0.113294	0.369167	1.59102	NA	1.54585	NA	not expressed		0	not STRA8-bound		1	noCGI	0.000790484
Apoo	ENSMUSG00000079508	0610008C08Rik|1110019O03Rik	124.907	131.903	142.07	0.275783	0.18862	-0.0169796	0.961168	expressed		3	STRA8-bound		0	CGI	0.0322379
Apool	ENSMUSG00000025525	E130106L15Rik|9430083G14Rik|6720473G16Rik	62.0129	68.3044	55.9786	-0.0603275	0.843143	-0.429936	0.102983	expressed		0	not STRA8-bound		1	noCGI	0.020202
Apopt1	ENSMUSG00000037787	Apop-1|2810002N01Rik|1700081D05Rik	63.7293	63.6989	57.5282	-0.059558	0.823874	-0.280057	0.250893	expressed		1	not STRA8-bound		0	CGI	0.154654
App	ENSMUSG00000022892	Abeta|betaAPP|appican|Adap|protease nexin II|E030013M08Rik|Cvap	331.062	180.116	328.171	0.0755606	0.656167	0.728994	1.67793e-07	expressed		2	STRA8-bound		0	CGI	0.0190768
Appbp2	ENSMUSG00000018481	PAT1|1300003O07Rik	92.3015	92.3478	99.2486	0.19427	0.203425	-0.0307969	0.893249	expressed		2	STRA8-bound		1	CGI	0.191012
Appl1	ENSMUSG00000040760	2900057D21Rik|7330406P05Rik	41.5762	40.1067	45.5676	0.223356	0.281133	0.0494896	0.868757	expressed		2	STRA8-bound		1	CGI	0.0877763
Appl2	ENSMUSG00000020263	Dip3b	43.5781	35.3849	41.049	0.0030321	0.988855	0.0847474	0.717859	expressed		0	not STRA8-bound		1	CGI	0.12168
Aprt	ENSMUSG00000006589		178.519	172.059	78.4558	-1.10027	2.17903e-07	-1.27669	5.26055e-08	expressed	downregulated	0	not STRA8-bound		3	CGI	0.244664
Aptx	ENSMUSG00000028411	2410016G21Rik	17.3019	14.6326	18.3661	0.174103	0.365617	0.192598	0.362472	expressed		0	not STRA8-bound		1	CGI	0.500359
Aqp1	ENSMUSG00000004655	CHIP28	0	0	0	NA	NA	NA	NA	not expressed		0	not STRA8-bound		1	noCGI	0.000412235
Aqp11	ENSMUSG00000042797	sjds|1700015P13Rik	3.52669	4.11548	3.22551	-0.0387047	0.92771	-0.483022	0.173765	expressed		3	STRA8-bound		1	CGI	0.839608
Aqp12	ENSMUSG00000045091		0.0211128	0.0628449	0	-0.787511	NA	-2.3569	NA	not expressed		0	not STRA8-bound		0	noCGI	0.0120239
Aqp2	ENSMUSG00000023013		0.0321463	0	0	-1.70819	NA	-0.0245616	NA	not expressed		0	not STRA8-bound		1	noCGI	0.048736
Aqp3	ENSMUSG00000028435		0.0162545	0.0191713	0.0465254	1.6712	NA	1.03071	NA	not expressed		0	not STRA8-bound		0	CGI	0.0206605
Aqp4	ENSMUSG00000024411	aquaporin-4	0	0	0	NA	NA	NA	NA	not expressed		0	not STRA8-bound		0	noCGI	0.000142864
Aqp5	ENSMUSG00000044217		0.840544	0.522212	0.241854	-1.70479	0.252686	-1.1864	0.505429	expressed		0	not STRA8-bound		0	CGI	0.00342089
Aqp6	ENSMUSG00000043144		0.0203484	0	0	-1.65798	NA	-0.0245616	NA	not expressed		0	not STRA8-bound		0	noCGI	0.000895916
Aqp7	ENSMUSG00000028427	AQPap|AQP7L	0.167779	0.08865	0.35527	1.11719	NA	1.79172	NA	not expressed		0	not STRA8-bound		2	noCGI	0.680365
Aqp8	ENSMUSG00000030762		4.35696	6.99464	3.24154	-0.342346	0.717614	-1.19617	0.169876	expressed		0	not STRA8-bound		0	noCGI	0.201878
Aqp9	ENSMUSG00000032204	1700020I22Rik	0.0437533	0.0426843	0.0923071	1.30081	NA	1.00163	NA	not expressed		0	not STRA8-bound		0	noCGI	0.318246
Aqr	ENSMUSG00000040383		89.6436	74.7531	74.0165	-0.187561	0.299196	-0.156037	0.45474	expressed		0	not STRA8-bound		0	CGI	0.158654
Ar	ENSMUSG00000046532		1.36619	1.311	2.20854	0.784283	0.123274	0.657463	0.257741	expressed		0	not STRA8-bound		1	noCGI	0.0427049
Araf	ENSMUSG00000001127	1200013E08Rik|Araf1|A-Raf	78.3299	75.3862	85.391	0.212807	0.180836	0.0466103	0.839619	expressed		0	not STRA8-bound		0	CGI	0.0230119
Arap1	ENSMUSG00000032812	2410002L19Rik|Centd2	3.40005	3.86298	2.43466	-0.3978	0.307656	-0.794412	0.0388149	expressed		0	not STRA8-bound		2	CGI	0.00884868
Arap2	ENSMUSG00000037999	Centd1	10.4787	4.76152	7.30628	-0.430896	0.119083	0.500834	0.0979191	expressed		1	not STRA8-bound		0	CGI	0.0428951
Arap3	ENSMUSG00000024451	DRAG1|E030006K04Rik|Centd3	0.797361	0.701648	0.866021	0.201403	0.766772	0.175686	0.833116	expressed		0	not STRA8-bound		1	noCGI	0.00511207
Arc	ENSMUSG00000022602	Arc3.1|arg 3.1	10.264	12.1534	10.0077	0.0520084	0.868022	-0.422264	0.113266	expressed		0	not STRA8-bound		0	CGI	0.639995
Arcn1	ENSMUSG00000032096	delta-COP|4632432M07Rik|nur17|pale coat neuro	298.583	296.486	324.386	0.208653	0.139654	-0.00576468	0.980595	expressed		2	STRA8-bound		1	CGI	0.0909811
Areg	ENSMUSG00000029378	Mcub|Sdgf|AR	0	0	0	NA	NA	NA	NA	not expressed		0	not STRA8-bound		2	CGI	0
Arel1	ENSMUSG00000042350	1110018G07Rik	48.3962	38.2769	46.5544	0.0338852	0.889301	0.138779	0.570262	expressed		0	not STRA8-bound		0	CGI	0.288214
Arf1	ENSMUSG00000048076		395.198	459.341	393.46	0.081729	0.610907	-0.356732	0.0117837	expressed		2	STRA8-bound		0	CGI	0.0799574
Arf2	ENSMUSG00000062421		256.501	348.26	330.565	0.453867	0.00176425	-0.207867	0.251166	expressed	upregulated	3	STRA8-bound	STRA8-activated	0	CGI	0.0730856
Arf3	ENSMUSG00000051853	5430400P17Rik	220.08	196.898	135.227	-0.613813	7.92061e-07	-0.675376	1.04924e-06	expressed	downregulated	0	not STRA8-bound		1	CGI	0.0535525
Arf4	ENSMUSG00000021877		213.74	231.056	290.003	0.531997	0.00291401	0.197583	0.39764	expressed	upregulated	2	STRA8-bound	STRA8-activated	0	CGI	0.143398
Arf5	ENSMUSG00000020440		149.921	135.232	126.377	-0.158823	0.4617	-0.227546	0.314184	expressed		0	not STRA8-bound		1	noCGI	0.0640153
Arf6	ENSMUSG00000044147		101.403	110.206	102.157	0.0998253	0.573821	-0.244193	0.152085	expressed		3	STRA8-bound		0	CGI	0.0531855
Arfgap1	ENSMUSG00000027575	ARF1 GAP	36.2234	30.2897	34.5778	0.0204618	0.930955	0.0537199	0.838789	expressed		1	not STRA8-bound		1	CGI	0.0854773
Arfgap2	ENSMUSG00000027255	2310032E02Rik|Zfp289	67.1008	64.8701	66.3573	0.0723625	0.68283	-0.104045	0.589832	expressed		0	not STRA8-bound		1	CGI	0.133255
Arfgap3	ENSMUSG00000054277	0610009H19Rik|9130416J18Rik|1810004P07Rik|1810035F16Rik	23.9515	27.6228	30.3158	0.428706	0.0280054	0.0025065	0.993521	expressed	upregulated	0	not STRA8-bound		1	CGI	0.374889
Arfgef1	ENSMUSG00000067851	ARFGEP1|D130059B05Rik|BIG1|P200|D730028O18Rik	115.957	60.608	104.624	-0.0564652	0.83871	0.646395	0.00390479	expressed		2	STRA8-bound		0	CGI	0.169025
Arfgef2	ENSMUSG00000074582	BIG2|E230011G24Rik	25.1528	18.9565	47.1063	0.995589	1.35746e-10	1.17412	9.38994e-12	expressed	upregulated	2	STRA8-bound	STRA8-activated	0	CGI	0.236988
Arfgef3	ENSMUSG00000019852	BIG3|B930094H20Rik|D10Bwg1379e	0.771676	0.483224	0.52149	-0.477754	0.301751	-0.0179171	0.980889	not expressed		0	not STRA8-bound		0	noCGI	0.107963
Arfip1	ENSMUSG00000074513	D3Ertd598e|2310030I10Rik|Arfaptin	80.4431	98.3218	79.8616	0.0803349	0.749316	-0.437445	0.0467479	expressed		1	not STRA8-bound		0	CGI	0.0401421
Arfip2	ENSMUSG00000030881	2310002N04Rik|Arfaptin 2	78.089	89.7797	98.6944	0.425215	0.00654167	0.000178273	0.999471	expressed	upregulated	0	not STRA8-bound		2	CGI	0.0403751
Arfrp1	ENSMUSG00000038671	1500006I01Rik	81.6713	88.4701	143.75	0.904692	2.17493e-09	0.575113	0.00108315	expressed	upregulated	3	STRA8-bound	STRA8-activated	3	CGI	0.10891
Arg1	ENSMUSG00000019987	Arg-1|PGIF|AI	0.179812	0.051436	0.367874	1.13407	NA	2.73884	NA	not expressed		0	not STRA8-bound		2	noCGI	0.000263344
Arg2	ENSMUSG00000021125	AII	0.364237	0.611839	0.904499	1.35144	NA	0.39614	0.823783	not expressed		0	not STRA8-bound		1	CGI	0.00335449
Arglu1	ENSMUSG00000040459	9430010O03Rik	44.3554	30.677	37.3693	-0.157345	0.543896	0.142753	0.635407	expressed		2	STRA8-bound		0	CGI	0.101533
Arhgap1	ENSMUSG00000027247	B230365D05Rik|p50rhoGAP|Cdc42GAP	49.1688	43.7233	33.5017	-0.46549	0.00179244	-0.514103	0.00176801	expressed	downregulated	1	not STRA8-bound		2	CGI	0.0664256
Arhgap10	ENSMUSG00000037148	A930033B01Rik|PSGAP-m|PSGAP-s	36.5266	23.7986	16.7771	-1.03452	1.55807e-08	-0.646758	0.00254019	expressed	downregulated	0	not STRA8-bound		2	CGI	0.0743252
Arhgap11a	ENSMUSG00000041219	GAP (1-12)|6530401L14Rik	12.0526	8.33628	12.4819	0.13999	0.535052	0.45182	0.0312979	expressed		1	not STRA8-bound		0	CGI	0.178712
Arhgap12	ENSMUSG00000041225	2810011M08Rik	56.3904	52.3291	90.9199	0.780395	5.23449e-06	0.662037	0.000675735	expressed	upregulated	3	STRA8-bound	STRA8-activated	2	CGI	0.127679
Arhgap15	ENSMUSG00000049744	5830480G12Rik	0.0980167	0	0.0191013	-2.2585	NA	1.40871	NA	not expressed		0	not STRA8-bound		0	noCGI	0.0114274
Arhgap17	ENSMUSG00000030766	Nadrin2|Rich1|5730403H17Rik|Nadrin|WBP15	39.7372	25.1615	27.5148	-0.442125	0.0045605	-0.0081955	0.977356	expressed	downregulated	1	not STRA8-bound		0	CGI	0.0563858
Arhgap18	ENSMUSG00000039031	4833419J07Rik	2.99411	1.9231	4.90089	0.802141	0.17569	1.25755	0.0416905	expressed		0	not STRA8-bound		0	noCGI	0.0322209
Arhgap19	ENSMUSG00000025154	4933411B03Rik	69.788	65.9479	62.6291	-0.0671816	0.702774	-0.204425	0.217562	expressed		0	not STRA8-bound		3	CGI	0.60862
Arhgap20	ENSMUSG00000053199	A530023E23Rik|6530403F17Rik	4.8011	4.76099	11.4057	1.33894	3.22867e-06	1.15139	0.000427509	expressed	upregulated	1	not STRA8-bound		0	CGI	0.193999
Arhgap21	ENSMUSG00000036591	5530401C11Rik|ARHGAP10	30.0841	13.239	38.677	0.452649	0.0524514	1.39577	1.60473e-09	expressed		3	STRA8-bound		2	CGI	0.0201333
Arhgap22	ENSMUSG00000063506	RHOGAP2|B230341L19Rik	9.86186	6.75096	10.0962	0.124232	0.743871	0.45259	0.204969	expressed		1	not STRA8-bound		2	CGI	0.0454163
Arhgap23	ENSMUSG00000049807		27.9423	13.6273	16.9411	-0.632463	0.000182156	0.173688	0.455375	expressed	downregulated	1	not STRA8-bound		3	CGI	0.153681
Arhgap24	ENSMUSG00000057315	0610025G21Rik	0.0953258	0.10195	0.0581252	-0.613014	NA	-0.88293	NA	not expressed		0	not STRA8-bound		2	noCGI	0.0118078
Arhgap25	ENSMUSG00000030047	A130039I20Rik	0.0666149	0.0277363	0.0246121	-1.34484	NA	-0.278494	NA	not expressed		0	not STRA8-bound		0	noCGI	0.00131511
Arhgap26	ENSMUSG00000036452	2610010G17Rik|4933432P15Rik|1810044B20Rik	20.5884	14.2871	28.8814	0.577728	0.00058104	0.877492	1.43981e-06	expressed	upregulated	2	STRA8-bound	STRA8-activated	2	CGI	0.117273
Arhgap27	ENSMUSG00000034255	Sh3d20|2310069I04Rik|5730442P18Rik	10.0629	9.33181	10.3276	0.124604	0.675047	0.00294439	0.993881	expressed		1	not STRA8-bound		4	CGI	0.004047
Arhgap28	ENSMUSG00000024043		0.64776	0.606447	0.351658	-0.805139	0.287933	-0.939009	0.246956	not expressed		0	not STRA8-bound		0	CGI	0.179269
Arhgap29	ENSMUSG00000039831	C76601|B130017I01Rik|Parg1|6720461J18Rik	55.4265	64.546	123.614	1.24797	7.05199e-18	0.808737	1.33921e-06	expressed	upregulated	2	STRA8-bound	STRA8-activated	2	CGI	0.384034
Arhgap30	ENSMUSG00000048865	6030405P05Rik	0.381463	0.453139	0.282276	-0.363078	0.788128	-0.815966	0.563529	not expressed		0	not STRA8-bound		0	noCGI	0.0142483
Arhgap31	ENSMUSG00000022799	CdGAP	2.92369	1.73073	2.91236	0.0821484	0.875858	0.647443	0.158525	expressed		0	not STRA8-bound		0	CGI	0.0340928
Arhgap32	ENSMUSG00000041444	PX-RICS|GC-GAP|Grit|p200RhoGAP|3426406O18Rik	31.7546	17.4278	33.9948	0.188944	0.351067	0.822988	8.04688e-06	expressed		0	not STRA8-bound		1	noCGI	0.0270685
Arhgap33	ENSMUSG00000036882	Snx26|NOMA-GAP|Tcgap	3.93438	3.33584	14.1164	1.93258	3.06389e-20	1.95105	1.37823e-16	expressed	upregulated	1	not STRA8-bound		3	CGI	0.354081
Arhgap35	ENSMUSG00000058230	Grlf1|6430596G11Rik|P190 RhoGAP|p190RhoGAP|p190A	47.8541	32.2637	71.8665	0.676488	5.57893e-06	1.01579	3.50356e-10	expressed	upregulated	3	STRA8-bound	STRA8-activated	4	CGI	0.133182
Arhgap36	ENSMUSG00000036198	1100001E04Rik	0.0419246	0.0659805	0	-2.9407	NA	-3.76268	NA	not expressed		0	not STRA8-bound		1	noCGI	0.00911988
Arhgap39	ENSMUSG00000033697	D15Wsu169e	22.5839	13.466	29.1137	0.454944	0.0122888	0.980338	3.84835e-07	expressed	upregulated	3	STRA8-bound	STRA8-activated	2	CGI	0.210222
Arhgap4	ENSMUSG00000031389	Rgc1|c1|A530015A20Rik|A130009C12Rik	2.4302	2.41822	2.85797	0.315611	0.528372	0.120396	0.856379	expressed		0	not STRA8-bound		1	noCGI	0.00295853
Arhgap40	ENSMUSG00000074625	Gm14203	0.529329	0.717933	0.492296	-0.0134456	0.991013	-0.672408	0.573501	not expressed		0	not STRA8-bound		0	noCGI	0.266054
Arhgap42	ENSMUSG00000050730	9030420J04Rik	0.500998	0.446092	1.01967	1.11123	0.152823	1.09712	0.20594	expressed		0	not STRA8-bound		1	CGI	0.0398586
Arhgap44	ENSMUSG00000033389	AU040829	35.0084	25.0121	30.5664	-0.107398	0.667538	0.142602	0.605361	expressed		0	not STRA8-bound		0	CGI	0.0873788
Arhgap45	ENSMUSG00000035697	Hmha1|6330406L22Rik	0.769059	0.366314	0.190716	-1.92551	0.0103124	-1.07477	0.244352	not expressed		0	not STRA8-bound		2	noCGI	0.00298071
Arhgap5	ENSMUSG00000035133	p190B|p190-B	136.655	111.803	259.414	1.01956	2.97046e-05	1.07984	7.24538e-05	expressed	upregulated	3	STRA8-bound	STRA8-activated	0	CGI	0.183319
Arhgap6	ENSMUSG00000031355	RhoGAPX-1	0.109983	0.0934015	0.105274	0.144268	NA	0.125908	NA	not expressed		0	not STRA8-bound		0	noCGI	0.0176883
Arhgap8	ENSMUSG00000078954	3110043J09Rik	0.337586	0.319857	0.136141	-1.23412	NA	-1.36159	NA	not expressed		0	not STRA8-bound		0	noCGI	0.104016
Arhgap9	ENSMUSG00000040345		0.18791	0.17968	0.182598	0.0417677	NA	-0.0858508	NA	not expressed		0	not STRA8-bound		1	noCGI	0.00463901
Arhgdia	ENSMUSG00000025132	Rho-GDI|Rho GDIalpha|5330430M07Rik	314.274	302.9	292.75	-0.0152386	0.944841	-0.185545	0.33859	expressed		3	STRA8-bound		2	CGI	0.0398989
Arhgdib	ENSMUSG00000030220	Gdid4|Ly-GDI|D4	1.25446	0.709851	0.423376	-1.50181	0.366017	-0.834771	0.689969	expressed		0	not STRA8-bound		1	noCGI	0.005959
Arhgdig	ENSMUSG00000073433	Rho-GDI2|Rho-GDI-3|Gdi5|RIP2	366.436	287.045	225.675	-0.611814	0.00368528	-0.493394	0.0411633	expressed	downregulated	0	not STRA8-bound		0	CGI	0.0306196
Arhgef1	ENSMUSG00000040940	Lbcl2|Lsc	30.3147	21.6169	22.3838	-0.350064	0.0316782	-0.083843	0.722079	expressed	downregulated	0	not STRA8-bound		1	CGI	0.0212106
Arhgef10	ENSMUSG00000071176	6430549H08Rik	2.2777	1.64498	4.01433	0.908064	0.0057467	1.16818	0.0012033	expressed	upregulated	0	not STRA8-bound		1	CGI	0.242399
Arhgef10l	ENSMUSG00000040964	2810441C07Rik	0.221199	0.101597	0.0435527	-2.26653	NA	-1.32745	0.508518	not expressed		0	not STRA8-bound		2	noCGI	0.0760959
Arhgef11	ENSMUSG00000041977	PDZ-RhoGEF|Prg	42.7522	29.7462	49.6466	0.305413	0.0508632	0.60132	0.000177558	expressed		1	not STRA8-bound		0	CGI	0.10717
Arhgef12	ENSMUSG00000059495	2310014B11Rik|LARG	29.1244	16.2345	25.1663	-0.120514	0.581438	0.491349	0.0118244	expressed		2	STRA8-bound		0	CGI	0.0276555
Arhgef15	ENSMUSG00000052921	D530030K12Rik	0.907609	0.362991	0.409361	-1.06455	0.175212	0.0610617	0.963923	expressed		0	not STRA8-bound		1	noCGI	0.0221579
Arhgef16	ENSMUSG00000029032	Neuroblastoma	2.43049	0.995996	0.428032	-2.41741	6.62348e-06	-1.34909	0.0361307	expressed	downregulated	0	not STRA8-bound		2	CGI	0.00436184
Arhgef17	ENSMUSG00000032875		37.3908	22.4804	26.4685	-0.409087	0.0143738	0.0934916	0.701098	expressed	downregulated	0	not STRA8-bound		1	CGI	0.0193049
Arhgef18	ENSMUSG00000004568	D030053O22Rik	21.8239	11.6664	14.8043	-0.47146	0.00523184	0.203573	0.349105	expressed	downregulated	0	not STRA8-bound		0	noCGI	0.0451386
Arhgef19	ENSMUSG00000028919	6430573B13Rik|WGEF	0.0293863	0.00852095	0.0376792	0.430622	NA	2.0047	NA	not expressed		0	not STRA8-bound		0	noCGI	0.00983883
Arhgef2	ENSMUSG00000028059	LFP40|Lfc|Lbcl1|P40|GEFH1|GEF-H1	35.8305	28.5626	32.8463	-0.0367766	0.866298	0.0622761	0.801482	expressed		0	not STRA8-bound		3	CGI	0.436958
Arhgef25	ENSMUSG00000019467	2410008H17Rik|GEFT|D10Ertd610e	16.456	8.01576	8.95205	-0.791664	0.0117819	0.0258812	0.964467	expressed	downregulated	0	not STRA8-bound		1	CGI	0.069919
Arhgef26	ENSMUSG00000036885	8430436L14Rik|4631416L12Rik	11.4438	9.20797	11.7283	0.123784	0.545561	0.216173	0.301581	expressed		0	not STRA8-bound		0	CGI	0.0165083
Arhgef28	ENSMUSG00000021662	RhoGEF|9230110L08Rik|RIP2|D13Bwg1089e|Rho specific exchange factor|p190RhoGEF|Rgnef	0.123651	0.0430104	0.106851	-0.121586	NA	1.19531	0.523438	not expressed		0	not STRA8-bound		0	CGI	0.0139895
Arhgef3	ENSMUSG00000021895	9830169H03Rik|1200004I24Rik|C76747	6.81485	4.90761	9.12578	0.509475	0.201988	0.790802	0.0564157	expressed		0	not STRA8-bound		1	CGI	0.0397425
Arhgef33	ENSMUSG00000054901	LOC381112|Gm941	2.46131	2.31675	2.21133	-0.0676623	0.896672	-0.201943	0.716051	expressed		0	not STRA8-bound		0	noCGI	0.864295
Arhgef37	ENSMUSG00000045094	4933429F08Rik	0.0204007	0.0292333	0.0544467	1.49902	NA	0.812931	NA	not expressed		0	not STRA8-bound		0	CGI	0.169075
Arhgef38	ENSMUSG00000040969	D630013G24Rik|9130221D24Rik	0.00484646	0	0.00742021	0.643914	NA	1.40533	NA	not expressed		0	not STRA8-bound		1	noCGI	0.0279244
Arhgef39	ENSMUSG00000051517	E130306D19Rik	1.03412	0.91574	0.248571	-1.96724	0.0521758	-2.01983	0.0663525	expressed		0	not STRA8-bound		1	CGI	0.198515
Arhgef4	ENSMUSG00000037509	9330140K16Rik|Asef	8.84151	5.8456	5.43487	-0.610418	0.00797207	-0.234582	0.440581	expressed	downregulated	0	not STRA8-bound		2	CGI	0.0108809
Arhgef40	ENSMUSG00000004562	E130112L23Rik	8.20928	5.78089	10.7096	0.470713	0.019672	0.752477	0.000456579	expressed	upregulated	0	not STRA8-bound		0	CGI	0.137652
Arhgef5	ENSMUSG00000033542	2210412D05Rik	0.193933	0.0536645	0.103756	-0.819744	NA	0.825252	0.657941	not expressed		0	not STRA8-bound		0	CGI	0.0195617
Arhgef6	ENSMUSG00000031133	1600028C08Rik|1700038J06Rik|alpha-PIX|4930592P22Rik	0.478129	0.163865	0.193934	-1.20006	0.300631	0.137214	0.943133	not expressed		0	not STRA8-bound		1	noCGI	0.191646
Arhgef7	ENSMUSG00000031511	p85SPR|cool-1|betaPix-c|Pak interacting exchange factor|Cool|betaPix|betaPix-b|PIX	39.0455	28.7259	36.9292	0.0081834	0.97071	0.227247	0.224914	expressed		0	not STRA8-bound		0	CGI	0.127852
Arhgef9	ENSMUSG00000025656	9630036L12Rik|collybistin	0.212129	0.0507121	0.115626	-0.773685	NA	1.1964	NA	not expressed		0	not STRA8-bound		2	CGI	0.00293891
Arid1a	ENSMUSG00000007880	BAF250a|1110030E03Rik|Osa1|Smarcf1	90.6055	38.1216	81.2666	-0.0672142	0.831857	0.936647	0.000177286	expressed		3	STRA8-bound		1	CGI	0.135916
Arid1b	ENSMUSG00000069729	9330189K18Rik|B230217J03Rik	19.768	7.69123	15.0353	-0.306159	0.201671	0.817137	0.000464756	expressed		1	not STRA8-bound		1	CGI	0.0523793
Arid2	ENSMUSG00000033237	zipzap/p200|4432409D24Rik|1700124K17Rik	51.8306	27.7333	54.5658	0.165497	0.513735	0.831788	0.000194649	expressed		2	STRA8-bound		0	CGI	0.478195
Arid3a	ENSMUSG00000019564	Bright|Dri1	8.31233	2.84801	2.28218	-1.77473	5.11024e-11	-0.468854	0.189919	expressed	downregulated	0	not STRA8-bound		0	CGI	0.594889
Arid3b	ENSMUSG00000004661	Bdp|Dri2	44.2921	27.9374	25.9856	-0.68216	3.76045e-05	-0.246501	0.246747	expressed	downregulated	1	not STRA8-bound		1	CGI	0.453305
Arid3c	ENSMUSG00000066224	OTTMUSG00000006683	0.537357	0.336963	0.265089	-0.984123	NA	-0.520651	0.789852	not expressed		0	not STRA8-bound		2	CGI	0.466745
Arid4a	ENSMUSG00000048118	Rbbp1|A630067N03Rik	18.2399	9.10388	16.2118	-0.0800397	0.795124	0.684504	0.00846946	expressed		0	not STRA8-bound		0	CGI	0.0747508
Arid4b	ENSMUSG00000039219	BRCAA1|SAP180|6330417L24Rik|RBBP1L1|6720480E17Rik|Rbp1l1	65.6224	34.721	102.04	0.728448	5.474e-05	1.41823	1.70613e-13	expressed	upregulated	0	not STRA8-bound		1	CGI	0.196957
Arid5a	ENSMUSG00000037447	Mrf1|D430024K22Rik	12.4861	3.17629	6.26566	-0.900331	0.0296199	0.871353	0.0631535	expressed	downregulated	0	not STRA8-bound		0	CGI	0.0512161
Arid5b	ENSMUSG00000019947	Mrf2beta|Desrt|5430435G07Rik|Mrf2|Mrf2alpha	1.87624	1.32186	2.90221	0.720048	0.184914	1.03522	0.0694243	expressed		0	not STRA8-bound		2	noCGI	0.103207
Arih1	ENSMUSG00000025234	UIP77	190.6	167.034	166.997	-0.100617	0.593375	-0.138666	0.492805	expressed		1	not STRA8-bound		0	CGI	0.457483
Arih2	ENSMUSG00000064145	TRIAD1	82.7803	67.8822	82.2428	0.0795644	0.669187	0.142917	0.457887	expressed		0	not STRA8-bound		0	CGI	0.420178
Arl1	ENSMUSG00000060904	2310008D22Rik	151.089	164.231	159.453	0.167347	0.351774	-0.174356	0.380345	expressed		1	not STRA8-bound		0	CGI	0.127036
Arl10	ENSMUSG00000025870	Arm1|Arl10a|ARL10	11.5682	10.2365	6.89125	-0.661894	0.0815029	-0.700182	0.092608	expressed		2	STRA8-bound		0	CGI	0.0247324
Arl11	ENSMUSG00000043157	C730007L20Rik|ARLTS1	0.0428573	0.0916374	0.182214	2.16113	NA	0.878304	NA	not expressed		0	not STRA8-bound		0	noCGI	0.483062
Arl13a	ENSMUSG00000052549	Arl13|4933422M21Rik	0	0	0	NA	NA	NA	NA	not expressed		0	not STRA8-bound		0	noCGI	0.981432
Arl13b	ENSMUSG00000022911	A930014M17Rik|A530097K21Rik|Arl2l1|C530009C10Rik|hnn	17.9956	22.4893	31.8588	0.914255	6.58011e-08	0.370446	0.0760967	expressed	upregulated	0	not STRA8-bound		0	CGI	0.593524
Arl14	ENSMUSG00000098207	Arf7|9130014L17Rik	0.0526034	0.116917	0.131051	1.39709	NA	0.0974151	NA	not expressed		0	not STRA8-bound		0	noCGI	0
Arl14ep	ENSMUSG00000027122	2700007P21Rik|4930448O08Rik	25.7215	24.9126	26.0187	0.10586	0.703048	-0.0769638	0.821079	expressed		0	not STRA8-bound		0	CGI	0.267705
Arl14epl	ENSMUSG00000073568		44.2054	42.8682	50.253	0.276294	0.228426	0.087431	0.781092	expressed		0	not STRA8-bound		1	noCGI	0.950426
Arl15	ENSMUSG00000042348	Arfrp2|C230032K13Rik	14.5788	15.8153	13.0947	-0.0650651	0.837867	-0.400127	0.151842	expressed		2	STRA8-bound		2	CGI	0.0213642
Arl16	ENSMUSG00000057594	2600005N12Rik	18.735	17.8117	21.3498	0.275184	0.426087	0.122394	0.784515	expressed		1	not STRA8-bound		0	CGI	0.10551
Arl2	ENSMUSG00000024944	arf-like protein 2|2610009M23Rik	70.5099	69.5505	67.8356	0.0306187	0.90687	-0.174894	0.482998	expressed		1	not STRA8-bound		0	CGI	0.117466
Arl2bp	ENSMUSG00000031776	Bart1|BART|1700027H16Rik|1700010P10Rik	68.1141	52.8138	31.0364	-1.0455	1.82046e-10	-0.896818	1.43315e-06	expressed	downregulated	0	not STRA8-bound		0	CGI	0.400094
Arl3	ENSMUSG00000025035		44.6748	47.3577	35.1033	-0.260088	0.336639	-0.57303	0.0291106	expressed		0	not STRA8-bound		0	CGI	0.356139
Arl4a	ENSMUSG00000047446	Arl4	71.4565	97.1607	112.579	0.744675	1.39567e-07	0.0831643	0.707831	expressed	upregulated	2	STRA8-bound	STRA8-activated	1	CGI	0.754376
Arl4c	ENSMUSG00000049866	Arl7|A630084M22Rik	1.48172	1.07585	1.60877	0.206123	0.755759	0.471138	0.495334	expressed		0	not STRA8-bound		0	CGI	0.0458513
Arl4d	ENSMUSG00000034936	1110036H21Rik|Arfl4|Arf4l|Arl5	9.11317	12.531	9.36382	0.130258	0.823082	-0.519445	0.341452	expressed		0	not STRA8-bound		0	CGI	0.0586022
Arl5a	ENSMUSG00000036093	Arl5|2410015N24Rik|2810410P22Rik	30.9263	25.2466	15.9863	-0.860155	1.72086e-05	-0.79584	0.000416756	expressed	downregulated	0	not STRA8-bound		0	CGI	0.0122302
Arl5b	ENSMUSG00000017418	4930587A11Rik|Arl8	7.96024	8.81056	5.70609	-0.391225	0.307248	-0.780024	0.0399076	expressed		1	not STRA8-bound		0	CGI	0.192623
Arl5c	ENSMUSG00000038352	Arl12	15.5652	7.45735	4.55228	-1.68809	0.00208823	-0.860742	0.204576	expressed	downregulated	0	not STRA8-bound		1	noCGI	0.0226458
Arl6	ENSMUSG00000022722	2210411E14Rik|BBS3|1110018H24Rik	30.14	31.0428	27.4005	-0.0465676	0.889301	-0.312405	0.301541	expressed		1	not STRA8-bound		0	CGI	0.32636
Arl6ip1	ENSMUSG00000030654	ARMER|AIP-6	238.882	244.803	218.132	-0.0412936	0.826652	-0.294926	0.0665007	expressed		0	not STRA8-bound		1	CGI	0.0947893
Arl6ip4	ENSMUSG00000029404	Srp25|Aip-4	52.2481	52.5216	43.3605	-0.181938	0.413894	-0.412037	0.0557633	expressed		0	not STRA8-bound		2	CGI	0.114492
Arl6ip5	ENSMUSG00000035199	Aip-5|Gtrap3-18|5930404D22Rik|addiscin	11.9635	14.7122	8.39272	-0.424926	0.2433	-0.943137	0.00766622	expressed		0	not STRA8-bound		0	CGI	0.0108876
Arl6ip6	ENSMUSG00000026960	2610529A11Rik|Aip-6|2310057C01Rik	36.9543	53.6733	44.6544	0.361619	0.0417037	-0.397407	0.0395211	expressed	upregulated	2	STRA8-bound	STRA8-activated	0	CGI	0.519216
Arl8a	ENSMUSG00000026426	1110033P22Rik|Arl10b	10.6762	9.14342	12.0519	0.260779	0.639809	0.303922	0.627769	expressed		0	not STRA8-bound		0	CGI	0.0322903
Arl8b	ENSMUSG00000030105	3100002J04Rik|Arl10c|2610313E07Rik	144.344	160.554	138.058	0.0257471	0.898747	-0.350275	0.0327539	expressed		0	not STRA8-bound		0	CGI	0.188242
Arl9	ENSMUSG00000063820		0.463567	0.194219	0.775092	0.860956	NA	1.79336	NA	expressed		0	not STRA8-bound		0	noCGI	0.981601
Armc1	ENSMUSG00000027599	Arcp|2310016N05Rik|3110009G21Rik|2900046P06Rik|C330014L16Rik	42.1229	45.2397	38.0218	-0.0567404	0.817626	-0.386388	0.0678497	expressed		0	not STRA8-bound		1	CGI	0.0364234
Armc10	ENSMUSG00000038525	2810037C14Rik	67.4512	75.8295	44.8618	-0.499738	0.00673521	-0.897193	3.45046e-06	expressed	downregulated	0	not STRA8-bound		1	noCGI	0.0741934
Armc12	ENSMUSG00000024223	4930511I11Rik	0	0	0	NA	NA	NA	NA	not expressed		0	not STRA8-bound		0	noCGI	0.995671
Armc2	ENSMUSG00000071324	2610018I05Rik	0.457555	0.414846	0.482667	0.146095	0.922806	0.0604486	0.976197	not expressed		0	not STRA8-bound		1	CGI	0.648745
Armc3	ENSMUSG00000037683	4921513G22Rik	0.00980479	0.0136519	0.0147931	0.652483	NA	0.0013166	NA	not expressed		0	not STRA8-bound		0	noCGI	0.938171
Armc4	ENSMUSG00000061802	b2b643Clo|4930463I21Rik|b2b227.1Clo	0.0150281	0	0.0125548	-0.184651	NA	1.41634	NA	not expressed		0	not STRA8-bound		0	noCGI	0.887599
Armc5	ENSMUSG00000042178		11.7989	10.3876	12.4993	0.170444	0.49021	0.130598	0.657733	expressed		1	not STRA8-bound		0	CGI	0.11692
Armc6	ENSMUSG00000002343	2410153K17Rik	18.6669	16.8753	16.4035	-0.0988373	0.70692	-0.179162	0.516	expressed		2	STRA8-bound		0	CGI	0.0505381
Armc7	ENSMUSG00000057219		6.9072	6.19361	5.60977	-0.212478	0.590988	-0.28859	0.496711	expressed		0	not STRA8-bound		0	CGI	0.0903049
Armc8	ENSMUSG00000032468	1200015K23Rik|HSPC056|Gid5	112.11	119.031	104.053	-0.0178452	0.930236	-0.330611	0.0409858	expressed		1	not STRA8-bound		0	CGI	0.0977457
Armc9	ENSMUSG00000062590	4831423D23Rik|4930438O05Rik|5730415N24Rik|3830422A13Rik	15.3401	12.4396	9.68879	-0.576225	0.0119257	-0.501995	0.0538696	expressed	downregulated	0	not STRA8-bound		0	CGI	0.458723
Armcx1	ENSMUSG00000033460	3010033I09Rik	10.1318	10.2196	3.03426	-1.65023	5.18297e-06	-1.89769	1.81172e-06	expressed	downregulated	0	not STRA8-bound		0	noCGI	0.00929218
Armcx2	ENSMUSG00000033436	3230401N03Rik	27.0677	30.3454	15.7196	-0.69769	0.00843439	-1.0974	9.37462e-05	expressed	downregulated	0	not STRA8-bound		0	noCGI	0.027026
Armcx3	ENSMUSG00000049047	1200004E24Rik	1.03841	0.542868	0.594546	-0.690316	0.476458	0.0468993	0.97556	expressed		0	not STRA8-bound		2	noCGI	0.0093311
Armcx4	ENSMUSG00000049804		0.801046	0.694001	0.611953	-0.300153	0.645544	-0.321097	0.666338	expressed		0	not STRA8-bound		0	CGI	0.00634387
Armcx5	ENSMUSG00000072969		22.3159	22.1512	22.4962	0.103562	0.698468	-0.107869	0.726535	expressed		0	not STRA8-bound		1	CGI	0.0771277
Armcx6	ENSMUSG00000050394		0.299047	0.324343	0.217705	-0.337586	NA	-0.647869	0.738201	not expressed		0	not STRA8-bound		0	noCGI	0.123106
Armt1	ENSMUSG00000061759	1700052N19Rik	55.4992	55.6728	41.7912	-0.319814	0.0865432	-0.554477	0.00377175	expressed		0	not STRA8-bound		0	CGI	0.490006
Arnt	ENSMUSG00000015522	ESTM42|D3Ertd557e|Hif1b|bHLHe2	71.0528	60.7734	44.064	-0.600888	0.00137724	-0.603288	0.0039375	expressed	downregulated	2	STRA8-bound		0	CGI	0.0721991
Arnt2	ENSMUSG00000015709	bHLHe1	1.86904	1.63008	2.07663	0.238034	0.625238	0.239194	0.671044	expressed		0	not STRA8-bound		0	CGI	0.0407106
Arntl	ENSMUSG00000055116	Bmal1|MOP3|Arnt3|bHLHe5	9.59234	8.92249	2.79888	-1.69048	1.00871e-06	-1.81991	1.9227e-06	expressed	downregulated	1	not STRA8-bound		2	CGI	0.0738885
Arntl2	ENSMUSG00000040187	BMAL2|MOP9|4632430A05Rik|bHLHe6	0.406361	0.151782	0.423804	0.151957	0.934492	1.28988	0.464332	not expressed		0	not STRA8-bound		0	CGI	0.150033
Arpc1a	ENSMUSG00000029621	1110030K07Rik|0610010H08Rik|Sid32	215.947	221.194	349.476	0.782034	1.32406e-10	0.527483	0.000179401	expressed	upregulated	3	STRA8-bound	STRA8-activated	1	CGI	0.226857
Arpc1b	ENSMUSG00000029622	L72|p41-ARC|SOP2Hs	119.809	73.8367	104.616	-0.108516	0.597161	0.371982	0.0480973	expressed		0	not STRA8-bound		0	CGI	0.0285945
Arpc2	ENSMUSG00000006304	p34-Arc|2210023N03Rik	479.557	429.694	430.929	-0.0656509	0.687512	-0.13229	0.426184	expressed		2	STRA8-bound		0	CGI	0.0929349
Arpc3	ENSMUSG00000029465	p21-Ar|Arp2/3 complex subunit p21-Arc|1110006A04Rik	315.683	278.716	198.109	-0.584479	0.000338474	-0.631631	0.000464334	expressed	downregulated	0	not STRA8-bound		1	CGI	0.0229174
Arpc4	ENSMUSG00000079426	p20-Arc|5330419I20Rik	93.3649	117.892	77.7187	-0.177329	0.399357	-0.7355	0.000104187	expressed		0	not STRA8-bound		1	CGI	0.0385983
Arpc5	ENSMUSG00000008475	5830443F10Rik|p16-Arc	119.326	126.579	84.4059	-0.411395	0.00773291	-0.714103	1.08375e-05	expressed	downregulated	1	not STRA8-bound		0	CGI	0.0331697
Arpc5l	ENSMUSG00000026755	ARC16-2|2010015J01Rik	261.691	286.793	290.284	0.237525	0.0966808	-0.118566	0.510756	expressed		0	not STRA8-bound		0	CGI	0.18455
Arpin	ENSMUSG00000039043	2610034B18Rik	0.338893	0.153477	0.235235	-0.441512	NA	0.48982	0.80528	not expressed		0	not STRA8-bound		0	noCGI	0.00879334
Arpp19	ENSMUSG00000007656		383.244	489.661	503.31	0.480171	0.00118713	-0.093437	0.668637	expressed	upregulated	3	STRA8-bound	STRA8-activated	0	CGI	0.0743036
Arpp21	ENSMUSG00000032503	R3hdm3|D9Bwg1012e|ARPP-21|0710001E13Rik|Tarpp	0.0236593	0.0119517	0.0263553	0.450614	NA	0.958088	NA	not expressed		0	not STRA8-bound		2	CGI	0.00228883
Arr3	ENSMUSG00000060890	cone arrestin|X-arrestin|arrestin 4|Arr4|mCAR|mCARFL|CAR	0	0	0.0339787	1.63143	NA	1.42621	NA	not expressed		0	not STRA8-bound		2	noCGI	0.0485233
Arrb1	ENSMUSG00000018909	beta-arrestin1|1200006I17Rik	0.327826	0.243018	0.667824	1.11896	0.104382	1.34397	0.0772603	not expressed		0	not STRA8-bound		0	CGI	0.0565603
Arrb2	ENSMUSG00000060216	beta-arrestin2|arrestin 3|beta-arrestin-2|beta arr2|Arr3	115.084	80.6905	66.812	-0.696076	0.000142708	-0.414387	0.0574079	expressed	downregulated	0	not STRA8-bound		0	CGI	0.0273872
Arrdc1	ENSMUSG00000026972		39.0537	34.896	43.8501	0.254751	0.252499	0.198533	0.446052	expressed		0	not STRA8-bound		2	CGI	0.0182105
Arrdc2	ENSMUSG00000002910,ENSMUSG00000110906	4632416I05Rik	17.4976	5.61426	20.8357	0.343254	0.394939	1.75701	1.526e-06	expressed		2	STRA8-bound		4	CGI	0.0769476
Arrdc3	ENSMUSG00000074794		24.4075	18.4949	15.4026	-0.572511	0.0115806	-0.402823	0.130577	expressed	downregulated	1	not STRA8-bound		1	CGI	0.194652
Arrdc4	ENSMUSG00000042659	2410003C09Rik	27.6085	28.3821	13.7355	-0.921748	9.2625e-06	-1.17341	2.54772e-07	expressed	downregulated	0	not STRA8-bound		1	CGI	0.0784516
Arrdc5	ENSMUSG00000073380	1700013E09Rik	0.27161	0.235585	0.309056	0.266178	NA	0.248435	NA	not expressed		0	not STRA8-bound		0	noCGI	0.997449
Arsa	ENSMUSG00000022620	As2|ASA|As-2|AS-A	0.332135	0.299701	0.120673	-1.37991	0.280059	-1.41429	0.312917	not expressed		0	not STRA8-bound		0	noCGI	0.555632
Arsb	ENSMUSG00000042082	As-1t|As-1|1110007C02Rik|As1-r|As1-s|Asr-1|Ast-1|As-1r|As1-t|As1|As-1s	3.16962	2.16588	1.84292	-0.702565	0.155923	-0.343634	0.588792	expressed		0	not STRA8-bound		1	CGI	0.0237043
Arsg	ENSMUSG00000020604	6330406P08Rik	6.42543	6.21316	5.58234	-0.114384	0.718303	-0.286923	0.358111	expressed		0	not STRA8-bound		2	CGI	0.0347283
Arsi	ENSMUSG00000036412		0.145939	0.0702886	0.0663685	-1.04789	NA	-0.236709	NA	not expressed		0	not STRA8-bound		0	CGI	0.00759947
Arsj	ENSMUSG00000046561	9330196J05Rik	0	0	0	NA	NA	NA	NA	not expressed		0	not STRA8-bound		1	CGI	0.00598937
Arsk	ENSMUSG00000021592	2810429K17Rik|4833414G15Rik	2.26271	2.05028	2.83788	0.4173	0.387314	0.336074	0.55372	expressed		0	not STRA8-bound		0	noCGI	0.0667282
Art1	ENSMUSG00000030996	ADPRT|Yac-1	1.75397	2.13843	1.53315	-0.106551	0.902419	-0.604698	0.458924	expressed		0	not STRA8-bound		1	noCGI	0.00592433
Art2a-ps	ENSMUSG00000092517	Rt6|Rt-6|Rt6-1	0	0	0	NA	NA	NA	NA	not expressed		0	not STRA8-bound		0	noCGI	0.00414397
Art2b	ENSMUSG00000030651	Rt6|ART2.2|Rt6-2|Rt-6	0.127632	0.115039	0.0865174	-0.477429	NA	-0.574528	NA	not expressed		0	not STRA8-bound		1	noCGI	0.00200691
Art3	ENSMUSG00000034842	4930569O04Rik	19.4347	20.4203	26.2297	0.520792	0.233192	0.262867	0.635571	expressed		0	not STRA8-bound		1	noCGI	0.366503
Art4	ENSMUSG00000030217	DO|DOK1|4432404K01Rik	0.0606217	0.0728616	0.0958387	0.757328	NA	0.293688	NA	not expressed		0	not STRA8-bound		0	noCGI	0.0261653
Art5	ENSMUSG00000070424	Yac-2	3.72726	3.11292	0.994421	-1.81905	0.00179485	-1.7859	0.00596097	expressed	downregulated	0	not STRA8-bound		4	noCGI	0.758521
Artn	ENSMUSG00000028539	neublastin	0.873902	1.16059	1.56349	0.932333	0.240515	0.291224	0.787727	expressed		0	not STRA8-bound		0	CGI	0.580551
Arv1	ENSMUSG00000031982	1110067L22Rik	19.517	18.3567	25.0264	0.446745	0.0983721	0.314763	0.324055	expressed		1	not STRA8-bound		4	CGI	0.158609
Arvcf	ENSMUSG00000000325,ENSMUSG00000098615		50.6614	27.2798	41.0155	-0.216097	0.347343	0.444722	0.0502404	expressed		1	not STRA8-bound		1	CGI	0.0510165
Arx	ENSMUSG00000035277	Arx1	0.337373	0.290712	0.178308	-0.827401	0.629051	-0.782387	0.694585	not expressed		0	not STRA8-bound		0	CGI	0.134232
Arxes1	ENSMUSG00000048355	6530401D17Rik	6.80429	9.89228	2.95378	-1.12094	0.0125571	-1.88125	5.22504e-05	expressed	downregulated	0	not STRA8-bound		0	CGI	0.0148153
Arxes2	ENSMUSG00000048040	2900062L11Rik	17.2092	21.2979	18.8522	0.22575	0.561719	-0.294536	0.4803	expressed		0	not STRA8-bound		0	CGI	0.0861132
As3mt	ENSMUSG00000003559	2310045H08Rik|Cyt19	10.4358	14.1529	9.96192	0.0203196	0.967619	-0.653239	0.101623	expressed		0	not STRA8-bound		1	noCGI	0.0711137
Asah1	ENSMUSG00000031591	acid ceramidase|2310081N20Rik	41.5471	41.5903	46.2321	0.243351	0.287697	0.0302204	0.932047	expressed		0	not STRA8-bound		0	CGI	0.038292
Asah2	ENSMUSG00000024887	neutral/alkaline ceramidase	1.31762	0.961865	1.09499	-0.182183	0.798892	0.0704116	0.94286	expressed		0	not STRA8-bound		0	noCGI	0.0103882
Asap1	ENSMUSG00000022377	Ddef1	58.2565	33.0458	44.1853	-0.310013	0.127968	0.272044	0.238156	expressed		1	not STRA8-bound		1	CGI	0.395754
Asap2	ENSMUSG00000052632	6530401G17Rik|LOC385250|Ddef2	19.9681	16.0549	30.3864	0.694934	3.19441e-05	0.781939	2.56203e-05	expressed	upregulated	1	not STRA8-bound		1	CGI	0.0149508
Asap3	ENSMUSG00000036995	9430088F20Rik|Ddefl1|UPLC1	7.69192	2.74166	3.80614	-0.92461	0.00144314	0.32334	0.408131	expressed	downregulated	0	not STRA8-bound		1	CGI	0.166598
Asb1	ENSMUSG00000026311	1700054C17Rik|1700029O08Rik	19.0839	40.8816	77.8505	2.11547	1.51987e-42	0.803292	1.05887e-05	expressed	upregulated	2	STRA8-bound	STRA8-activated	0	CGI	0.57388
Asb10	ENSMUSG00000038204	Asb-10	0.0192685	0	0.0156246	-0.249236	NA	1.43394	NA	not expressed		0	not STRA8-bound		2	noCGI	0.0059034
Asb11	ENSMUSG00000031382	1110067L12Rik|1600009D24Rik	0.0214371	0.029844	0	-0.783345	NA	-1.43376	NA	not expressed		0	not STRA8-bound		2	noCGI	0.00326723
Asb12	ENSMUSG00000031204	2310036C05Rik	0.0665797	0.0644138	0.108615	0.78512	NA	0.676718	NA	not expressed		0	not STRA8-bound		1	noCGI	0.189856
Asb13	ENSMUSG00000033781	2210015B19Rik|6430573K02Rik	0.345349	0.186585	0.211074	-0.679351	0.590988	0.0866211	0.963923	not expressed		0	not STRA8-bound		0	CGI	0.00520842
Asb14	ENSMUSG00000021898		0.0695129	0.0222557	0.0655479	-0.0265897	NA	1.45855	NA	not expressed		0	not STRA8-bound		1	noCGI	0.0191884
Asb15	ENSMUSG00000029685	4930400E23Rik	0.0191804	0.0188793	0.0496557	1.47896	NA	1.36229	NA	not expressed		0	not STRA8-bound		0	CGI	0.703722
Asb16	ENSMUSG00000034768		3.17647	3.40679	8.89382	1.57225	1.04306e-06	1.24668	0.000708764	expressed	upregulated	0	not STRA8-bound		0	noCGI	0.00406312
Asb17	ENSMUSG00000038997	4933436O18Rik	0.183978	0.0952784	0.378186	1.14315	NA	1.85454	0.393596	not expressed		0	not STRA8-bound		1	noCGI	0.994858
Asb18	ENSMUSG00000067081		0.157377	0.0524534	0.145046	0.00446742	NA	1.30147	0.50105	not expressed		0	not STRA8-bound		2	noCGI	0.0445084
Asb2	ENSMUSG00000021200	1110008E15Rik	3.12837	1.80045	0.892342	-1.72333	0.00244783	-1.13033	0.0933958	expressed	downregulated	0	not STRA8-bound		1	noCGI	0.00770965
Asb3	ENSMUSG00000020305	2400011J03Rik	44.5767	51.8867	36.7319	-0.189355	0.379986	-0.634658	0.00138444	expressed		0	not STRA8-bound		1	CGI	0.221523
Asb4	ENSMUSG00000042607	8430401O13Rik	0.0253627	0	0.0137867	-0.802369	NA	1.43281	NA	not expressed		0	not STRA8-bound		1	noCGI	0.748366
Asb5	ENSMUSG00000031519	1110018D09Rik	2.74905	2.07195	1.65574	-0.6454	0.372663	-0.458795	0.599672	expressed		0	not STRA8-bound		0	noCGI	0.0146085
Asb6	ENSMUSG00000039483	2510004M11Rik	12.0972	10.1001	10.3131	-0.143223	0.561593	-0.106199	0.720773	expressed		0	not STRA8-bound		0	noCGI	0.0731796
Asb7	ENSMUSG00000030509	D030055C23Rik|Asb-7	2.87193	2.99413	5.64119	1.0631	0.0015884	0.798631	0.0403843	expressed	upregulated	2	STRA8-bound	STRA8-activated	0	CGI	0.318457
Asb8	ENSMUSG00000048175	4930539L19Rik|C430011H06Rik	37.283	39.7483	32.6735	-0.102567	0.647946	-0.422622	0.0348825	expressed		0	not STRA8-bound		0	CGI	0.313558
Asb9	ENSMUSG00000031384	1700011M07Rik	3.48479	3.36288	2.47733	-0.403581	0.682682	-0.528622	0.627769	expressed		0	not STRA8-bound		1	noCGI	0.756209
Ascc1	ENSMUSG00000044475	1810015P09Rik|ASC1p50|CGI-18	39.0798	35.8661	29.468	-0.319463	0.178921	-0.426017	0.0891415	expressed		3	STRA8-bound		0	CGI	0.317326
Ascc2	ENSMUSG00000020412	2610034L15Rik|ASC1p100|1700011I11Rik	43.8471	31.6395	63.4232	0.621906	0.000228796	0.868597	2.31151e-06	expressed	upregulated	0	not STRA8-bound		0	CGI	0.356992
Ascc3	ENSMUSG00000038774	Helic1|B630009I04Rik|ASC1p200	43.9753	30.6184	52.105	0.334776	0.0449351	0.628873	0.000264668	expressed	upregulated	2	STRA8-bound	STRA8-activated	1	CGI	0.21449
Ascl1	ENSMUSG00000020052	Mash1|bHLHa46|ASH1	0.0100271	0.014776	0	-0.78369	NA	-1.53428	NA	not expressed		0	not STRA8-bound		1	CGI	0.00233764
Ascl2	ENSMUSG00000009248	bHLHa45|2410083I15Rik|Mash2	13.2808	9.34354	2.96324	-2.07274	8.84257e-10	-1.80661	2.08843e-06	expressed	downregulated	0	not STRA8-bound		0	CGI	0.138251
Ascl3	ENSMUSG00000035951	ICRFP703N2430Q5.4|ICRFP703B1614Q5.4|bHLHa42|Sgn1	0.53478	0.566882	0.160372	-1.68874	NA	-2.00956	NA	not expressed		0	not STRA8-bound		1	noCGI	0.460376
Ascl4	ENSMUSG00000085111	bHLHa44|1700054F16Rik	0.376893	0.221122	0.395231	0.174442	NA	0.702753	0.698783	not expressed		1	not STRA8-bound		0	CGI	0.198413
Ascl5	ENSMUSG00000097918	Ascl5-ps|LOC226439|bHLHa47	0.0631038	0.0824148	0	-0.798704	NA	-1.40435	NA	not expressed		0	not STRA8-bound		0	CGI	0
Asf1a	ENSMUSG00000019857	2310079C17Rik	187.423	234.045	180.304	0.0319237	0.887913	-0.515441	0.00401277	expressed		1	not STRA8-bound		1	CGI	0.201207
Asf1b	ENSMUSG00000005470	1700003K02Rik	166.821	268.672	425.367	1.4385	7.88314e-32	0.534569	0.000255468	expressed	upregulated	3	STRA8-bound	STRA8-activated	2	CGI	0.571626
Asgr1	ENSMUSG00000020884	ASGPR1|Asgr|Asgr-1	0.225524	0.097751	0.0352514	-2.57944	NA	-1.57228	NA	not expressed		0	not STRA8-bound		1	noCGI	0.00218997
Asgr2	ENSMUSG00000040963	ASGPR2|Asgr-2|Asgr	0.0729144	0.0793337	0	-2.69984	NA	-3.06282	NA	not expressed		0	not STRA8-bound		1	noCGI	0.00141106
Ash1l	ENSMUSG00000028053	8030453L17Rik|E430018P19Rik|KMT2H|chromatin remodeling factor	36.9223	13.0978	34.448	-0.0090151	0.975377	1.24986	1.38177e-09	expressed		0	not STRA8-bound		0	CGI	0.0616615
Ash2l	ENSMUSG00000031575		260.513	230.423	164.788	-0.572034	1.32113e-05	-0.622729	1.98898e-05	expressed	downregulated	0	not STRA8-bound		1	CGI	0.477041
Asic1	ENSMUSG00000023017	B530003N02Rik|ASIC1a|Accn2|ASIC|ASIC1 beta|ASICalpha|BNaC2	0.946092	0.376585	0.618404	-0.524169	0.478576	0.578509	0.49748	expressed		0	not STRA8-bound		3	CGI	0.0263746
Asic2	ENSMUSG00000020704	Accn1|BNaC1a|BNC1|Mdeg	0.150541	0.137423	0.273198	0.939155	NA	0.825179	0.647599	not expressed		0	not STRA8-bound		0	CGI	0.0101348
Asic3	ENSMUSG00000038276	DRASIC|Accn3	0.376723	0.261872	0.430102	0.282644	NA	0.571786	0.752917	not expressed		0	not STRA8-bound		0	noCGI	0.331301
Asic4	ENSMUSG00000033007	Accn4	0.788288	0.627969	1.94835	1.3924	0.0760281	1.54665	0.0745897	expressed		0	not STRA8-bound		2	CGI	0.0530974
Asic5	ENSMUSG00000028008	brain-liver-intestine amiloride-sensitive sodium channel|Accn5|BLINaC	0.017829	0	0	-0.781088	NA	-0.0245616	NA	not expressed		0	not STRA8-bound		1	noCGI	0.0133293
Asl	ENSMUSG00000025533	2510006M18Rik	23.9677	21.8593	16.142	-0.482153	0.0288742	-0.576912	0.0158026	expressed	downregulated	0	not STRA8-bound		2	CGI	0.0164805
Asmt	ENSMUSG00000093806	Hiomt	0.0204459	0	0.095616	2.26169	NA	3.01969	NA	not expressed		2	STRA8-bound		0	noCGI	0.157127
Asna1	ENSMUSG00000052456	ArsA|1810048H22Rik	187.423	179.677	111.567	-0.662257	0.000108821	-0.825836	1.04993e-05	expressed	downregulated	0	not STRA8-bound		0	noCGI	0.191125
Asns	ENSMUSG00000029752		81.7432	90.552	55.8744	-0.46226	0.0070717	-0.829036	4.00391e-06	expressed	downregulated	1	not STRA8-bound		0	CGI	0.411825
Asnsd1	ENSMUSG00000026095	2210409M21Rik	135.011	147.918	132.537	0.0615392	0.72751	-0.290943	0.0633972	expressed		0	not STRA8-bound		0	CGI	0.419251
Aspa	ENSMUSG00000020774	Acy-2|Acy2|nur7|small lethargic|aspartoacylase	1.31	1.28124	1.43172	0.219364	0.83545	0.0232122	0.987524	expressed		3	STRA8-bound		1	CGI	0.019749
Aspdh	ENSMUSG00000038704	0610012D14Rik	0.0233483	0	0.0790928	1.72382	NA	2.46693	NA	not expressed		0	not STRA8-bound		2	noCGI	0.0211299
Aspg	ENSMUSG00000037686	A530050D06Rik	0.179789	0.0339506	0.0868947	-0.971354	NA	1.23079	NA	not expressed		0	not STRA8-bound		1	noCGI	0.00701446
Asph	ENSMUSG00000028207	calsequestrin-binding protein|3110001L23Rik|2310005F16Rik|aspartyl beta-hydroxylase|cI-37|BAH|jumbug|Junctin|junctate	51.2725	49.0298	48.9072	0.0226384	0.935316	-0.146012	0.588792	expressed		0	not STRA8-bound		1	CGI	0.0091258
Asphd1	ENSMUSG00000046378	A830007L07Rik	0.79259	4.24599	8.35234	3.54033	4.33577e-08	0.862711	0.290263	expressed	upregulated	0	not STRA8-bound		2	CGI	0.0444121
Asphd2	ENSMUSG00000029348	9230106G13Rik|2900006N09Rik	0.697024	0.250394	0.222972	-1.56737	0.182022	-0.273911	0.878946	expressed		0	not STRA8-bound		0	noCGI	0.00498936
Aspm	ENSMUSG00000033952	Aspm|Calmbp1|MCPH5|D330028K02Rik|Sha1	16.3799	5.63416	15.1859	-0.0178768	0.952364	1.29669	2.20166e-09	expressed		0	not STRA8-bound		0	CGI	0.300425
Aspn	ENSMUSG00000021388	SLRR1C|4631401G09Rik|PLAP-1	0.821148	0.709714	1.30207	0.757185	0.477498	0.765174	0.52811	expressed		0	not STRA8-bound		0	noCGI	0.0188607
Asprv1	ENSMUSG00000033508	TPA-induced aspartic proteinase-like|SASP|Taps|SASPase|2300003P22Rik	0.058413	0.0436059	0.0979516	0.814048	NA	1.02189	NA	not expressed		0	not STRA8-bound		0	noCGI	0.090179
Aspscr1	ENSMUSG00000025142	TUG|1190006K01Rik|ASPC|RCC17|ASPCR1|ASPL	84.601	76.4882	77.5799	-0.0383304	0.866468	-0.119356	0.61032	expressed		1	not STRA8-bound		1	CGI	0.316845
Asrgl1	ENSMUSG00000024654	2410004D18Rik|ALP1	18.0762	18.2246	15.6708	-0.119046	0.629638	-0.354784	0.125492	expressed		0	not STRA8-bound		1	noCGI	0.807814
Ass1	ENSMUSG00000076441	fold|ASS|Ass-1	62.4623	19.616	37.7938	-0.633286	0.0474839	0.8104	0.0190424	expressed	downregulated	0	not STRA8-bound		1	CGI	0.0211005
Aste1	ENSMUSG00000032567	1100001A21Rik	14.8468	12.9086	18.8747	0.43261	0.096883	0.416407	0.155113	expressed		2	STRA8-bound		1	CGI	0.714638
Astl	ENSMUSG00000050468	Ovastacin|C87576|Sas1b	0.00973095	0	0	-0.781088	NA	-0.0245616	NA	not expressed		0	not STRA8-bound		1	noCGI	0.503527
Astn1	ENSMUSG00000026587		0.0670725	0.00954624	0.0191892	-1.67673	NA	0.9099	NA	not expressed		0	not STRA8-bound		0	CGI	0.00771183
Astn2	ENSMUSG00000028373	Astnl|1d8	0.0696345	0.0457478	0.153916	1.27871	NA	1.46041	NA	not expressed		0	not STRA8-bound		0	CGI	0.0177947
Asxl1	ENSMUSG00000042548		54.2608	31.2617	48.8957	-0.0597752	0.810958	0.501684	0.0166451	expressed		1	not STRA8-bound		0	CGI	0.450148
Asxl2	ENSMUSG00000037486	4930556B16Rik	18.1134	7.31527	19.6228	0.20737	0.535483	1.26883	1.18768e-05	expressed		3	STRA8-bound		0	CGI	0.194253
Asxl3	ENSMUSG00000045215	C230079D11Rik|D430002O22Rik|LOC381127|D930044O18Rik	0.430541	0.0512317	0.165485	-1.28445	0.068915	1.56519	0.0728208	not expressed		0	not STRA8-bound		0	CGI	0.126599
Asz1	ENSMUSG00000010796	ORF3|4933400N19Rik|Gasz	114.614	101.438	127.082	0.238603	0.237084	0.197581	0.395155	expressed		0	not STRA8-bound		1	noCGI	0.994808
Atad1	ENSMUSG00000013662	4921525H23Rik|Thorase	128.784	140.104	109.61	-0.142481	0.438742	-0.491058	0.00360552	expressed		1	not STRA8-bound		0	CGI	0.206929
Atad2	ENSMUSG00000022360	2610509G12Rik	53.7545	55.2261	185.342	1.87702	6.38783e-24	1.62382	9.89869e-15	expressed	upregulated	3	STRA8-bound	STRA8-activated	0	CGI	0.277054
Atad2b	ENSMUSG00000052812	1110014E10Rik|D530031C13Rik	33.7866	21.6216	33.6414	0.0858975	0.759883	0.495966	0.0448434	expressed		3	STRA8-bound		0	CGI	0.11105
Atad3a	ENSMUSG00000029036	2400004H09Rik|Tob3	41.3001	30.7602	37.6862	-0.0444918	0.833127	0.157919	0.443719	expressed		1	not STRA8-bound		1	CGI	0.0496507
Atad5	ENSMUSG00000017550	C130052G03Rik|LOC237877	17.3726	18.19	96.7447	2.56845	3.15295e-50	2.28312	3.25764e-32	expressed	upregulated	3	STRA8-bound	STRA8-activated	0	CGI	0.124231
Atat1	ENSMUSG00000024426	3110080J08Rik|2610110G12Rik|0610011P08Rik|2610008K08Rik	14.8203	11.9601	10.6699	-0.387229	0.216602	-0.312259	0.389412	expressed		0	not STRA8-bound		1	CGI	0.300752
Atcay	ENSMUSG00000034958	3322401A10Rik|BNIP-H|ji	0.0917225	0.0662606	0.0552229	-0.645557	NA	-0.377658	NA	not expressed		0	not STRA8-bound		1	noCGI	0.0174863
Ate1	ENSMUSG00000030850		76.0646	86.4694	109.439	0.615044	0.000593994	0.199548	0.401579	expressed	upregulated	3	STRA8-bound	STRA8-activated	1	CGI	0.230203
Atf1	ENSMUSG00000023027		113.245	118.623	123.79	0.219257	0.251806	-0.0728029	0.779776	expressed		2	STRA8-bound		0	CGI	0.507138
Atf2	ENSMUSG00000027104	CRE-BP|ATF-2|mXBP|Creb2|D130078H02Rik	115.166	103.794	91.3996	-0.243492	0.237654	-0.32464	0.136351	expressed		2	STRA8-bound		1	CGI	0.274671
Atf3	ENSMUSG00000026628	LRG-21	3.56172	0.71318	2.08162	-0.695493	0.409988	1.44703	0.0971134	expressed		0	not STRA8-bound		0	CGI	0.0111721
Atf4	ENSMUSG00000042406	CREB2|Atf-4|C/ATF|TAXREB67	194.999	66.3968	136.31	-0.428485	0.00826108	0.898579	1.2182e-07	expressed	downregulated	0	not STRA8-bound		0	CGI	0.047025
Atf5	ENSMUSG00000038539	Atf7|Atfx|AFTA|ODA-10	15.8041	18.227	28.6426	0.945486	1.0426e-07	0.519758	0.0134381	expressed	upregulated	3	STRA8-bound	STRA8-activated	0	CGI	0.0497997
Atf6	ENSMUSG00000026663	ESTM49|Atf6alpha|9130025P16Rik	25.6859	23.888	29.4632	0.286911	0.0679153	0.165813	0.388128	expressed		2	STRA8-bound		0	CGI	0.0577753
Atf6b	ENSMUSG00000015461	Crebl1|Creb-rp|ATF6beta	99.5767	90.4079	127.014	0.438717	0.000606716	0.35626	0.0148048	expressed	upregulated	3	STRA8-bound	STRA8-activated	1	CGI	0.104835
Atf7	ENSMUSG00000099083	1110012F10Rik|C130020M04Rik|9430065F09Rik	54.4789	53.7062	85.6797	0.74141	7.03728e-07	0.533208	0.00201927	expressed	upregulated	3	STRA8-bound	STRA8-activated	2	CGI	0.0727802
Atf7ip	ENSMUSG00000030213	AM|Mcaf1|2610204M12Rik|ATFa-associated Modulator	38.6063	21.4646	23.2545	-0.641357	0.000184705	-0.026889	0.931797	expressed	downregulated	0	not STRA8-bound		0	CGI	0.282969
Atf7ip2	ENSMUSG00000039200	Get-1|PSM2|4930558K11Rik	56.6749	60.4503	178.257	1.74557	2.93708e-16	1.43448	3.04329e-09	expressed	upregulated	3	STRA8-bound	STRA8-activated	2	CGI	0.978799
Atg10	ENSMUSG00000021619	Apg10l|5330424L23Rik|5430428K15Rik|Apg10p|APG10	11.1631	11.9796	9.87832	-0.0886085	0.839132	-0.418243	0.295815	expressed		1	not STRA8-bound		1	CGI	0.0252962
Atg101	ENSMUSG00000037204	9430023L20Rik	56.0521	71.7046	53.6277	0.0255802	0.916522	-0.556414	0.00307058	expressed		0	not STRA8-bound		1	CGI	0.0496414
Atg12	ENSMUSG00000032905	Apg12l|4931423H11Rik|A330058M13Rik	124.976	125.008	113.276	-0.0511587	0.824098	-0.282098	0.168463	expressed		2	STRA8-bound		1	CGI	0.147764
Atg13	ENSMUSG00000027244	1110053A20Rik|D2Ertd391e	34.9618	31.3818	37.7234	0.199057	0.302514	0.128986	0.584123	expressed		1	not STRA8-bound		1	CGI	0.162538
Atg14	ENSMUSG00000037526	D14Ertd114e|D14Ertd436e|Barkor	70.9544	58.7347	50.8261	-0.391822	0.0100898	-0.344702	0.045877	expressed	downregulated	0	not STRA8-bound		0	CGI	0.114033
Atg16l1	ENSMUSG00000026289	APG16L|WDR30|1500009K01Rik	57.2527	55.1928	53.6935	-0.0040927	0.986091	-0.180857	0.40098	expressed		1	not STRA8-bound		2	CGI	0.0413181
Atg16l2	ENSMUSG00000047767	2410118P20Rik	4.59525	4.34488	4.22332	-0.0359541	0.949702	-0.189672	0.750931	expressed		1	not STRA8-bound		0	CGI	0.0261151
Atg2a	ENSMUSG00000024773,ENSMUSG00000106907	1810013C15Rik	21.0902	13.8955	22.2487	0.164518	0.325889	0.544718	0.000528375	expressed		0	not STRA8-bound		1	CGI	0.29481
Atg2b	ENSMUSG00000041341	2410024A21Rik|C030004M05Rik|C630028L02Rik	65.6357	45.716	61.521	-0.00357803	0.986833	0.288356	0.120374	expressed		0	not STRA8-bound		4	CGI	0.200683
Atg3	ENSMUSG00000022663	Apg3l|APG3|PC3-96|2610016C12Rik	64.0328	55.4706	54.0327	-0.157375	0.391319	-0.172068	0.393596	expressed		2	STRA8-bound		0	CGI	0.100329
Atg4a	ENSMUSG00000079418	Autl2|autophagin 2|Apg4a	6.5105	6.60264	6.45281	0.072811	0.866467	-0.163843	0.726478	expressed		0	not STRA8-bound		1	noCGI	0.0186037
Atg4a-ps	ENSMUSG00000087119		0.159726	0.159358	0.0864873	-0.684965	NA	-0.930853	NA	not expressed		0	not STRA8-bound		0	noCGI	0
Atg4b	ENSMUSG00000026280	autophagin 1|Apg4b|2510009N07Rik	67.536	79.7754	78.7509	0.309196	0.0418279	-0.154704	0.417121	expressed	upregulated	3	STRA8-bound	STRA8-activated	0	CGI	0.135185
Atg4c	ENSMUSG00000028550	Apg4c|Autl1|Apg4-C|autophagin 3	4.76499	5.24167	4.52819	0.0192909	0.969088	-0.337155	0.458594	expressed		2	STRA8-bound		0	noCGI	0.172386
Atg4d	ENSMUSG00000002820	Apg4d|Autl4|9830134P12Rik|APG4-D	15.3865	13.6139	14.0269	-0.0450633	0.841818	-0.0952163	0.698282	expressed		0	not STRA8-bound		0	CGI	0.0918956
Atg5	ENSMUSG00000038160	3110067M24Rik|Apg5l|Paddy|2010107M05Rik	81.812	88.6592	71.1629	-0.112555	0.584538	-0.455472	0.0127383	expressed		1	not STRA8-bound		0	CGI	0.0320491
Atg7	ENSMUSG00000030314	1810013K23Rik|Apg7l	17.7422	16.86	12.2988	-0.441907	0.0748285	-0.595408	0.0234559	expressed		0	not STRA8-bound		0	CGI	0.26955
Atg9a	ENSMUSG00000033124	Apg9l1	17.0512	14.7931	16.6738	0.0550421	0.828806	0.034642	0.915158	expressed		3	STRA8-bound		0	noCGI	0.475197
Atg9b	ENSMUSG00000038295	Nos3as|Apg9l2|LOC213948|eONE	3.45303	1.51811	4.02914	0.312215	0.544935	1.26855	0.00694104	expressed		0	not STRA8-bound		1	noCGI	0.13789
Atic	ENSMUSG00000026192	2610509C24Rik	103.757	101.683	75.8711	-0.363134	0.00596802	-0.557285	7.53092e-05	expressed	downregulated	0	not STRA8-bound		0	CGI	0.0733548
Atl1	ENSMUSG00000021066	AD-FSP|SPG3|Spg3a|FSP1	18.1904	12.6074	14.6911	-0.219633	0.336232	0.0825742	0.787397	expressed		1	not STRA8-bound		0	CGI	0.205769
Atl2	ENSMUSG00000059811	2010110I21Rik|Aip-2|Arl6ip2	61.6555	72.0779	63.9064	0.14217	0.47754	-0.308821	0.113284	expressed		2	STRA8-bound		1	CGI	0.0889978
Atl3	ENSMUSG00000024759	4633402C03Rik|5730596K20Rik	67.5115	81.5343	83.4261	0.397489	0.0355638	-0.100325	0.710992	expressed	upregulated	3	STRA8-bound	STRA8-activated	1	CGI	0.398134
Atm	ENSMUSG00000034218	C030026E19Rik	44.0699	38.4537	119.178	1.52773	1.25105e-14	1.50906	1.07822e-11	expressed	upregulated	3	STRA8-bound	STRA8-activated	3	CGI	0.105809
Atmin	ENSMUSG00000047388	gpg6|Asciz	42.2224	32.7035	23.8173	-0.736024	5.86408e-05	-0.602485	0.00394653	expressed	downregulated	0	not STRA8-bound		1	CGI	0.248717
Atn1	ENSMUSG00000004263	Atr1|Drpla|atrophin-1	25.018	15.1183	18.134	-0.375024	0.121832	0.113373	0.736754	expressed		0	not STRA8-bound		0	noCGI	0.110118
Atoh1	ENSMUSG00000073043	Hath1|Math1|bHLHa14	0	0	0.0180025	1.62002	NA	1.4148	NA	not expressed		0	not STRA8-bound		0	CGI	0
Atoh7	ENSMUSG00000036816	bHLHa13|Math5	0.0642419	0.0230185	0	-2.71715	NA	-1.52599	NA	not expressed		0	not STRA8-bound		0	CGI	0
Atoh8	ENSMUSG00000037621	Math6|4933425C05Rik|okadin|bHLHa21	4.42121	1.16382	0.989909	-2.06809	1.66432e-06	-0.351986	0.594979	expressed	downregulated	0	not STRA8-bound		0	CGI	0.77946
Atox1	ENSMUSG00000018585	ATX1	196.297	224.865	212.733	0.201051	0.461002	-0.223093	0.457342	expressed		0	not STRA8-bound		0	CGI	0.0729614
Atp10a	ENSMUSG00000025324	Atp10c|pfatp	1.94205	1.11884	0.765723	-1.25383	0.00942303	-0.673159	0.258219	expressed	downregulated	0	not STRA8-bound		0	CGI	0.658196
Atp10b	ENSMUSG00000055415	9030605H24Rik|5930426O13Rik	0.0106082	0	0	-2.26754	NA	-0.0245616	NA	not expressed		0	not STRA8-bound		1	noCGI	0.0283697
Atp10d	ENSMUSG00000046808	9830145H18Rik|D5Buc24e|IMAGE:1069176	0.573892	0.141919	0.853933	0.672724	0.408449	2.46866	0.00204872	not expressed		0	not STRA8-bound		1	noCGI	0.0817072
Atp11a	ENSMUSG00000031441	LOC100045280|Ih|4930558F19Rik|9130422H11Rik	10.8993	7.13854	12.377	0.274155	0.190149	0.658698	0.00138232	expressed		1	not STRA8-bound		0	CGI	0.116839
Atp11b	ENSMUSG00000037400	1110019I14Rik	92.2651	66.1464	112.42	0.377143	0.0827788	0.631983	0.00490101	expressed		1	not STRA8-bound		0	CGI	0.115728
Atp11c	ENSMUSG00000062949,ENSMUSG00000108408	A330005H02Rik|Ig	50.7194	42.8542	92.5375	0.96153	6.93528e-05	0.982886	0.000271613	expressed	upregulated	2	STRA8-bound	STRA8-activated	1	CGI	0.043146
Atp12a	ENSMUSG00000022229	HKalpha2|Atp1al1|ATPase H+K+-transporting, alpha 2|cHKA	0.279414	0.347743	0.193065	-0.472348	0.750381	-0.994368	0.515039	not expressed		0	not STRA8-bound		1	CGI	0.662554
Atp13a1	ENSMUSG00000031862	catp|Cgi152|Atp13a	59.0278	48.4155	53.0168	-0.0667662	0.741373	-0.00889635	0.975615	expressed		0	not STRA8-bound		2	CGI	0.0768901
Atp13a2	ENSMUSG00000036622	1110012E06Rik	25.5138	14.6902	11.0107	-1.12464	2.24573e-10	-0.539183	0.0114133	expressed	downregulated	0	not STRA8-bound		2	CGI	0.0816062
Atp13a3	ENSMUSG00000022533	LOC224088|LOC224087|LOC385637	54.8812	51.4929	67.512	0.391009	0.0979164	0.259171	0.357744	expressed		0	not STRA8-bound		1	CGI	0.036292
Atp13a4	ENSMUSG00000038094	4631413J11Rik|9330174J19Rik	0.448005	0.651467	0.42318	0.00258068	0.998277	-0.722078	0.545824	expressed		0	not STRA8-bound		2	noCGI	0.129812
Atp13a5	ENSMUSG00000048939	C630015F21Rik	0.011193	0.00968223	0	-1.61733	NA	-1.63491	NA	not expressed		0	not STRA8-bound		1	noCGI	0.00734312
Atp1a1	ENSMUSG00000033161	Atpa-1	108.24	87.2567	131.17	0.365057	0.187479	0.47158	0.108749	expressed		0	not STRA8-bound		0	CGI	0.015055
Atp1a2	ENSMUSG00000007097	Atpa-3	0.858388	0.628866	0.44005	-0.878708	0.252499	-0.608949	0.50799	expressed		0	not STRA8-bound		2	noCGI	0.0167023
Atp1a3	ENSMUSG00000040907	Atpa-2	0.095877	0.057528	0.221889	1.27834	NA	1.80164	0.414786	not expressed		0	not STRA8-bound		0	CGI	0.000579104
Atp1a4	ENSMUSG00000007107		0.0146528	0	0	-1.65798	NA	-0.0245616	NA	not expressed		0	not STRA8-bound		0	noCGI	0.989159
Atp1b1	ENSMUSG00000026576	sodium/potassium ATPase beta subunit|Atpb-1|Atpb	21.1678	25.2936	49.2293	1.3106	0.0981032	0.869885	0.357219	expressed		0	not STRA8-bound		0	CGI	0.00748193
Atp1b2	ENSMUSG00000041329	Amog|Atpb-2	75.4183	94.491	158.192	1.15687	3.33388e-19	0.615891	4.69078e-05	expressed	upregulated	0	not STRA8-bound		2	CGI	0.0569015
Atp1b3	ENSMUSG00000032412		231.98	261.467	271.198	0.31363	0.0108186	-0.0802457	0.646078	expressed	upregulated	1	not STRA8-bound		0	CGI	0.351764
Atp1b4	ENSMUSG00000016327	1110020B02Rik	0.0461749	0.0194681	0.0524994	0.270487	NA	1.29355	NA	not expressed		0	not STRA8-bound		1	noCGI	0.0142235
Atp23	ENSMUSG00000025436	2410012H02Rik|Xrcc6bp1|1110068E08Rik	61.2695	58.7251	38.4514	-0.585368	0.0105466	-0.755748	0.00216837	expressed	downregulated	0	not STRA8-bound		0	CGI	0.194162
Atp2a1	ENSMUSG00000030730	SERCA1	0.16646	0.142592	0.123868	-0.328585	NA	-0.258734	0.929117	not expressed		0	not STRA8-bound		1	noCGI	8.28031e-05
Atp2a2	ENSMUSG00000029467	9530097L16Rik|D5Wsu150e|Serca2a|SERCA2B|sarco/endoplasmic reticulum Ca2+-ATPase 2|SERCA2	352.135	316.305	308.87	-0.0997713	0.564899	-0.172749	0.329056	expressed		2	STRA8-bound		2	CGI	0.0490193
Atp2a3	ENSMUSG00000020788	Serca3	1.36909	1.38739	0.798409	-0.696813	0.179076	-0.929978	0.087327	expressed		0	not STRA8-bound		0	CGI	0.00574398
Atp2b1	ENSMUSG00000019943	E130111D10Rik|PMCA1|2810442I22Rik	88.5463	70.5189	101.526	0.287937	0.0814788	0.387449	0.0270952	expressed		3	STRA8-bound		0	CGI	0.00975347
Atp2b2	ENSMUSG00000030302	jog|Gena300|wms|Tmy|D6Abb2e|PMCA2	0.028685	0.0224445	0.0113608	-1.28969	NA	-1.08653	NA	not expressed		0	not STRA8-bound		3	CGI	0.00469806
Atp2b3	ENSMUSG00000031376	6430519O13Rik|Pmca3	0.18325	0.0718393	0.128142	-0.446367	NA	0.654267	0.754893	not expressed		0	not STRA8-bound		0	CGI	0.0212638
Atp2b4	ENSMUSG00000026463	PMCA4	4.29543	3.07197	6.54022	0.701075	0.0789752	0.985627	0.0196992	expressed		0	not STRA8-bound		0	noCGI	0.156852
Atp2c1	ENSMUSG00000032570	PMR1|SPCA|1700121J11Rik|ATP2C1A|D930003G21Rik	123.814	116.917	104.58	-0.153899	0.460368	-0.299616	0.148564	expressed		1	not STRA8-bound		1	CGI	0.08451
Atp2c2	ENSMUSG00000034112	1810010G06Rik	0.0262201	0	0.0106073	-1.21289	NA	1.42187	NA	not expressed		0	not STRA8-bound		1	CGI	0.0928765
Atp4a	ENSMUSG00000005553	H+K+-transporting alpha 1|H+/K+-ATPase alpha	0.321565	0.415358	0.601932	0.993111	0.326257	0.430553	0.742244	not expressed		0	not STRA8-bound		1	noCGI	0.265624
Atp4b	ENSMUSG00000031449	H,K-ATPase-Beta|H+/K+-ATPase beta|H+,K+-ATPase	0	0.0497338	0.0805363	3.20945	NA	0.565077	NA	not expressed		0	not STRA8-bound		0	noCGI	0.355177
Atp5a1	ENSMUSG00000025428	Mom2|Atpm|D18Ertd206e	904.639	981.389	683.519	-0.316404	0.0200457	-0.659186	2.53779e-06	expressed	downregulated	0	not STRA8-bound		0	CGI	0.032457
Atp5b	ENSMUSG00000025393		1396.22	1520.73	1137.6	-0.208072	0.183574	-0.5573	0.000234156	expressed		0	not STRA8-bound		0	CGI	0.0463339
Atp5c1	ENSMUSG00000025781	1700094F02Rik|F1 gamma	690.612	808.487	452.308	-0.523624	0.000882468	-0.972248	4.8955e-09	expressed	downregulated	1	not STRA8-bound		0	CGI	0.040374
Atp5d	ENSMUSG00000003072	0610008F14Rik|1500000I11Rik	440.993	491.996	410.454	-0.0168875	0.941148	-0.397418	0.0242955	expressed		0	not STRA8-bound		0	CGI	0.0477358
Atp5e	ENSMUSG00000016252	2410043G19Rik	896.816	1276.38	692.012	-0.289676	0.296549	-1.02088	7.56551e-05	expressed		0	not STRA8-bound		0	CGI	0.0569562
Atp5f1	ENSMUSG00000000563	C76477	794.247	854.56	781.92	0.0664978	0.698426	-0.262771	0.0899349	expressed		1	not STRA8-bound		0	CGI	0.0444639
Atp5g1	ENSMUSG00000006057		304.501	395.602	200.767	-0.515902	0.0182539	-1.11785	6.27824e-07	expressed	downregulated	0	not STRA8-bound		1	CGI	0.0216074
Atp5g2	ENSMUSG00000062683	1810041M08Rik	605.488	591.861	567.529	-0.00431449	0.981963	-0.193123	0.226507	expressed		3	STRA8-bound		1	CGI	0.0384035
Atp5g3	ENSMUSG00000018770		262.554	320.88	249.824	0.0160754	0.94648	-0.495508	0.00643156	expressed		0	not STRA8-bound		0	CGI	0.014988
Atp5h	ENSMUSG00000034566	0610009D10Rik	560.735	797.556	552.615	0.0642266	0.806779	-0.668523	0.00172376	expressed		1	not STRA8-bound		2	CGI	0.0683903
Atp5j	ENSMUSG00000022890		555.823	679.686	580.235	0.14932	0.403736	-0.365815	0.0324869	expressed		1	not STRA8-bound		0	CGI	0.0665849
Atp5j2	ENSMUSG00000038690	1110019H14Rik|hypothetical protein, clone:2-31	328.919	431.632	317.687	0.0347598	0.907082	-0.586873	0.0127409	expressed		0	not STRA8-bound		0	noCGI	0.03543
Atp5k	ENSMUSG00000050856	2610008D24Rik|Lfm1	1002.07	1558.62	658.708	-0.519791	0.119098	-1.38016	2.39557e-05	expressed		0	not STRA8-bound		2	CGI	0.0444477
Atp5l	ENSMUSG00000038717	F1F0-ATP synthase g subunit|4933437C06Rik	382.533	463.962	312.482	-0.207538	0.420953	-0.705742	0.00283961	expressed		0	not STRA8-bound		1	CGI	0.0198559
Atp5o	ENSMUSG00000022956	D12Wsu28e	507.699	645.966	402.608	-0.248016	0.173366	-0.819332	2.30811e-06	expressed		0	not STRA8-bound		1	CGI	0.0506011
Atp5s	ENSMUSG00000054894	facyor B|1110015E18Rik	19.3692	17.7321	15.1857	-0.263088	0.405127	-0.361298	0.276295	expressed		0	not STRA8-bound		0	CGI	0.253818
Atp5sl	ENSMUSG00000057229	Dmac2	46.8772	40.2944	30.3003	-0.540919	0.0040573	-0.551626	0.00841803	expressed	downregulated	0	not STRA8-bound		2	CGI	0.121248
Atp6ap1	ENSMUSG00000019087	AC45|16A|XAP-3|Atp6s1|Atp6ip1|CF2|VATPS1	183.971	114.605	176.094	0.0256868	0.914827	0.488974	0.0095352	expressed		0	not STRA8-bound		0	noCGI	0.0139353
Atp6ap1l	ENSMUSG00000078958	EG435376	0	0	0	NA	NA	NA	NA	not expressed		0	not STRA8-bound		0	noCGI	0.681316
Atp6ap2	ENSMUSG00000031007	M8-9|(P)RR|Atp6ip2|5730403E06Rik|renin/prorenin receptor	107.521	95.3411	120.26	0.252184	0.167906	0.20403	0.333345	expressed		0	not STRA8-bound		0	CGI	0.0193776
Atp6v0a1	ENSMUSG00000019302	Atp6n1|Vpp1|Atp6n1a|Vpp-1|V-ATPase a1	36.0258	34.0284	22.114	-0.615763	0.000777903	-0.762371	0.000138362	expressed	downregulated	0	not STRA8-bound		0	CGI	0.0443053
Atp6v0a2	ENSMUSG00000038023	Atp6n2|TJ6s|ATP6a2|Tj6|8430408C20Rik|V-ATPase a2	18.6766	14.2233	12.8308	-0.452531	0.0121938	-0.282205	0.192094	expressed	downregulated	0	not STRA8-bound		0	CGI	0.0776905
Atp6v0a4	ENSMUSG00000038600	V-ATPase alpha 4|Atp6n1b	0.0900543	0.0766119	0.0363865	-1.22391	NA	-1.19076	NA	not expressed		0	not STRA8-bound		1	noCGI	0.00150309
Atp6v0b	ENSMUSG00000033379	VMA16|2310024H13Rik|Atp6f	189.192	203.854	148.242	-0.264903	0.103832	-0.594582	0.000250807	expressed		0	not STRA8-bound		0	CGI	0.108324
Atp6v0c	ENSMUSG00000024121	H(+)-ATPase (mvp)|Atpl-rs1|Atp6c2|Atp6l|Atpl|proteolipid|PL16	470.933	579.338	467.656	0.0771083	0.677742	-0.446212	0.00492171	expressed		1	not STRA8-bound		1	CGI	0.0435699
Atp6v0d1	ENSMUSG00000013160	Vma6|P39|Atp6d|Ac39|lysosomal 38kDa	168.49	193.478	195.809	0.303445	0.0646922	-0.117516	0.58947	expressed		2	STRA8-bound		1	CGI	0.0523242
Atp6v0d2	ENSMUSG00000028238	1620401A02Rik	0.144861	0.0901619	0.221993	0.666576	NA	1.13636	NA	not expressed		0	not STRA8-bound		0	noCGI	0.00440334
Atp6v0e	ENSMUSG00000015575	lysosomal 9kDa|M9.2|Atp6k	89.3654	117.728	85.9276	0.0311472	0.904837	-0.581446	0.00418751	expressed		0	not STRA8-bound		1	CGI	0.0588378
Atp6v0e2	ENSMUSG00000039347	0610006O14Rik	20.7587	23.9575	12.7067	-0.623111	0.0254516	-1.03689	0.000357232	expressed	downregulated	0	not STRA8-bound		1	noCGI	0.0163298
Atp6v1a	ENSMUSG00000052459	lysosomal 70kDa|Atp6a1|VA68|VPP2	81.926	91.1705	89.5721	0.217438	0.140706	-0.161525	0.349231	expressed		1	not STRA8-bound		1	CGI	0.0959102
Atp6v1b1	ENSMUSG00000006269	Vpp-3|D630030L16Rik|Vpp3|D630039P21Rik|lysosomal 56/58kDa|Atp6b1	0.517085	0.424867	0.232588	-1.06227	0.432698	-0.972183	0.528564	not expressed		0	not STRA8-bound		0	noCGI	0.122532
Atp6v1b2	ENSMUSG00000006273	Atp6b2|HO57	127.433	133.894	83.7176	-0.517966	0.000807439	-0.818037	7.67464e-07	expressed	downregulated	0	not STRA8-bound		0	CGI	0.0298163
Atp6v1c1	ENSMUSG00000022295	1700025B18Rik	92.2602	101.231	102.481	0.239825	0.115728	-0.117859	0.541461	expressed		1	not STRA8-bound		0	CGI	0.104563
Atp6v1c2	ENSMUSG00000020566	1110038G14Rik	2.9816	2.65767	1.09826	-1.35318	0.0438319	-1.41241	0.0541637	expressed	downregulated	0	not STRA8-bound		0	CGI	0.0270845
Atp6v1d	ENSMUSG00000021114	Vma8|lysosomal 34kDa|VATD|Atp6m|1110004P10Rik	102.518	110.932	115.441	0.259453	0.0979984	-0.0806339	0.709687	expressed		3	STRA8-bound		2	CGI	0.147957
Atp6v1e1	ENSMUSG00000019210	Atp6v1e|Atp6e2|2410029D23Rik|D6Ertd385e|lysosomal 31kDa|H+ ATPase subunit E|E2|Atp6e|H(+)-ATPase E-like protein	191.014	196.685	184.228	0.0345265	0.885469	-0.234821	0.274729	expressed		0	not STRA8-bound		1	CGI	0.0303816
Atp6v1e2	ENSMUSG00000053375	E1|4930500C14Rik|lysosomal 31kDa|Atp6e1	0	0.0416612	0	0.180661	NA	-1.541	NA	not expressed		0	not STRA8-bound		0	noCGI	0.9992
Atp6v1f	ENSMUSG00000004285	1110004G16Rik	188.086	188.338	105.936	-0.741438	4.15723e-05	-0.960454	1.18317e-06	expressed	downregulated	0	not STRA8-bound		0	noCGI	0.139075
Atp6v1g1	ENSMUSG00000039105	Atp6g1|1810024D14Rik|VAG1|lysosomal 13kDa|ATP6J|Vma10	143.656	186.472	212.746	0.654998	2.82982e-06	0.0580036	0.800211	expressed	upregulated	2	STRA8-bound	STRA8-activated	1	CGI	0.151048
Atp6v1g2	ENSMUSG00000024403	VAG2|NG38|lysosomal 13kDa|1500002D01Rik|Atp6g2	0.752537	0.552082	0.859069	0.324885	NA	0.526663	0.838789	expressed		1	not STRA8-bound		0	CGI	0.0240389
Atp6v1g3	ENSMUSG00000026394		0	0	0.162757	4.19729	NA	3.99209	NA	not expressed		0	not STRA8-bound		1	noCGI	0.0050079
Atp6v1h	ENSMUSG00000033793	0710001F19Rik	248.653	283.236	260.188	0.154042	0.271132	-0.256206	0.0724438	expressed		2	STRA8-bound		0	CGI	0.101429
Atp7a	ENSMUSG00000033792	Menkes protein|MNK|br	29.5622	28.5499	25.3519	-0.131522	0.53797	-0.30397	0.141542	expressed		0	not STRA8-bound		0	CGI	0.0552193
Atp7b	ENSMUSG00000006567	Atp7a|WND|Wilson protein	4.16656	1.76867	3.55919	-0.137598	0.730703	0.859156	0.0137298	expressed		0	not STRA8-bound		0	CGI	0.0766603
Atp8a1	ENSMUSG00000037685	B230107D19Rik|Atp3a2	2.91852	2.4716	4.62137	0.75752	0.040296	0.773221	0.0605457	expressed	upregulated	0	not STRA8-bound		0	CGI	0.0134536
Atp8a2	ENSMUSG00000021983	Ib|agil|wl	1.07038	0.656744	0.828759	-0.27974	0.610907	0.232722	0.72295	expressed		0	not STRA8-bound		0	CGI	0.658105
Atp8b1	ENSMUSG00000039529	FIC1|Ic	0.059262	0.0180618	0.0199551	-1.48485	NA	0.0531429	NA	not expressed		0	not STRA8-bound		1	CGI	0.0106671
Atp8b2	ENSMUSG00000060671	Id	49.0758	32.914	37.1337	-0.312853	0.0410834	0.0445285	0.852234	expressed	downregulated	2	STRA8-bound		2	CGI	0.106609
Atp8b3	ENSMUSG00000003341	1700042F02Rik|1700056N23Rik|SAPLT	0.183148	0.136822	0.110182	-0.650834	NA	-0.435399	0.808928	not expressed		0	not STRA8-bound		0	noCGI	0.999506
Atp8b4	ENSMUSG00000060131	Im	0.0711749	0.0202596	0.0301807	-1.1771	NA	0.468727	NA	not expressed		0	not STRA8-bound		1	noCGI	0.0315625
Atp8b5	ENSMUSG00000028457	FetA|4930417M19Rik	2.24881	2.33902	2.43853	0.203306	0.68491	-0.0821433	0.900735	expressed		0	not STRA8-bound		1	noCGI	0.811928
Atp9a	ENSMUSG00000027546	Class II|IIa	31.2228	20.3326	16.2533	-0.852756	7.48233e-08	-0.458299	0.0155244	expressed	downregulated	0	not STRA8-bound		2	CGI	0.094004
Atp9b	ENSMUSG00000024566	IIb	22.0407	20.3278	32.3143	0.640539	0.00114945	0.549842	0.0139647	expressed	upregulated	3	STRA8-bound	STRA8-activated	0	CGI	0.326988
Atpaf1	ENSMUSG00000028710	ATP11|6330547J17Rik|ATP11p	154.148	144.157	153.957	0.0879894	0.620424	-0.0402898	0.861174	expressed		1	not STRA8-bound		2	CGI	0.0882212
Atpaf2	ENSMUSG00000042709	ATP12p|ATP12	48.6279	62.3825	91.8493	1.00592	1.37485e-13	0.42765	0.00879297	expressed	upregulated	3	STRA8-bound	STRA8-activated	1	CGI	0.315532
Atpif1	ENSMUSG00000054428	If1	578.398	667.918	390.2	-0.481641	0.0122162	-0.911232	5.14232e-06	expressed	downregulated	0	not STRA8-bound		0	CGI	0.156666
Atr	ENSMUSG00000032409		109.409	92.3471	218.117	1.0872	1.48425e-08	1.10973	2.44504e-07	expressed	upregulated	3	STRA8-bound	STRA8-activated	0	CGI	0.639536
Atraid	ENSMUSG00000013622	0610007C21Rik|p18|HSPC013	150.514	177.224	171.66	0.276989	0.0797914	-0.179348	0.341116	expressed		3	STRA8-bound		0	CGI	0.0448571
Atrip	ENSMUSG00000025646	6620401K05Rik	17.8246	16.1037	19.2695	0.20144	0.40422	0.121053	0.68547	expressed		0	not STRA8-bound		3	CGI	0.122086
Atrn	ENSMUSG00000027312	Mgca	53.8334	36.9015	45.8661	-0.140496	0.476365	0.174781	0.412069	expressed		2	STRA8-bound		2	CGI	0.0366476
Atrnl1	ENSMUSG00000054843	Alp	2.66387	2.79692	3.21371	0.35999	0.441874	0.0949756	0.883145	expressed		0	not STRA8-bound		0	CGI	0.0257216
Atrx	ENSMUSG00000031229	Xnp|alpha thalassemia/mental retardation syndrome X-linked|XH2|Rad54|HP1-BP38|DXHXS6677E|4833408C14Rik|Hp1bp2	30.4763	10.0351	23.7583	-0.267041	0.32568	1.09648	1.16711e-05	expressed		2	STRA8-bound		0	CGI	0.0186906
Atxn1	ENSMUSG00000046876	2900016G23Rik|Sca1|Atx1	0.197691	0.137597	0.144686	-0.368682	0.709365	-0.0739286	0.959088	not expressed		0	not STRA8-bound		3	CGI	0.0217344
Atxn10	ENSMUSG00000016541	E46|Sca10|Tex169|TEG-169	330.401	396.748	381.746	0.296154	0.05842	-0.194488	0.295815	expressed		3	STRA8-bound		1	CGI	0.208858
Atxn1l	ENSMUSG00000069895	ENSMUSG00000069895|D8Ertd587e|Boat|C330011L24Rik	14.7697	11.5332	14.5989	0.0729967	0.739054	0.201677	0.349392	expressed		0	not STRA8-bound		0	CGI	0.262374
Atxn2	ENSMUSG00000042605	Sca2|ATX2|9630045M23Rik	41.5621	21.8438	45.396	0.218061	0.359251	0.910104	2.85024e-05	expressed		0	not STRA8-bound		2	CGI	0.207733
Atxn2l	ENSMUSG00000032637	A2RP|A2D|A2lp|A2LG	78.3253	53.6734	71.0199	-0.0539837	0.811317	0.261691	0.203331	expressed		3	STRA8-bound		1	CGI	0.54007
Atxn3	ENSMUSG00000021189	MJD1|ataxin-3|Mjd|2210008M02Rik|Sca3|Atx3	42.695	29.1957	38.1012	-0.0735406	0.756687	0.247955	0.276329	expressed		1	not STRA8-bound		1	CGI	0.786909
Atxn7	ENSMUSG00000021738	A430107N12Rik|ataxin-7|Sca7	12.5717	5.45871	8.43635	-0.484549	0.0236296	0.491139	0.0420834	expressed	downregulated	1	not STRA8-bound		1	CGI	0.0879614
Atxn7l1	ENSMUSG00000020564	Atxn7l4|2810423G08Rik	13.8984	9.86857	7.41802	-0.817492	0.00334849	-0.556106	0.0914645	expressed	downregulated	0	not STRA8-bound		0	CGI	0.401441
Atxn7l2	ENSMUSG00000048997	2610528J18Rik	10.8415	6.44092	11.6046	0.185524	0.487174	0.711943	0.00378038	expressed		2	STRA8-bound		2	CGI	0.106342
Atxn7l3	ENSMUSG00000059995	E030022H21Rik	51.8296	36.3327	48.3051	-0.0135819	0.945904	0.27606	0.0892446	expressed		1	not STRA8-bound		0	CGI	0.0728483
Atxn7l3b	ENSMUSG00000074748	4921506J03Rik|ENSMUSG00000074747|6230409E21Rik	52.3285	58.8645	51.1456	0.0577547	0.780992	-0.335998	0.0654703	expressed		0	not STRA8-bound		0	CGI	0.352186
AU015836	ENSMUSG00000081044		32.4111	33.0868	41.6175	0.449791	0.538744	0.237051	0.797803	expressed		0	not STRA8-bound		1	noCGI	0.979748
AU018091	ENSMUSG00000054753		0.126369	0.147235	0.140891	0.247077	NA	-0.184403	NA	not expressed		0	not STRA8-bound		0	noCGI	0.727614
AU019823	ENSMUSG00000059820	Nkapd1	78.5037	66.3319	80.7597	0.13038	0.439492	0.147772	0.425689	expressed		1	not STRA8-bound		0	CGI	0.130904
AU021092	ENSMUSG00000051669		1.27428	1.44986	2.53646	1.0823	0.280718	0.722703	0.549915	expressed		0	not STRA8-bound		2	noCGI	0.0627426
AU022252	ENSMUSG00000078584		31.7	21.0356	15.4455	-0.947251	1.06832e-07	-0.590222	0.0047303	expressed	downregulated	0	not STRA8-bound		0	CGI	0.206733
AU022751	ENSMUSG00000073294		69.0252	79.8631	63.0379	-0.0432521	0.845982	-0.480596	0.00799056	expressed		0	not STRA8-bound		0	CGI	0.936745
AU040320	ENSMUSG00000028830		72.297	58.2527	85.0536	0.322499	0.0365915	0.406101	0.0145404	expressed	upregulated	3	STRA8-bound	STRA8-activated	1	CGI	0.224496
AU041133	ENSMUSG00000078435		2.5521	2.57511	3.14138	0.382478	0.493537	0.142323	0.849889	expressed		0	not STRA8-bound		1	CGI	0.0383638
Auh	ENSMUSG00000021460	W91705	18.0679	19.1799	14.243	-0.254704	0.395348	-0.570307	0.0487765	expressed		1	not STRA8-bound		1	CGI	0.0269397
[truncated: 20,395 more rows]
