# Supplementary material for: Amplification of a broad transcriptional program by a common factor triggers the meiotic cell cycle in mice
Source: eLife. 2019 Feb 27;8:e43738. doi: 10.7554/eLife.43738 (PMC6392498; doi:10.7554/eLife.43738)
Supplement: Supplementary file 3. [file elife-43738-supp3.xlsx]

## Sheet: meiotic prophase genes
Supplementary File 3: ChIP-seq and RNA-seq data for meiotic prophase genes in Soh et al. PLOS Genet. (2015)
Gene name (Ensembl Build 90)	Ensembl gene ID	Gene name in Soh et al. (2015)	All gene synonyms / aliases (from MGI)	Number of CNCCTCAG motifs (exact match) in promoter	TPM in preleptotenes		DESeq results (high STRA8 / KO)		Number of ChIP-seq replicates in which promoter is bound by STRA8	Stra8-dependent status in ovary [Soh 2015]
					KO	high STRA8	log2 (fold change)	q-value
1700013H16Rik	ENSMUSG00000054727	1700013H16Rik	Slx2|Xlr6	1	598.003	771.371	0.457616	0.00157113	2
4930432K21Rik	ENSMUSG00000008129	4930432K21Rik		0	15.672	31.9417	1.11397	2.05e-08	3
4930447C04Rik	ENSMUSG00000021098	4930447C04Rik	Six6as|Six6os1	14	71.254	324.537	2.28511	0.000431687	3
4930524B15Rik	ENSMUSG00000020299	4930524B15Rik		1	31.4414	58.5324	0.98478	1.36e-09	3
4933416C03Rik	ENSMUSG00000074734	4933416C03Rik	Taf7l2	6	71.3074	114.933	0.77982	5.38759e-06	3
4933427D06Rik [note: now annotated as lincRNA, not protein coding]	ENSMUSG00000055403	4933427D06Rik		NA	NA	NA	NA	NA	NA
Abhd18	ENSMUSG00000037818	3110057O12Rik	3110057O12Rik	2	9.232	34.3366	1.98366	2.12e-24	1
Adarb1	ENSMUSG00000020262	Adarb1	RED1|D10Bwg0447e|ADAR2|1700057H01Rik	3	10.4589	32.0416	1.70623	3.34e-23	3
Asf1b	ENSMUSG00000005470	Asf1b	1700003K02Rik	2	166.821	425.367	1.4385	7.88e-32	3
Aspa	ENSMUSG00000020774	Aspa	Acy-2|Acy2|nur7|small lethargic|aspartoacylase	1	1.31	1.43172	0.219364	0.83545	3
BC049762	ENSMUSG00000045942	BC049762		2	10.9116	15.1968	0.566168	0.135221	3
BC051142	ENSMUSG00000057246	BC051142		5	20.2976	40.7846	1.09422	4.97e-08	3
Btbd18	ENSMUSG00000086598	Gm13718		0	43.6986	38.4307	-0.0969661	0.681392	0
Caprin2	ENSMUSG00000030309	Caprin2	RNG140|C1qdc1|Eeg1	1	185.939	287.009	0.716388	1.99697e-06	2
Ccdc155	ENSMUSG00000038292	Ccdc155	KASH5|LOC384619	0	8.74506	30.0522	1.86834	1.08e-11	3
Ccdc172	ENSMUSG00000025090	1700011F14Rik	1700011F14Rik	1	67.7794	76.5331	0.264322	0.2433	1
Ccdc181	ENSMUSG00000026578	4930455F23Rik	4930455F23Rik	2	31.0689	66.5073	1.18609	4.81e-14	2
Ccdc36	ENSMUSG00000047220	Ccdc36	Iho1	1	17.448	95.642	2.54424	2.73e-65	0
Ccdc73	ENSMUSG00000045106	Ccdc73	2210415I11Rik	0	18.059	49.1904	1.53654	6.36e-14	0
Ccnb3	ENSMUSG00000051592	Ccnb3		0	6.76388	43.7977	2.78356	2.82e-54	1
Cdkl2	ENSMUSG00000029403	Cdkl2	5330436L21Rik|KKIAMRE|Kkm	1	36.8663	57.871	0.740334	4.41388e-06	2
Cntd1	ENSMUSG00000078653	Cntd1	1700051C09Rik|5430417M23Rik	0	12.5617	36.9236	1.64514	1.62e-15	0
Crebl2	ENSMUSG00000032652	Crebl2		1	23.9085	33.6057	0.58238	0.0072525	1
Cyld	ENSMUSG00000036712	Cyld	CYLD1|2900009M21Rik|2010013M14Rik|C130039D01Rik	0	35.1989	170.335	2.36603	1.92e-52	3
D1Pas1	ENSMUSG00000039224	D1Pas1	Pl10	1	31.3966	42.3315	0.521161	0.00939828	2
Ddb2	ENSMUSG00000002109	Ddb2	2610043A19Rik|p48	5	33.6861	183.683	2.5356	7.34e-50	3
Dennd4a	ENSMUSG00000053641	Dennd4a	F730015K02Rik	1	24.2426	44.2106	0.957125	2.62e-08	3
Dmc1	ENSMUSG00000022429	Dmc1	sgdp|Mei11|Dmc1h|Dmc1	2	45.3542	309.209	2.85771	2.45e-43	3	Stra8-dependent
Dmrtc2	ENSMUSG00000011349	Dmrtc2	Dmrt7|4933432E21Rik	2	28.8753	84.1745	1.63103	1.56e-24	3
Dopey1	ENSMUSG00000034973	Dopey1	Dop1a	1	40.1405	58.6092	0.636214	6.83538e-05	1
Eaf2	ENSMUSG00000022838	Eaf2	Festa|FESTA-S|FESTA-L|Traits|U19	5	9.54343	54.9093	2.60829	1.8e-20	3
Ecsit	ENSMUSG00000066839	Ecsit	Sitpec	2	87.3661	202.775	1.30177	1.87e-24	1
Fbxo47	ENSMUSG00000070336	Fbxo47	2900052P03Rik|LOC380724	1	5.4825	30.9716	2.58697	1.1e-22	3
Fhl4	ENSMUSG00000050035	Fhl4		1	5.0554	8.38663	0.818097	0.00934941	3
Figla	ENSMUSG00000030001	Figla	FIG alpha|bHLHc8	4	60.2395	55.1897	-0.037884	0.915688	3
Fmr1nb	ENSMUSG00000062170	Fmr1nb	NYSAR35|NY-SAR-35|3830422N12Rik	2	568.49	715.218	0.419996	0.0219273	0
Gpat2	ENSMUSG00000046338	Gpat2	A530057A03Rik|Gpat2	3	153.433	246.404	0.771312	2.23e-07	3
Gpr19	ENSMUSG00000032641	Gpr19		2	4.75062	9.9148	1.15019	0.000405836	3
H2-D1	ENSMUSG00000073411	H2-D1	H-2D	1	15.7277	34.2173	1.20499	5.38651e-05	0
H2-K1	ENSMUSG00000061232	H2-K1	H-2K	2	207.93	258.75	0.402724	0.00820839	2
Haus8	ENSMUSG00000035439	Haus8	Hice1|2410004L22Rik	3	63.6906	194.154	1.69593	3.35e-27	3
Hfm1	ENSMUSG00000043410	Hfm1	LOC381663|Mer3|Sec63d1|A330009G12Rik	2	9.44103	57.2221	2.69121	7.8e-27	3
Hormad1	ENSMUSG00000028109	Hormad1	4921522K05Rik|Nohma	1	197.117	1227.8	2.73392	1.23e-10	3	Stra8-dependent
Hormad2	ENSMUSG00000020419	Hormad2	4930529M09Rik	4	49.3303	118.676	1.35547	5.89e-22	3
Hsf2bp	ENSMUSG00000002076	Hsf2bp	4932437G14Rik	4	38.8955	112.862	1.62446	4.04e-30	3
Il18	ENSMUSG00000039217	Il18	Il-18|Igif	2	6.32441	9.22677	0.634383	0.269048	0
Inca1	ENSMUSG00000057054	Inca1		5	49.7723	121.434	1.37383	7.91e-14	3
Larp1b	ENSMUSG00000025762	Larp1b	1700108L22Rik|4933421B21Rik|Larp2	1	125.77	214.744	0.862836	2.9e-07	2
Lypd4	ENSMUSG00000062732	Lypd4	4933400F01Rik	2	3.12625	15.7071	2.41941	8.07e-14	3
M1ap	ENSMUSG00000030041	D6Mm5e	D6Mm5e	7	114.645	798.447	2.88725	3.6e-89	3	Stra8-dependent
Madd	ENSMUSG00000040687	Madd	9630059K23Rik|Rab3 GEP	1	39.4314	66.5981	0.84504	6.3e-09	3
Majin	ENSMUSG00000024786	1700123I01Rik	1700123I01Rik	1	4.59963	101.373	4.54349	7.94e-49	3
Mei1	ENSMUSG00000068117	Mei1	mei1	1	35.1111	111.017	1.74894	7.76e-22	3
Meiob	ENSMUSG00000024155	4930528F23Rik	4930528F23Rik	1	1.34475	9.96749	2.98573	2.58e-07	3
Meioc	ENSMUSG00000051455	Gm1564	Gm1564|LOC380729|LOC268491	2	218.53	542.327	1.40275	4.24e-15	3	Stra8-dependent
Msh4	ENSMUSG00000005493	Msh4	mMsh4|4930485C04Rik	0	9.53715	13.1772	0.556644	0.0817182	1
Msh5	ENSMUSG00000007035	Msh5	Mut5|G7	2	3.09842	23.8529	3.02988	3.32e-40	3
Pet2	ENSMUSG00000035395	Pet2	PC326|PC231|Pex3	0	51.6804	53.6294	0.143292	0.588121	0
Phka2	ENSMUSG00000031295	Phka2	6330505C01Rik|Phk|k	0	75.1923	70.5094	-0.00371908	0.987543	0
Poln	ENSMUSG00000045102	Poln	POL4P	0	19.7019	29.3305	0.663885	0.00278258	3
Pparg	ENSMUSG00000000440	Pparg	PPAR-gamma|PPARgamma2|Ppar-gamma2|PPARgamma|Nr1c3	8	0.0806548	37.7437	8.98655	6.76e-15	3
Pramel1	ENSMUSG00000041805,ENSMUSG00000097880	Pramel1		0	80.9882	138.204	0.86086	2.53e-10	3
Prdm9	ENSMUSG00000051977	Prdm9	repro7|Dsbc1|G1-419-29|Meisetz|Rcr1	6	25.3517	145.151	2.60779	1.26e-51	3
Rad21l	ENSMUSG00000074704	Rad21l	Gm14160	0	45.911	198.653	2.20327	4.11e-44	0
Rad51ap2	ENSMUSG00000086022	Rad51ap2		3	0.0563382	9.87573	7.55606	2.63e-21	3
Rbpms2	ENSMUSG00000032387	Rbpms2	2400008B06Rik	1	12.4157	132.821	3.50666	4.07e-65	3
Rec8	ENSMUSG00000002324	Rec8	Rec8L1|mrec	0	245.296	141.641	-0.700539	0.000270517	0	not Stra8-dependent
Reg2	ENSMUSG00000023140	Reg2	pancreatic thread protein	0	0	0	NA	NA	0
Rhox13	ENSMUSG00000050197	Rhox13	1700123J19Rik	1	496.38	434.527	-0.105801	0.628882	1
Ribc1	ENSMUSG00000025257	Ribc1	2610028I09Rik|W08639	0	35.2654	26.017	-0.351341	0.106293	0
Setdb2	ENSMUSG00000071350	Setdb2	LOC239122|KMT1F	1	66.5824	158.113	1.33725	3.42e-22	3
Slc25a31	ENSMUSG00000069041	Slc25a31	1700034J06Rik	3	242.216	562.594	1.30497	1.09e-24	3
Smc1b	ENSMUSG00000022432	Smc1b	Smc1l2|SMC1beta	5	297.728	789.928	1.49924	1.63e-13	3
Spata22	ENSMUSG00000112920,ENSMUSG00000069825	Spata22	LOC380709	0	39.5459	114.43	1.62233	1.05e-08	3
Spata5	ENSMUSG00000027722	Spata5	2510048F20Rik|C78064|Spaf	3	306.002	601.784	1.06441	4.93e-21	3
Spdya	ENSMUSG00000052525	Spdya	speedy A1|4921517J08Rik|speedy A2|speedy/ringo|4930548B21Rik|Spdy1	2	6.90928	78.8597	3.60514	1.21e-47	3
Spo11	ENSMUSG00000005883	Spo11	Spo11b|Spo11a	1	2.07673	2.52474	0.372249	0.580247	3
Spryd3	ENSMUSG00000036966	Spryd3		0	37.8609	103.814	1.54298	1.15e-24	2
Stag3	ENSMUSG00000036928	Stag3	SA-2|stromalin 3	2	334.428	563.889	0.842741	2.41e-10	3	Stra8-dependent
Stra8	ENSMUSG00000029848	Stra8		1	15.3129	1173.48	6.35583	4.26e-21	2
Syce1	ENSMUSG00000025480	Syce1	4933406J07Rik	3	194.865	323.563	0.819635	8.87e-11	3
Syce3	ENSMUSG00000078938	Syce3	1700007E06Rik	6	196.704	229.115	0.307235	0.141001	2
Sycp1	ENSMUSG00000027855	Sycp1	SCP1	2	733.813	971.11	0.49868	0.0558869	2	Stra8-dependent
Sycp2	ENSMUSG00000060445	Sycp2	3830402K23Rik|4930518F03Rik	1	62.437	144.785	1.30693	2.20384e-06	3	Stra8-dependent
Sycp3	ENSMUSG00000020059	Sycp3	Scp3|Cor1	1	898.61	2091.83	1.3126	5.39e-09	3	Stra8-dependent
Syn2	ENSMUSG00000009394	Syn2	2900074L19Rik|Synapsin IIb|Synapsin IIa	3	14.0228	9.26652	-0.507273	0.0272553	3
Syngr4	ENSMUSG00000040231	Syngr4	1700016O14Rik	2	8.1499	73.9847	3.2701	2.17e-33	3
Taf7l	ENSMUSG00000009596	Taf7l	Taf2q|4933438I11Rik	4	1245.28	1552.8	0.408528	0.0230818	3
Taf9b	ENSMUSG00000047242	Taf9b	Taf9l	1	342.897	357.94	0.152671	0.429345	1
Terb1	ENSMUSG00000052616	Ccdc79	Ccdc79|4930532D21Rik	1	9.91162	41.9112	2.17084	7.4e-24	3
Tesmin	ENSMUSG00000024905	Mtl5	Mtl5|tesmin	0	13.3935	31.7407	1.33283	5.94e-10	3
Tex101	ENSMUSG00000062773	Tex101	1700008H15Rik|TES101RP	1	2094.3	2347.92	0.254248	0.373515	0
Tex11	ENSMUSG00000009670	Tex11	4930565P14Rik	0	328.478	578.097	0.906371	3.97e-10	3
Tex12	ENSMUSG00000032065	Tex12	5730518K06Rik	1	238.108	617.167	1.46547	1.46e-19	3
Tex15	ENSMUSG00000009628	Tex15	2210014E14Rik	0	211.057	449.072	1.18371	3.37191e-06	0
Tex16	ENSMUSG00000034555	Tex16		0	48.7959	157.684	1.78479	1.17e-19	0
Tktl1	ENSMUSG00000031397	Tktl1		0	236.089	283.279	0.351988	0.00716219	1
Tsc22d3	ENSMUSG00000031431	Tsc22d3	Dsip1|Gilz	1	374.286	490.366	0.479042	9.60007e-05	0
Tsga10	ENSMUSG00000060771	Tsga10	4933432N21Rik|Mtsga10	3	16.2028	32.8539	1.11167	3.87294e-06	3
Ugt8a	ENSMUSG00000032854	Ugt8a	mCerGT|Ugt8|Cgt	3	45.0271	238.956	2.49845	8.94e-53	3	Stra8-dependent
Usp32	ENSMUSG00000000804	Usp32	6430526O11Rik|2900074J03Rik	1	107.973	185.325	0.870653	3.78e-08	3
Wbp2nl	ENSMUSG00000022455	Wbp2nl	4930521I23Rik|PAWP	3	6.14881	48.7705	3.07556	2.7e-33	3
Zcwpw1	ENSMUSG00000037108	Zcwpw1	LOC381678	3	295.259	602.967	1.11924	4.28e-11	3
Zfp541	ENSMUSG00000078796	Zfp541	EG666528	0	37.6933	41.6412	0.233176	0.354098	2
