# Supplementary material for: Amplification of a broad transcriptional program by a common factor triggers the meiotic cell cycle in mice
Source: eLife. 2019 Feb 27;8:e43738. doi: 10.7554/eLife.43738 (PMC6392498; doi:10.7554/eLife.43738)
Supplement: Supplementary file 4. [file elife-43738-supp4.xlsx]

## Sheet: Sheet1
Supplementary File 4: Taf7, Taf7l, and Taf7l sequences used to generate phylogenetic tree
Species	Gene	Ensembl ID	GenBank Accession Number	Gene aliases / synonyms	MGI ID
Chicken	TAF7L	ENSGALG00000004999	NM_001277886
Mouse	Taf7l	ENSMUSG00000009596	NM_028958		MGI:1921719
Mouse	Taf7	ENSMUSG00000051316	NM_175770		MGI:1346348
Mouse	Taf7l2	ENSMUSG00000074734	NM_001161855	4933416C03Rik	MGI:3588269
Chinese hamster	Taf7l	ENSCGRG00001017096	XM_003499636
Chinese hamster	Taf7	ENSCGRG00001008337	NM_001246724
Chinese hamster	Taf7l2	ENSCGRG00001016625	XM_003499228	4933416C03Rik
Rat	Taf7l	ENSRNOG00000026315	NM_001135877	LOC363493
Rat	Taf7	ENSRNOG00000020024	NM_001107394
Rat	Taf7l2	ENSRNOG00000022632	NG_028326
Human	TAF7L	ENSG00000102387	NM_024885
Human	TAF7	ENSG00000178913	NM_005642
