# Supplementary material for: Amplification of a broad transcriptional program by a common factor triggers the meiotic cell cycle in mice
Source: eLife. 2019 Feb 27;8:e43738. doi: 10.7554/eLife.43738 (PMC6392498; doi:10.7554/eLife.43738)
Supplement: Supplementary file 5. [file elife-43738-supp5.xlsx]

## Sheet: ENCODE data
Supplementary File 5: ENCODE data used in this study
ENCODE data for enhancer marks
Target	Species	Tissue	File type	Sample name	URL
H3K4me1	Mouse	Testis, 8 weeks	replicated peaks (mm10)	ENCFF449YGK	https://www.encodeproject.org/files/ENCFF449YGK/
ENCODE data for E2F4
Target	Species	Cell line	File type	Sample name	URL	Target genes
E2F4	Mouse	CH12.LX	optimal IDR thresholded peaks (mm10)	ENCFF486IVR	https://www.encodeproject.org/files/ENCFF486IVR/	2486 genes (bound in ≥ 2 of 3 cell lines)
E2F4	Mouse	MEL cell line	optimal IDR thresholded peaks (mm10)	ENCFF624HQU	https://www.encodeproject.org/files/ENCFF624HQU/
E2F4	Mouse	C2C12 myocyte	pseudoreplicated IDR thresholded peaks (mm10)	ENCFF067KOQ	https://www.encodeproject.org/files/ENCFF067KOQ/
ENCODE data for E2F1
Target	Species	Cell line	File type	Sample name	URL	Target genes	Mouse orthologs
E2F1	Human	K562	optimal IDR thresholded peaks (GRCh38)	ENCFF445VTT	https://www.encodeproject.org/files/ENCFF445VTT/	2148	1931
E2F1	Human	Hela-S3	optimal IDR thresholded peaks (hg19)	ENCFF002CSG	https://www.encodeproject.org/files/ENCFF002CSG/
ENCODE data for FOXM1
Target	Species	Cell line	File type	Sample name	URL	Target genes	Mouse orthologs
FOXM1	Human	K562	optimal IDR thresholded peaks (GRCh38)	ENCFF778PWE	https://www.encodeproject.org/files/ENCFF778PWE/	1533	1402
FOXM1	Human	HEK293T	optimal IDR thresholded peaks (GRCh38)	ENCFF685TME	https://www.encodeproject.org/files/ENCFF685TME/
Blacklist regions
Assembly	URL
mm10	http://mitra.stanford.edu/kundaje/akundaje/release/blacklists/mm10-mouse/mm10.blacklist.bed.gz
GRCh38	http://mitra.stanford.edu/kundaje/akundaje/release/blacklists/hg38-human/hg38.blacklist.bed.gz
