# Supplementary material for: Amplification of a broad transcriptional program by a common factor triggers the meiotic cell cycle in mice
Source: eLife. 2019 Feb 27;8:e43738. doi: 10.7554/eLife.43738 (PMC6392498; doi:10.7554/eLife.43738)
Supplement: Supplementary file 6. [file elife-43738-supp6.xlsx]

## Sheet: Oligos
Supplementary File 6: Oligos and primers used in this study
Primers used to genotype mice
Allele	Primer 1	Primer 2	Primer 3	PCR product size
Stra8	AGCTGCAGAAGCTTGAGCCT	AGGTCAGGCTGCTAGGATGC	TCCGATAGCTTGGCTGCAGGTC	WT: 273bp / KO : 180bp
Stra8-Δ121	GTTTGCTCTGTCTGCCTTCC	GGTTGTTGAAGAGCCCTACC	N/A	WT: 227bp / KI (with FLAG): 278bp
Stra8-FLAG	GTTTGCTCTGTCTGCCTTCC	GGTTGTTGAAGAGCCCTACC	N/A	WT: 227bp / KO (d121 allele): 106bp
Mvh-Cre	AGAGCACAGCCCCATAGTTGAAAGATAG	GAGGTTTGAGTATTTCTGCCTCCCAATC	TTGCGAACCTCATCACTCGTTGC	WT (no Cre): 158bp / KI (with Cre): 294bp
Rosa26-WT	AAGGGAGCTGCAGTGGAGTA	CCGAAA ATCTGTGGGAAGTC	N/A	WT: 297bp
Rosa26-tdTomato	GGCATTAAAGCAGCGTATCC	CTGTTCCTGTACGGCATGG	N/A	KI (with tdTomato): 196bp
Oligos for Cloning sgRNA
sgRNA	Forward		Reverse
Stra8 exon 2	CACCGTAGATTATAATGGCCACCCC		AAACGGGGTGGCCATTATAATCTAC
Primers for amplifying sgRNA for in vitro transcription
sgRNA	Forward		Reverse
Stra8 exon 2	TAATACGACTCACTATAGGGTAGATTATAATGGCCACCCC		AAAAGCACCGACTCGGTGCC
Oligo for homology-directed repair
Locus	Sequence (FLAG sequence is underlined, linker sequence is bolded)
Stra8 exon 2	CTGTCTGCCTTCCTCAATGTTGTATCTCTATTATGCAAGGCTAAAGGGGGGTATATTATGTTGTAGATTATAATGGACTACAAAGACGATGACGACAAAGGCAGCGGATCAGGCAGCGGCTCAATGGCCACCCCTGGAGAAGGCAACCAACCCAGTGATGATGGGGCACCCCAGCCATTGGCGCAGCTGCAGAAGCTTGA
Primers for amplifying Cas9 for in vitro transcription
Name	Forward (with T7 promoter)		Reverse
Cas9	TAATACGACTCACTATAGGGAGAATGGACTATAAGGACCACGAC		GCGAGCTCTAGGAATTCTTAC
